# Supplementary material for: Systems genetics analysis of body weight and energy metabolism traits in Drosophila melanogaster
Source: BMC Genomics. 2010 May 11;11:297. doi: 10.1186/1471-2164-11-297 (PMC2880307; doi:10.1186/1471-2164-11-297)
Supplement: Additional file 2 — List of SFPs significantly correlated with body weight and energy metabolism traits in the analyses averaged across sexes (panel A) and stratified by sex (panel B). This file includes Affymetrix Probe identification number, FlyBase accession number and name of the gene tagged by the SFP, probe containing SFP, P-value from the ANOVA of the difference in trait means between the two SFP classes, minor allele frequency of the SFP, trait mean for lines with the common and minor alleles, and gene ontology information. SFPs included were significant at uncorrected P < 0.01. Genes detected by the two analyses are highlighted in gray in panel B. [file 1471-2164-11-297-S2.XLS]

## Sheet: Additional File 2A
A. Association results averaged across sexes
Trait	Probe Set ID	Flybase ID	Gene Name	Probe	P-Value	MAF	0	1	a	a/σG	Gene Ontology Biological Process	Gene Ontology Cellular Component	Gene Ontology Molecular Function	Probe Set ID
Wet Body Weight	1623036_a_at	FBgn0027596	CG10249	1	1.57644e-06	0.375	0.04121	-0.02094	0.031075	1.03583	---	---	---	1623036_a_at
	1630774_s_at	FBgn0003371	shaggy	9	2.25211e-06	0.5	-0.02705	0.031778	0.029414	0.980467	6355 // regulation of transcription, DNA-dependent // non-traceable author statement /// 6468 // protein amino acid phosphorylation // inferred from direct assay /// 6468 // protein amino acid phosphorylation // non-traceable author statement /// 7067 //	---	4672 // protein kinase activity // inferred from direct assay /// 4674 // protein serine/threonine kinase activity // inferred from sequence or structural similarity /// 4674 // protein serine/threonine kinase activity // non-traceable author statement //	1630774_s_at
	1623176_at	FBgn0032488	CG16812	13	2.69395e-06	0.2	0.061625	-0.01245	0.0370375	1.23458	---	---	5515 // protein binding // inferred from physical interaction	1623176_at
	1641488_at	FBgn0035632	CG10575	11	3.10278e-05	0.175	0.059921	-0.00984	0.0348805	1.16268	9058 // biosynthesis // inferred from electronic annotation	---	5524 // ATP binding // inferred from electronic annotation /// 16779 // nucleotidyltransferase activity // inferred from electronic annotation	1641488_at
	1623176_at	FBgn0032488	CG16812	1	4.83389e-05	0.25	-0.0127	0.04755	0.030125	1.00417	---	---	5515 // protein binding // inferred from physical interaction	1623176_at
	1632765_at	FBgn0038303	CG6623	4	0.000100977	0.4	0.022923	-0.02847	0.0256965	0.85655	---	---	5488 // binding // inferred from electronic annotation	1632765_at
	1636180_at	FBgn0040064	yippee interacting protein 2	1	0.000101766	0.35	-0.01572	0.03596	0.02584	0.861333	6635 // fatty acid beta-oxidation // inferred from sequence or structural similarity /// 6635 // fatty acid beta-oxidation // inferred from sequence similarity	5739 // mitochondrion // inferred from sequence or structural similarity /// 5739 // mitochondrion // inferred from sequence similarity	3988 // acetyl-CoA C-acyltransferase activity // inferred from sequence or structural similarity /// 5515 // protein binding // inferred from physical interaction /// 8415 // acyltransferase activity // inferred from electronic annotation /// 16740 // tra	1636180_at
	1630774_s_at	FBgn0003371	shaggy	12	0.000107181	0.45	-0.02502	0.024775	0.0248975	0.829917	6355 // regulation of transcription, DNA-dependent // non-traceable author statement /// 6468 // protein amino acid phosphorylation // inferred from direct assay /// 6468 // protein amino acid phosphorylation // non-traceable author statement /// 7067 //	---	4672 // protein kinase activity // inferred from direct assay /// 4674 // protein serine/threonine kinase activity // inferred from sequence or structural similarity /// 4674 // protein serine/threonine kinase activity // non-traceable author statement //	1630774_s_at
	1636488_at	FBgn0038749	CG4468	12	0.000123827	0.45	0.029065	-0.01948	0.0242725	0.809083	---	---	5515 // protein binding // inferred from physical interaction	1636488_at
	1634823_at	FBgn0030572	mitochondrial ribosomal protein S25	10	0.000224609	0.45	0.023924	-0.02398	0.023952	0.7984	6412 // protein biosynthesis // inferred from sequence or structural similarity /// 6412 // protein biosynthesis // non-traceable author statement /// 6412 // protein biosynthesis // inferred from sequence similarity	5763 // mitochondrial small ribosomal subunit // inferred from sequence or structural similarity /// 5763 // mitochondrial small ribosomal subunit // non-traceable author statement /// 5763 // mitochondrial small ribosomal subunit // inferred from sequenc	3676 // nucleic acid binding // inferred from electronic annotation /// 3735 // structural constituent of ribosome // inferred from sequence or structural similarity /// 3735 // structural constituent of ribosome // non-traceable author statement /// 3735	1634823_at
	1625571_at	FBgn0032215	CG5385	12	0.000298735	0.425	0.022658	-0.02509	0.023874	0.7958	---	---	---	1625571_at
	1626581_s_at	FBgn0039844	CG1607	11	0.00031616	0.4	-0.01672	0.031	0.02386	0.795333	6520 // amino acid metabolism // inferred from electronic annotation /// 6865 // amino acid transport // inferred from electronic annotation	16020 // membrane // inferred from electronic annotation	5279 // amino acid-polyamine transporter activity // inferred from electronic annotation /// 15171 // amino acid transporter activity // inferred from sequence or structural similarity /// 15171 // amino acid transporter activity // inferred from sequence	1626581_s_at
	1635892_at	FBgn0038577	CG12321	14	0.000339166	0.2	0.048889	-0.00926	0.0290745	0.96915	---	---	5515 // protein binding // inferred from physical interaction /// 9055 // electron carrier activity // inferred from electronic annotation /// 15035 // protein disulfide oxidoreductase activity // inferred from electronic annotation	1635892_at
	1638547_s_at	FBgn0035244	CG7955	5	0.000467525	0.175	0.05146	-0.00805	0.029755	0.991833	6858 // extracellular transport // inferred from electronic annotation /// 6952 // defense response // inferred from electronic annotation /// 9636 // response to toxin // inferred from electronic annotation /// 15886 // heme transport // inferred from se	5743 // mitochondrial inner membrane // inferred from sequence or structural similarity /// 16021 // integral to membrane // inferred from electronic annotation /// 43190 // ATP-binding cassette (ABC) transporter complex // inferred from sequence or struc	166 // nucleotide binding // inferred from electronic annotation /// 5215 // transporter activity // inferred from sequence or structural similarity /// 5524 // ATP binding // inferred from electronic annotation /// 15232 // heme transporter activity // i	1638547_s_at
	1636514_at	FBgn0026323	TGF- activated kinase 1	7	0.000490562	0.175	-0.00813	0.051857	0.0299935	0.999783	165 // MAPKKK cascade // inferred from electronic annotation /// 6468 // protein amino acid phosphorylation // non-traceable author statement /// 6915 // apoptosis // inferred from genetic interaction /// 6915 // apoptosis // inferred from mutant phenotyp	---	4672 // protein kinase activity // non-traceable author statement /// 4706 // JUN kinase kinase kinase activity // inferred from mutant phenotype /// 4709 // MAP kinase kinase kinase activity // inferred from sequence or structural similarity /// 4709 //	1636514_at
	1626729_at	FBgn0034938	CG3803	13	0.000803985	0.425	-0.02324	0.021289	0.0222645	0.74215	6118 // electron transport // inferred from electronic annotation /// 6119 // oxidative phosphorylation // inferred from electronic annotation /// 8535 // cytochrome c oxidase complex assembly // inferred from sequence or structural similarity /// 6461 //	5743 // mitochondrial inner membrane // inferred from sequence or structural similarity /// 16020 // membrane // inferred from electronic annotation /// 5743 // mitochondrial inner membrane // inferred from sequence similarity	---	1626729_at
	1632339_s_at	FBgn0014141	cheerio	12	0.000904645	0.325	-0.01271	0.033683	0.0231965	0.773217	6936 // muscle contraction // inferred from electronic annotation /// 7010 // cytoskeleton organization and biogenesis // inferred from electronic annotation /// 7301 // ovarian ring canal formation // inferred from mutant phenotype /// 7611 // learning a	35182 // ring canal outer rim // inferred from direct assay /// 35183 // ring canal inner rim // inferred from direct assay	3779 // actin binding // inferred from sequence or structural similarity /// 5200 // structural constituent of cytoskeleton // inferred from electronic annotation /// 3779 // actin binding // inferred from electronic annotation /// 3779 // actin binding /	1632339_s_at
	1633100_a_at	FBgn0011584	Translocation protein 1	7	0.000946136	0.475	-0.02029	0.022868	0.021579	0.7193	6614 // SRP-dependent cotranslational protein targeting to membrane // inferred from sequence or structural similarity /// 15031 // protein transport // inferred from electronic annotation /// 6614 // SRP-dependent cotranslational protein targeting to mem	5784 // translocon complex // inferred from sequence or structural similarity /// 5784 // translocon complex // non-traceable author statement /// 16021 // integral to membrane // inferred from electronic annotation /// 5784 // translocon complex // infer	8565 // protein transporter activity // inferred from electronic annotation	1633100_a_at
	1632891_s_at	FBgn0004838	Heterogeneous nuclear ribonucleoprotein at 27C	10	0.00108246	0.275	-0.01084	0.037182	0.024011	0.800367	6397 // mRNA processing // inferred from sequence or structural similarity /// 6403 // RNA localization // inferred from electronic annotation /// 7317 // regulation of pole plasm oskar mRNA localization // inferred from mutant phenotype /// 6397 // mRNA	5654 // nucleoplasm // inferred from direct assay /// 5730 // nucleolus // inferred from direct assay /// 30529 // ribonucleoprotein complex // inferred from direct assay /// 30529 // ribonucleoprotein complex // inferred from physical interaction /// 305	3697 // single-stranded DNA binding // inferred from direct assay /// 3729 // mRNA binding // inferred from sequence or structural similarity /// 3729 // mRNA binding // non-traceable author statement /// 166 // nucleotide binding // inferred from electro	1632891_s_at
	1624715_at	FBgn0011361	mitochondrial acyl carrier protein 1	13	0.00114506	0.45	-0.02121	0.021657	0.0214335	0.71445	6120 // mitochondrial electron transport, NADH to ubiquinone // inferred from sequence or structural similarity /// 6633 // fatty acid biosynthesis // inferred from electronic annotation /// 8610 // lipid biosynthesis // inferred from electronic annotatio	5739 // mitochondrion // non-traceable author statement /// 5747 // respiratory chain complex I (sensu Eukaryota) // inferred from sequence or structural similarity /// 5739 // mitochondrion // inferred from electronic annotation /// 5747 // respiratory c	36 // acyl carrier activity // inferred from electronic annotation /// 3954 // NADH dehydrogenase activity // inferred from sequence or structural similarity /// 8137 // NADH dehydrogenase (ubiquinone) activity // inferred from sequence or structural simi	1624715_at
	1624715_at	FBgn0011361	mitochondrial acyl carrier protein 1	14	0.00114506	0.45	-0.02121	0.021657	0.0214335	0.71445	6120 // mitochondrial electron transport, NADH to ubiquinone // inferred from sequence or structural similarity /// 6633 // fatty acid biosynthesis // inferred from electronic annotation /// 8610 // lipid biosynthesis // inferred from electronic annotatio	5739 // mitochondrion // non-traceable author statement /// 5747 // respiratory chain complex I (sensu Eukaryota) // inferred from sequence or structural similarity /// 5739 // mitochondrion // inferred from electronic annotation /// 5747 // respiratory c	36 // acyl carrier activity // inferred from electronic annotation /// 3954 // NADH dehydrogenase activity // inferred from sequence or structural similarity /// 8137 // NADH dehydrogenase (ubiquinone) activity // inferred from sequence or structural simi	1624715_at
	1636488_at	FBgn0038749	CG4468	14	0.0011572	0.4	0.028167	-0.01483	0.0214985	0.716617	---	---	5515 // protein binding // inferred from physical interaction	1636488_at
	1628345_at	FBgn0013771	Cytochrome P450-6a9	11	0.00120857	0.45	0.021547	-0.02108	0.0213135	0.71045	6118 // electron transport // inferred from electronic annotation /// 8202 // steroid metabolism // inferred from electronic annotation /// 17143 // insecticide metabolism // non-traceable author statement	5792 // microsome // non-traceable author statement /// 16020 // membrane // non-traceable author statement /// 5783 // endoplasmic reticulum // inferred from electronic annotation /// 5792 // microsome // inferred from electronic annotation /// 16020 //	4497 // monooxygenase activity // inferred from electronic annotation /// 16491 // oxidoreductase activity // inferred from electronic annotation /// 5515 // protein binding // inferred from physical interaction /// 5506 // iron ion binding // inferred fr	1628345_at
	1639396_s_at	FBgn0039774 /// FBgn0068523	Ceramidase /// CDase	14	0.00121074	0.475	0.024683	-0.01783	0.0212565	0.70855	6629 // lipid metabolism // inferred from electronic annotation /// 6665 // sphingolipid metabolism // inferred from electronic annotation	---	16298 // lipase activity // inferred from electronic annotation /// 17040 // ceramidase activity // inferred from direct assay /// 17040 // ceramidase activity // non-traceable author statement /// 5515 // protein binding // inferred from physical interac	1639396_s_at
	1624004_s_at	FBgn0041096	rolling pebbles	14	0.00151809	0.375	-0.01348	0.02877	0.021125	0.704167	7520 // myoblast fusion // inferred from mutant phenotype /// 7520 // myoblast fusion // non-traceable author statement /// 7520 // myoblast fusion // traceable author statement /// 8283 // cell proliferation // inferred from electronic annotation /// 165	151 // ubiquitin ligase complex // inferred from electronic annotation /// 5737 // cytoplasm // inferred from direct assay /// 16021 // integral to membrane // inferred from electronic annotation	3824 // catalytic activity // inferred from electronic annotation /// 4842 // ubiquitin-protein ligase activity // inferred from electronic annotation /// 5057 // receptor signaling protein activity // inferred from electronic annotation /// 5102 // recep	1624004_s_at
	1626368_at	FBgn0002524	lace	11	0.00160055	0.275	0.015179	-0.03141	0.0232945	0.776483	6629 // lipid metabolism // inferred from electronic annotation /// 9058 // biosynthesis // inferred from electronic annotation	---	4758 // serine C-palmitoyltransferase activity // inferred from sequence or structural similarity /// 4758 // serine C-palmitoyltransferase activity // non-traceable author statement /// 8483 // transaminase activity // inferred from electronic annotation	1626368_at
	1632959_at	FBgn0033702	CG8854	14	0.00170683	0.2	-0.00784	0.043181	0.0255105	0.85035	---	---	---	1632959_at
	1638675_at	FBgn0032836	CG10680	12	0.00190256	0.475	0.023912	-0.01713	0.020521	0.684033	---	---	---	1638675_at
	1639396_s_at	FBgn0039774 /// FBgn0068523	Ceramidase /// CDase	12	0.00195505	0.45	0.02486	-0.01604	0.02045	0.681667	6629 // lipid metabolism // inferred from electronic annotation /// 6665 // sphingolipid metabolism // inferred from electronic annotation	---	16298 // lipase activity // inferred from electronic annotation /// 17040 // ceramidase activity // inferred from direct assay /// 17040 // ceramidase activity // non-traceable author statement /// 5515 // protein binding // inferred from physical interac	1639396_s_at
	1629730_at	FBgn0033357	Translocase of outer membrane 7	13	0.00210659	0.275	-0.01005	0.035091	0.0225705	0.75235	6626 // protein targeting to mitochondrion // inferred from sequence or structural similarity /// 6886 // intracellular protein transport // inferred from electronic annotation /// 6626 // protein targeting to mitochondrion // inferred from sequence simil	5742 // mitochondrial outer membrane translocase complex // inferred from sequence or structural similarity /// 5741 // mitochondrial outer membrane // inferred from electronic annotation /// 5742 // mitochondrial outer membrane translocase complex // inf	15450 // protein translocase activity // inferred from sequence or structural similarity /// 15450 // protein translocase activity // inferred from electronic annotation /// 15450 // protein translocase activity // inferred from sequence similarity	1629730_at
	1631994_a_at	FBgn0036122	Mocs1	14	0.00211266	0.325	-0.01159	0.03135	0.02147	0.715667	6777 // Mo-molybdopterin cofactor biosynthesis // inferred from sequence or structural similarity /// 6777 // Mo-molybdopterin cofactor biosynthesis // non-traceable author statement /// 6777 // Mo-molybdopterin cofactor biosynthesis // inferred from elec	19008 // molybdopterin synthase complex // inferred from electronic annotation	3824 // catalytic activity // inferred from electronic annotation /// 5506 // iron ion binding // inferred from electronic annotation /// 46872 // metal ion binding // inferred from electronic annotation	1631994_a_at
	1640202_at	FBgn0020415	Imaginal disc growth factor 2	5	0.00233127	0.35	-0.02462	0.016897	0.0207585	0.69195	7165 // signal transduction // inferred from electronic annotation /// 7267 // cell-cell signaling // inferred from electronic annotation /// 7444 // imaginal disc development // inferred from direct assay /// 8152 // metabolism // inferred from electroni	5576 // extracellular region // inferred from direct assay /// 5576 // extracellular region // non-traceable author statement	4568 // chitinase activity // inferred from sequence or structural similarity /// 8084 // imaginal disc growth factor activity // inferred from direct assay /// 16799 // hydrolase activity, hydrolyzing N-glycosyl compounds // inferred from electronic anno	1640202_at
	1636967_a_at	FBgn0038984	CG5315	14	0.00268929	0.325	-0.01141	0.030973	0.0211915	0.706383	9755 // hormone-mediated signaling // inferred from sequence or structural similarity /// 19395 // fatty acid oxidation // inferred from sequence or structural similarity /// 6629 // lipid metabolism // inferred from electronic annotation /// 6631 // fatt	16021 // integral to membrane // inferred from sequence or structural similarity /// 16020 // membrane // inferred from electronic annotation /// 16021 // integral to membrane // inferred from electronic annotation /// 16021 // integral to membrane // inf	42562 // hormone binding // inferred from sequence or structural similarity /// 5515 // protein binding // inferred from physical interaction /// 4872 // receptor activity // inferred from electronic annotation /// 42562 // hormone binding // inferred fro	1636967_a_at
	1631817_a_at	FBgn0001124	Glutamate oxaloacetate transaminase 1	13	0.00287116	0.325	-0.01131	0.030773	0.0210415	0.701383	6531 // aspartate metabolism // inferred from sequence or structural similarity /// 6537 // glutamate biosynthesis // traceable author statement /// 6520 // amino acid metabolism // inferred from electronic annotation /// 9058 // biosynthesis // inferred	5759 // mitochondrial matrix // inferred from sequence or structural similarity /// 5759 // mitochondrial matrix // inferred from sequence similarity	4069 // aspartate transaminase activity // inferred from direct assay /// 4069 // aspartate transaminase activity // inferred from sequence or structural similarity /// 8483 // transaminase activity // inferred from electronic annotation /// 16740 // tran	1631817_a_at
	1638260_s_at	FBgn0033484	CG2269	9	0.00287145	0.4	-0.01374	0.026527	0.0201335	0.671117	---	---	---	1638260_s_at
	1640395_a_at	FBgn0016794	daughter of sevenless	1	0.00294701	0.45	-0.01931	0.020103	0.0197065	0.656883	8293 // torso signaling pathway // non-traceable author statement /// 8595 // determination of anterior/posterior axis, embryo // traceable author statement /// 45500 // sevenless signaling pathway // traceable author statement	5886 // plasma membrane // inferred from sequence or structural similarity /// 5886 // plasma membrane // inferred from sequence similarity	5070 // SH3/SH2 adaptor activity // inferred from sequence or structural similarity /// 42169 // SH2 domain binding // inferred from physical interaction /// 5070 // SH3/SH2 adaptor activity // inferred from sequence similarity	1640395_a_at
	1640395_a_at	FBgn0016794	daughter of sevenless	2	0.00294701	0.45	-0.01931	0.020103	0.0197065	0.656883	8293 // torso signaling pathway // non-traceable author statement /// 8595 // determination of anterior/posterior axis, embryo // traceable author statement /// 45500 // sevenless signaling pathway // traceable author statement	5886 // plasma membrane // inferred from sequence or structural similarity /// 5886 // plasma membrane // inferred from sequence similarity	5070 // SH3/SH2 adaptor activity // inferred from sequence or structural similarity /// 42169 // SH2 domain binding // inferred from physical interaction /// 5070 // SH3/SH2 adaptor activity // inferred from sequence similarity	1640395_a_at
	1624559_a_at	FBgn0034051	Myelodysplasia/myeloid leukemia factor	6	0.00298031	0.25	-0.00885	0.036011	0.0224305	0.747683	---	5737 // cytoplasm // inferred from direct assay /// 5737 // cytoplasm // non-traceable author statement	---	1624559_a_at
	1640360_at	FBgn0025583	Immune induced molecule 2	3	0.00328743	0.275	0.033798	-0.00956	0.021679	0.722633	6952 // defense response // inferred from direct assay /// 6952 // defense response // non-traceable author statement /// 6955 // immune response // inferred from electronic annotation /// 45087 // innate immune response // inferred from electronic annota	5576 // extracellular region // inferred from direct assay /// 5576 // extracellular region // non-traceable author statement	---	1640360_at
	1635807_at	FBgn0033710	CG17739	6	0.00335386	0.15	-0.04375	0.010504	0.027127	0.904233	7010 // cytoskeleton organization and biogenesis // inferred from electronic annotation /// 7398 // ectoderm development // inferred from electronic annotation /// 7155 // cell adhesion // inferred from electronic annotation /// 7275 // development // inf	5576 // extracellular region // inferred from sequence or structural similarity /// 5576 // extracellular region // inferred from sequence similarity	5198 // structural molecule activity // inferred from electronic annotation /// 5515 // protein binding // inferred from physical interaction /// 4867 // serine-type endopeptidase inhibitor activity // inferred from electronic annotation	1635807_at
	1629012_at	FBgn0028388	capulet	12	0.003374	0.15	0.010514	-0.04381	0.027162	0.9054	902 // cellular morphogenesis // inferred from mutant phenotype /// 7015 // actin filament organization // inferred from mutant phenotype /// 7456 // eye development (sensu Endopterygota) // inferred from mutant phenotype /// 8103 // oocyte microtubule cy	16020 // membrane // inferred from electronic annotation	---	1629012_at
	1630573_at	FBgn0036511	CG6498	4	0.0035159	0.225	0.038171	-0.00803	0.0231005	0.770017	6468 // protein amino acid phosphorylation // non-traceable author statement /// 7242 // intracellular signaling cascade // inferred from electronic annotation /// 6468 // protein amino acid phosphorylation // inferred from electronic annotation	---	4674 // protein serine/threonine kinase activity // inferred from sequence or structural similarity /// 4674 // protein serine/threonine kinase activity // non-traceable author statement /// 4702 // receptor signaling protein serine/threonine kinase activ	1630573_at
	1627562_at	FBgn0024958	Iron regulatory protein 1A	14	0.00356926	0.175	0.011245	-0.03949	0.0253675	0.845583	6099 // tricarboxylic acid cycle // inferred from electronic annotation /// 6447 // regulation of translational initiation by iron // inferred from sequence or structural similarity /// 6447 // regulation of translational initiation by iron // non-traceab	---	3729 // mRNA binding // inferred from sequence or structural similarity /// 3729 // mRNA binding // non-traceable author statement /// 3994 // aconitate hydratase activity // inferred from sequence or structural similarity /// 5506 // iron ion binding //	1627562_at
	1640454_at	FBgn0027493	CG17273	11	0.00356926	0.175	0.011245	-0.03949	0.0253675	0.845583	6164 // purine nucleotide biosynthesis // non-traceable author statement /// 6164 // purine nucleotide biosynthesis // inferred from electronic annotation	---	4019 // adenylosuccinate synthase activity // inferred from sequence or structural similarity /// 4019 // adenylosuccinate synthase activity // non-traceable author statement /// 5525 // GTP binding // inferred from electronic annotation /// 5515 // prote	1640454_at
	1637353_at	FBgn0019643	Dopamine N acetyltransferase	13	0.00382002	0.3	-0.01016	0.031583	0.0208715	0.695717	6584 // catecholamine metabolism // inferred from direct assay /// 7610 // behavior // traceable author statement /// 30431 // sleep // traceable author statement /// 42402 // biogenic amine catabolism // non-traceable author statement /// 42420 // dopami	---	4059 // aralkylamine N-acetyltransferase activity // inferred from direct assay /// 4059 // aralkylamine N-acetyltransferase activity // non-traceable author statement /// 4059 // aralkylamine N-acetyltransferase activity // traceable author statement ///	1637353_at
	1629395_at	FBgn0039756	CG9743	11	0.00384011	0.325	-0.01073	0.029568	0.020149	0.671633	6631 // fatty acid metabolism // inferred from electronic annotation /// 6633 // fatty acid biosynthesis // inferred from electronic annotation /// 8610 // lipid biosynthesis // inferred from electronic annotation	5783 // endoplasmic reticulum // inferred from electronic annotation /// 16020 // membrane // inferred from electronic annotation /// 16021 // integral to membrane // inferred from electronic annotation	4768 // stearoyl-CoA 9-desaturase activity // non-traceable author statement /// 5506 // iron ion binding // inferred from electronic annotation /// 4768 // stearoyl-CoA 9-desaturase activity // inferred from electronic annotation /// 16491 // oxidoreduct	1629395_at
	1627818_s_at	FBgn0004516	Glutamic acid decarboxylase 1	4	0.0040161	0.125	0.009576	-0.0481	0.028838	0.961267	6538 // glutamate catabolism // inferred from mutant phenotype /// 6538 // glutamate catabolism // non-traceable author statement /// 7416 // synaptogenesis // inferred from mutant phenotype /// 7528 // neuromuscular junction development // inferred from	---	4351 // glutamate decarboxylase activity // inferred from direct assay /// 4351 // glutamate decarboxylase activity // inferred from sequence or structural similarity /// 4351 // glutamate decarboxylase activity // non-traceable author statement /// 5515	1627818_s_at
	1630724_at	FBgn0039869	CG1890	9	0.00429389	0.25	0.013096	-0.02982	0.021458	0.715267	7021 // tubulin folding // inferred from sequence or structural similarity /// 7022 // chaperonin-mediated tubulin folding // inferred from electronic annotation /// 7021 // tubulin folding // inferred from sequence similarity	---	51082 // unfolded protein binding // inferred from electronic annotation /// 5515 // protein binding // inferred from physical interaction	1630724_at
	1627562_at	FBgn0024958	Iron regulatory protein 1A	8	0.00429642	0.2	0.011831	-0.03549	0.0236605	0.788683	6099 // tricarboxylic acid cycle // inferred from electronic annotation /// 6447 // regulation of translational initiation by iron // inferred from sequence or structural similarity /// 6447 // regulation of translational initiation by iron // non-traceab	---	3729 // mRNA binding // inferred from sequence or structural similarity /// 3729 // mRNA binding // non-traceable author statement /// 3994 // aconitate hydratase activity // inferred from sequence or structural similarity /// 5506 // iron ion binding //	1627562_at
	1631040_at	FBgn0036302	CG10632	11	0.00431421	0.45	-0.01855	0.019477	0.0190135	0.633783	---	---	---	1631040_at
	1634729_at	FBgn0032760	CG10563	10	0.00434438	0.325	0.029235	-0.01057	0.0199025	0.663417	6139 // nucleobase, nucleoside, nucleotide and nucleic acid metabolism // inferred from electronic annotation /// 6366 // transcription from RNA polymerase II promoter // inferred from electronic annotation /// 6367 // transcription initiation from RNA po	---	16251 // general RNA polymerase II transcription factor activity // inferred from electronic annotation /// 30528 // transcription regulator activity // inferred from electronic annotation	1634729_at
	1626752_at	FBgn0028530	mitochondrial transcription termination factor	14	0.00450262	0.425	-0.0138	0.024242	0.019021	0.634033	6393 // RNA transcription termination from mitochondrial promoter // non-traceable author statement	5739 // mitochondrion // non-traceable author statement	3677 // DNA binding // inferred from direct assay /// 3715 // transcription termination factor activity // non-traceable author statement /// 5515 // protein binding // inferred from physical interaction	1626752_at
	1623516_s_at	FBgn0031250	Equilibrative nucleoside transporter 1	13	0.00465165	0.35	-0.0113	0.027746	0.019523	0.650767	6139 // nucleobase, nucleoside, nucleotide and nucleic acid metabolism // inferred from electronic annotation /// 15931 // nucleobase, nucleoside, nucleotide and nucleic acid transport // inferred from electronic annotation /// 6810 // transport // inferr	16020 // membrane // inferred from electronic annotation	15397 // equilibrative nucleoside transporter, nitrobenzyl-thioinosine-insensitive activity // inferred from sequence or structural similarity /// 5515 // protein binding // inferred from physical interaction /// 5337 // nucleoside transporter activity //	1623516_s_at
	1626888_at	FBgn0032485	CG9426	2	0.00465636	0.4	-0.01283	0.025163	0.0189965	0.633217	42994 // cytoplasmic sequestering of transcription factor // inferred from sequence or structural similarity /// 42994 // cytoplasmic sequestering of transcription factor // inferred from sequence similarity	5737 // cytoplasm // inferred from sequence or structural similarity /// 5737 // cytoplasm // inferred from sequence similarity	3779 // actin binding // inferred from sequence or structural similarity /// 5200 // structural constituent of cytoskeleton // inferred from electronic annotation /// 5515 // protein binding // inferred from physical interaction /// 5515 // protein bindin	1626888_at
	1633005_at	FBgn0029737	CG6903	13	0.00475979	0.325	-0.02451	0.015308	0.019909	0.663633	---	---	---	1633005_at
	1630671_s_at	FBgn0067864	Patj	11	0.00482669	0.25	0.034689	-0.00841	0.0215495	0.718317	2009 // morphogenesis of an epithelium // traceable author statement /// 7043 // intercellular junction assembly // non-traceable author statement /// 7163 // establishment and/or maintenance of cell polarity // non-traceable author statement /// 16332 //	5635 // nuclear envelope // non-traceable author statement /// 5737 // cytoplasm // non-traceable author statement /// 5737 // cytoplasm // traceable author statement /// 5886 // plasma membrane // non-traceable author statement /// 5918 // septate juncti	5515 // protein binding // inferred from electronic annotation	1630671_s_at
	1633505_at	FBgn0039541	CG12876	14	0.00484051	0.275	0.032469	-0.00905	0.0207595	0.691983	6917 // induction of apoptosis // inferred from electronic annotation /// 7165 // signal transduction // inferred from electronic annotation	---	4871 // signal transducer activity // inferred from sequence or structural similarity /// 5057 // receptor signaling protein activity // inferred from electronic annotation /// 5515 // protein binding // inferred from physical interaction /// 4871 // sign	1633505_at
	1625856_at	FBgn0000472	diminutive	1	0.00496286	0.375	0.016762	-0.02163	0.019196	0.639867	74 // regulation of progression through cell cycle // traceable author statement /// 6355 // regulation of transcription, DNA-dependent // inferred from direct assay /// 8283 // cell proliferation // inferred from expression pattern /// 8361 // regulation	5634 // nucleus // inferred from sequence or structural similarity /// 5634 // nucleus // inferred from electronic annotation /// 5634 // nucleus // inferred from sequence similarity	3677 // DNA binding // inferred from direct assay /// 3700 // transcription factor activity // inferred from direct assay /// 3700 // transcription factor activity // inferred from sequence or structural similarity /// 5515 // protein binding // inferred	1625856_at
	1631817_a_at	FBgn0001124	Glutamate oxaloacetate transaminase 1	1	0.00500271	0.45	-0.01823	0.019216	0.018723	0.6241	6531 // aspartate metabolism // inferred from sequence or structural similarity /// 6537 // glutamate biosynthesis // traceable author statement /// 6520 // amino acid metabolism // inferred from electronic annotation /// 9058 // biosynthesis // inferred	5759 // mitochondrial matrix // inferred from sequence or structural similarity /// 5759 // mitochondrial matrix // inferred from sequence similarity	4069 // aspartate transaminase activity // inferred from direct assay /// 4069 // aspartate transaminase activity // inferred from sequence or structural similarity /// 8483 // transaminase activity // inferred from electronic annotation /// 16740 // tran	1631817_a_at
	1623028_at	FBgn0038346	CG14872	13	0.0050039	0.275	-0.00895	0.032197	0.0205735	0.685783	---	---	---	1623028_at
	1636514_at	FBgn0026323	TGF- activated kinase 1	8	0.00516209	0.225	-0.00764	0.036833	0.0222365	0.741217	165 // MAPKKK cascade // inferred from electronic annotation /// 6468 // protein amino acid phosphorylation // non-traceable author statement /// 6915 // apoptosis // inferred from genetic interaction /// 6915 // apoptosis // inferred from mutant phenotyp	---	4672 // protein kinase activity // non-traceable author statement /// 4706 // JUN kinase kinase kinase activity // inferred from mutant phenotype /// 4709 // MAP kinase kinase kinase activity // inferred from sequence or structural similarity /// 4709 //	1636514_at
	1636967_a_at	FBgn0038984	CG5315	5	0.00524087	0.4	0.017483	-0.02031	0.0188965	0.629883	9755 // hormone-mediated signaling // inferred from sequence or structural similarity /// 19395 // fatty acid oxidation // inferred from sequence or structural similarity /// 6629 // lipid metabolism // inferred from electronic annotation /// 6631 // fatt	16021 // integral to membrane // inferred from sequence or structural similarity /// 16020 // membrane // inferred from electronic annotation /// 16021 // integral to membrane // inferred from electronic annotation /// 16021 // integral to membrane // inf	42562 // hormone binding // inferred from sequence or structural similarity /// 5515 // protein binding // inferred from physical interaction /// 4872 // receptor activity // inferred from electronic annotation /// 42562 // hormone binding // inferred fro	1636967_a_at
	1641635_s_at	FBgn0035400	CG11537	2	0.00545181	0.175	0.041849	-0.00601	0.0239295	0.79765	5975 // carbohydrate metabolism // inferred from electronic annotation /// 6952 // defense response // inferred from electronic annotation /// 8643 // carbohydrate transport // inferred from electronic annotation /// 15904 // tetracycline transport // inf	16020 // membrane // inferred from electronic annotation /// 16021 // integral to membrane // inferred from electronic annotation	15144 // carbohydrate transporter activity // inferred from sequence or structural similarity /// 15520 // tetracycline:hydrogen antiporter activity // inferred from electronic annotation /// 5215 // transporter activity // inferred from electronic annota	1641635_s_at
	1628204_at	FBgn0035703	CG8270	13	0.00549667	0.2	-0.00685	0.039229	0.0230395	0.767983	---	---	---	1628204_at
	1634249_s_at	FBgn0021967	Pdsw	3	0.00550442	0.375	-0.0212	0.016507	0.0188535	0.62845	6120 // mitochondrial electron transport, NADH to ubiquinone // inferred from sequence or structural similarity /// 6120 // mitochondrial electron transport, NADH to ubiquinone // inferred from sequence similarity	5747 // respiratory chain complex I (sensu Eukaryota) // inferred from sequence or structural similarity /// 5747 // respiratory chain complex I (sensu Eukaryota) // inferred from sequence similarity	3954 // NADH dehydrogenase activity // inferred from sequence or structural similarity /// 8137 // NADH dehydrogenase (ubiquinone) activity // inferred from sequence or structural similarity /// 3954 // NADH dehydrogenase activity // inferred from sequenc	1634249_s_at
	1624301_at	FBgn0035637	CG10542	11	0.00552822	0.4	-0.01257	0.024778	0.018674	0.622467	7010 // cytoskeleton organization and biogenesis // inferred from electronic annotation /// 16567 // protein ubiquitination // inferred from electronic annotation /// 6513 // protein monoubiquitination // inferred from mutant phenotype /// 16574 // histon	151 // ubiquitin ligase complex // inferred from electronic annotation /// 5634 // nucleus // inferred from direct assay /// 5634 // nucleus // inferred from electronic annotation	4842 // ubiquitin-protein ligase activity // inferred from electronic annotation /// 5200 // structural constituent of cytoskeleton // inferred from electronic annotation /// 8270 // zinc ion binding // inferred from electronic annotation /// 16874 // lig	1624301_at
	1628292_s_at	FBgn0015234	Helix loop helix protein 106	8	0.00560671	0.175	-0.00611	0.042315	0.0242125	0.807083	6366 // transcription from RNA polymerase II promoter // inferred from electronic annotation /// 6629 // lipid metabolism // inferred from electronic annotation /// 6633 // fatty acid biosynthesis // non-traceable author statement /// 42304 // regulation	5634 // nucleus // inferred from sequence or structural similarity /// 5634 // nucleus // non-traceable author statement /// 5634 // nucleus // traceable author statement /// 5634 // nucleus // inferred from electronic annotation /// 5634 // nucleus // in	3700 // transcription factor activity // inferred from sequence or structural similarity /// 3700 // transcription factor activity // non-traceable author statement /// 30528 // transcription regulator activity // inferred from electronic annotation /// 3	1628292_s_at
	1636643_at	FBgn0035896	CG6983	7	0.00563871	0.2	0.038894	-0.00677	0.022832	0.761067	---	---	---	1636643_at
	1635521_at	FBgn0035589	CG4618	13	0.00635625	0.45	0.018689	-0.01758	0.0181345	0.604483	15031 // protein transport // inferred from electronic annotation	---	---	1635521_at
	1637165_at	FBgn0038925	CG6022	12	0.00636617	0.5	-0.01564	0.020377	0.0180085	0.600283	6732 // coenzyme metabolism // inferred from electronic annotation /// 18063 // cytochrome c-heme linkage // inferred from sequence or structural similarity /// 18063 // cytochrome c-heme linkage // inferred from sequence similarity	5743 // mitochondrial inner membrane // inferred from sequence or structural similarity /// 5739 // mitochondrion // inferred from electronic annotation /// 5743 // mitochondrial inner membrane // inferred from sequence similarity	4408 // holocytochrome-c synthase activity // inferred from sequence or structural similarity /// 5515 // protein binding // inferred from physical interaction /// 4408 // holocytochrome-c synthase activity // inferred from electronic annotation /// 4408	1637165_at
	1626684_at	FBgn0036145	CG7607	13	0.00667693	0.375	-0.01156	0.025581	0.0185705	0.619017	7275 // development // inferred from electronic annotation	16020 // membrane // inferred from electronic annotation	---	1626684_at
	1625633_a_at	FBgn0000116	Arginine kinase	7	0.00679965	0.425	-0.01306	0.023241	0.0181505	0.605017	16310 // phosphorylation // inferred from sequence or structural similarity /// 16310 // phosphorylation // inferred from sequence similarity	---	4054 // arginine kinase activity // inferred from sequence or structural similarity /// 4054 // arginine kinase activity // non-traceable author statement /// 4054 // arginine kinase activity // inferred from electronic annotation /// 16301 // kinase acti	1625633_a_at
	1624407_s_at	FBgn0015509	lin-19-like	9	0.00691458	0.35	-0.01068	0.026594	0.018637	0.621233	74 // regulation of progression through cell cycle // inferred from electronic annotation /// 6508 // proteolysis // inferred from electronic annotation /// 6512 // ubiquitin cycle // inferred from electronic annotation /// 7049 // cell cycle // inferred	152 // nuclear ubiquitin ligase complex // inferred from sequence or structural similarity /// 19005 // SCF ubiquitin ligase complex // non-traceable author statement /// 152 // nuclear ubiquitin ligase complex // inferred from sequence similarity	---	1624407_s_at
	1630813_at	FBgn0013325	Ribosomal protein L11	3	0.00712667	0.25	-0.00792	0.033233	0.0205765	0.685883	6412 // protein biosynthesis // inferred from sequence or structural similarity /// 6412 // protein biosynthesis // non-traceable author statement /// 6412 // protein biosynthesis // inferred from electronic annotation /// 6412 // protein biosynthesis //	5840 // ribosome // non-traceable author statement /// 5842 // cytosolic large ribosomal subunit (sensu Eukaryota) // inferred from sequence or structural similarity /// 5842 // cytosolic large ribosomal subunit (sensu Eukaryota) // non-traceable author s	3676 // nucleic acid binding // inferred from electronic annotation /// 3735 // structural constituent of ribosome // inferred from sequence or structural similarity /// 3735 // structural constituent of ribosome // non-traceable author statement /// 5515	1630813_at
	1634016_at	FBgn0037534	CG2781	11	0.00789764	0.375	0.015984	-0.02033	0.018157	0.605233	6631 // fatty acid metabolism // inferred from electronic annotation /// 30497 // fatty acid elongation // inferred from sequence or structural similarity /// 42761 // very-long-chain fatty acid biosynthesis // inferred from sequence or structural similar	16021 // integral to membrane // inferred from electronic annotation	3843 // 1,3-beta-glucan synthase activity // inferred from sequence or structural similarity /// 8415 // acyltransferase activity // inferred from electronic annotation /// 9922 // fatty acid elongase activity // inferred from sequence or structural simil	1634016_at
	1631853_at	FBgn0035675	CG6610	12	0.00791277	0.375	-0.01097	0.024593	0.0177815	0.592717	398 // nuclear mRNA splicing, via spliceosome // inferred from sequence or structural similarity /// 16071 // mRNA metabolism // inferred from electronic annotation /// 398 // nuclear mRNA splicing, via spliceosome // inferred from sequence similarity	5681 // spliceosome complex // inferred from sequence or structural similarity /// 5688 // snRNP U6 // non-traceable author statement /// 5732 // small nucleolar ribonucleoprotein complex // inferred from electronic annotation /// 30532 // small nuclear r	5515 // protein binding // inferred from physical interaction	1631853_at
	1626323_s_at	FBgn0030205	CG17255	7	0.00802829	0.275	0.030929	-0.00847	0.0196995	0.65665	---	---	---	1626323_s_at
	1626323_s_at	FBgn0030205	CG17255	8	0.00802829	0.275	0.030929	-0.00847	0.0196995	0.65665	---	---	---	1626323_s_at
	1629790_at	FBgn0036334	CG11267	6	0.0081422	0.175	0.040571	-0.00574	0.0231555	0.77185	6458 // 'de novo' protein folding // inferred from sequence or structural similarity /// 6457 // protein folding // inferred from electronic annotation /// 6458 // 'de novo' protein folding // inferred from sequence similarity	5739 // mitochondrion // inferred from sequence or structural similarity /// 5759 // mitochondrial matrix // inferred from sequence or structural similarity /// 5739 // mitochondrion // inferred from sequence similarity /// 5759 // mitochondrial matrix //	5524 // ATP binding // inferred from electronic annotation /// 42623 // ATPase activity, coupled // inferred from electronic annotation /// 51082 // unfolded protein binding // inferred from sequence or structural similarity /// 5515 // protein binding //	1629790_at
	1637497_at	FBgn0036104	CG6418	8	0.00815499	0.3	-0.00912	0.029167	0.0191435	0.638117	6139 // nucleobase, nucleoside, nucleotide and nucleic acid metabolism // inferred from electronic annotation	---	3676 // nucleic acid binding // inferred from electronic annotation /// 4004 // ATP-dependent RNA helicase activity // inferred from sequence or structural similarity /// 4386 // helicase activity // inferred from sequence or structural similarity /// 552	1637497_at
	1629620_s_at	FBgn0014189	Helicase at 25E	12	0.00827823	0.175	-0.00566	0.040214	0.022937	0.764567	381 // regulation of alternative nuclear mRNA splicing, via spliceosome // inferred from mutant phenotype /// 398 // nuclear mRNA splicing, via spliceosome // inferred from sequence or structural similarity /// 6406 // mRNA export from nucleus // inferred	5634 // nucleus // Unknown /// 5634 // nucleus // inferred from direct assay /// 5634 // nucleus // non-traceable author statement /// 5681 // spliceosome complex // inferred from electronic annotation /// 5681 // spliceosome complex // inferred from sequ	3724 // RNA helicase activity // inferred from sequence or structural similarity /// 4004 // ATP-dependent RNA helicase activity // inferred from sequence or structural similarity /// 4004 // ATP-dependent RNA helicase activity // non-traceable author sta	1629620_s_at
	1639984_at	FBgn0040080	rapsynoid	2	0.00838988	0.225	-0.00708	0.034914	0.020997	0.6999	132 // establishment of mitotic spindle orientation // inferred from mutant phenotype /// 6605 // protein targeting // inferred from electronic annotation /// 7186 // G-protein coupled receptor protein signaling pathway // inferred from electronic annotat	5938 // cell cortex // traceable author statement /// 45177 // apical part of cell // non-traceable author statement /// 45179 // apical cortex // traceable author statement	5085 // guanyl-nucleotide exchange factor activity // inferred from electronic annotation /// 5096 // GTPase activator activity // inferred from electronic annotation /// 5515 // protein binding // inferred from physical interaction /// 5488 // binding //	1639984_at
	1639984_at	FBgn0040080	rapsynoid	3	0.00838988	0.225	-0.00708	0.034914	0.020997	0.6999	132 // establishment of mitotic spindle orientation // inferred from mutant phenotype /// 6605 // protein targeting // inferred from electronic annotation /// 7186 // G-protein coupled receptor protein signaling pathway // inferred from electronic annotat	5938 // cell cortex // traceable author statement /// 45177 // apical part of cell // non-traceable author statement /// 45179 // apical cortex // traceable author statement	5085 // guanyl-nucleotide exchange factor activity // inferred from electronic annotation /// 5096 // GTPase activator activity // inferred from electronic annotation /// 5515 // protein binding // inferred from physical interaction /// 5488 // binding //	1639984_at
	1634016_at	FBgn0037534	CG2781	8	0.00842745	0.4	0.016604	-0.01899	0.017797	0.593233	6631 // fatty acid metabolism // inferred from electronic annotation /// 30497 // fatty acid elongation // inferred from sequence or structural similarity /// 42761 // very-long-chain fatty acid biosynthesis // inferred from sequence or structural similar	16021 // integral to membrane // inferred from electronic annotation	3843 // 1,3-beta-glucan synthase activity // inferred from sequence or structural similarity /// 8415 // acyltransferase activity // inferred from electronic annotation /// 9922 // fatty acid elongase activity // inferred from sequence or structural simil	1634016_at
	1630643_at	FBgn0015808	Sterol carrier protein X-related thiolase	12	0.00849501	0.35	-0.02148	0.015205	0.0183425	0.611417	15914 // phospholipid transport // inferred from sequence or structural similarity /// 8152 // metabolism // inferred from electronic annotation /// 15914 // phospholipid transport // inferred from sequence similarity	5737 // cytoplasm // inferred from sequence or structural similarity /// 5739 // mitochondrion // inferred from sequence or structural similarity /// 5777 // peroxisome // inferred from sequence or structural similarity /// 5737 // cytoplasm // inferred f	4770 // sterol carrier protein X-related thiolase activity // inferred from sequence or structural similarity /// 4770 // sterol carrier protein X-related thiolase activity // non-traceable author statement /// 5386 // carrier activity // inferred from el	1630643_at
	1638810_at	FBgn0016013	Fumarylacetoacetase	14	0.00874865	0.425	0.017183	-0.01768	0.0174315	0.58105	9063 // amino acid catabolism // inferred from electronic annotation /// 9072 // aromatic amino acid family metabolism // inferred from electronic annotation /// 8152 // metabolism // inferred from electronic annotation	---	4334 // fumarylacetoacetase activity // inferred from sequence or structural similarity /// 3824 // catalytic activity // inferred from electronic annotation /// 4334 // fumarylacetoacetase activity // inferred from electronic annotation /// 4334 // fumar	1638810_at
	1627945_at	FBgn0011769	Ferredoxin	12	0.00905935	0.425	-0.01779	0.017265	0.0175275	0.58425	6124 // ferredoxin metabolism // inferred from electronic annotation /// 6118 // electron transport // inferred from electronic annotation /// 6810 // transport // inferred from electronic annotation	5739 // mitochondrion // inferred from electronic annotation	9055 // electron carrier activity // inferred from sequence or structural similarity /// 9055 // electron carrier activity // non-traceable author statement /// 16491 // oxidoreductase activity // inferred from electronic annotation /// 5506 // iron ion b	1627945_at
	1639268_at	FBgn0033789	CG13324	5	0.00924265	0.35	0.025877	-0.01029	0.0180835	0.602783	---	---	---	1639268_at
	1639268_at	FBgn0033789	CG13324	6	0.00924265	0.35	0.025877	-0.01029	0.0180835	0.602783	---	---	---	1639268_at
	1640834_at	FBgn0053002	mitochondrial ribosomal protein L27	2	0.00926667	0.475	0.020594	-0.01413	0.017362	0.578733	6412 // protein biosynthesis // inferred from electronic annotation	5762 // mitochondrial large ribosomal subunit // inferred from sequence or structural similarity /// 5622 // intracellular // inferred from electronic annotation /// 5840 // ribosome // inferred from electronic annotation /// 5762 // mitochondrial large r	3735 // structural constituent of ribosome // inferred from sequence or structural similarity /// 3735 // structural constituent of ribosome // inferred from electronic annotation /// 3735 // structural constituent of ribosome // inferred from sequence si	1640834_at
	1633292_a_at	FBgn0036272	CG4300	5	0.00956445	0.475	0.02042	-0.01397	0.017195	0.573167	8295 // spermidine biosynthesis // inferred from sequence or structural similarity /// 8295 // spermidine biosynthesis // inferred from sequence similarity	---	4766 // spermidine synthase activity // inferred from sequence or structural similarity /// 8757 // S-adenosylmethionine-dependent methyltransferase activity // inferred from electronic annotation /// 5515 // protein binding // inferred from physical inte	1633292_a_at
	1625563_s_at	FBgn0039467	CG14253	14	0.00957431	0.25	0.032117	-0.00755	0.0198335	0.661117	---	---	5515 // protein binding // inferred from physical interaction	1625563_s_at
	1630845_at	FBgn0003462	Superoxide dismutase	8	0.00967511	0.15	0.009599	-0.03862	0.0241095	0.80365	6801 // superoxide metabolism // non-traceable author statement /// 6952 // defense response // inferred from electronic annotation /// 7568 // aging // traceable author statement /// 8340 // determination of adult life span // inferred from mutant phenot	5737 // cytoplasm // non-traceable author statement	4785 // copper, zinc superoxide dismutase activity // non-traceable author statement /// 16209 // antioxidant activity // non-traceable author statement /// 46872 // metal ion binding // inferred from electronic annotation /// 4784 // superoxide dismutase	1630845_at
Trait	Probe Set ID	Flybase ID	Gene Name	Probe	P-Value	MAF	0	1	a	a/σG	Gene Ontology Biological Process	Gene Ontology Cellular Component	Gene Ontology Molecular Function	Probe Set ID
Glycogen	1638701_at	FBgn0034948	CG3825	9	4.48475e-05	0.225	-1.90959	5.80999	3.85979	0.0626589	---	---	---	1638701_at
	1630559_at	FBgn0034503 /// FBgn0068533	Mediator complex subunit 8 /// Arc32	14	5.22042e-05	0.5	3.04971	-3.39507	3.22239	0.0523115	6367 // transcription initiation from RNA polymerase II promoter // inferred from sequence or structural similarity /// 6367 // transcription initiation from RNA polymerase II promoter // inferred from sequence similarity	119 // mediator complex // inferred from sequence or structural similarity /// 119 // mediator complex // inferred from sequence similarity	16455 // RNA polymerase II transcription mediator activity // inferred from sequence or structural similarity /// 16455 // RNA polymerase II transcription mediator activity // inferred from sequence similarity	1630559_at
	1633382_s_at	FBgn0027529	CG8920	14	5.22042e-05	0.5	3.04971	-3.39507	3.22239	0.0523115	---	---	3676 // nucleic acid binding // inferred from electronic annotation	1633382_s_at
	1639733_s_at	FBgn0032022	CG14275	8	7.54139e-05	0.475	2.83248	-3.49417	3.16332	0.0513526	---	---	---	1639733_s_at
	1630202_a_at	FBgn0033762	CG8632	3	0.000105325	0.225	-1.85396	5.61838	3.73617	0.0606521	6412 // protein biosynthesis // inferred from electronic annotation	---	166 // nucleotide binding // inferred from electronic annotation	1630202_a_at
	1623495_at	FBgn0028429	Inhibitor-2	9	0.000133338	0.425	-3.76877	2.48529	3.12703	0.0507635	35308 // negative regulation of protein amino acid dephosphorylation // inferred from direct assay /// 35308 // negative regulation of protein amino acid dephosphorylation // inferred from mutant phenotype /// 9966 // regulation of signal transduction //	---	4864 // protein phosphatase inhibitor activity // inferred from direct assay /// 4864 // protein phosphatase inhibitor activity // inferred from mutant phenotype /// 4864 // protein phosphatase inhibitor activity // non-traceable author statement /// 5515	1623495_at
	1629270_at	FBgn0003512	Serendipity	4	0.000166736	0.4	-2.67771	3.58487	3.13129	0.0508326	6355 // regulation of transcription, DNA-dependent // non-traceable author statement /// 8595 // determination of anterior/posterior axis, embryo // inferred from genetic interaction /// 8595 // determination of anterior/posterior axis, embryo // inferred	5634 // nucleus // non-traceable author statement /// 5634 // nucleus // inferred from direct assay /// 5705 // polytene chromosome interband // inferred from direct assay /// 5622 // intracellular // inferred from electronic annotation /// 5634 // nucleu	3677 // DNA binding // inferred from direct assay /// 8270 // zinc ion binding // inferred from electronic annotation /// 16563 // transcriptional activator activity // non-traceable author statement /// 3676 // nucleic acid binding // inferred from elect	1629270_at
	1625568_a_at	FBgn0034419	CG15111	13	0.000188107	0.2	-1.70038	5.93811	3.81925	0.0620007	---	---	---	1625568_a_at
	1635773_at	FBgn0035704	CG10144	14	0.000265505	0.375	-2.48014	3.67308	3.07661	0.049945	---	---	---	1635773_at
	1630521_at	FBgn0002723	Resistance to Juvenile Hormone	5	0.000269197	0.425	2.37255	-3.61622	2.99438	0.0486101	6357 // regulation of transcription from RNA polymerase II promoter // inferred from electronic annotation /// 7165 // signal transduction // inferred from electronic annotation /// 45449 // regulation of transcription // traceable author statement /// 50	5634 // nucleus // inferred from sequence or structural similarity /// 5634 // nucleus // traceable author statement /// 5634 // nucleus // inferred from electronic annotation /// 5634 // nucleus // inferred from sequence similarity	3700 // transcription factor activity // inferred from sequence or structural similarity /// 4871 // signal transducer activity // inferred from electronic annotation /// 5500 // juvenile hormone binding // non-traceable author statement /// 5500 // juven	1630521_at
	1631677_at	FBgn0030093	dalao	6	0.000293786	0.15	-1.40033	6.78399	4.09216	0.0664312	6333 // chromatin assembly or disassembly // inferred from electronic annotation /// 6338 // chromatin remodeling // inferred from genetic interaction /// 6338 // chromatin remodeling // inferred from physical interaction /// 45893 // positive regulation	5634 // nucleus // inferred from direct assay /// 16585 // chromatin remodeling complex // inferred from sequence or structural similarity /// 35060 // brahma complex // inferred from direct assay /// 35060 // brahma complex // inferred from physical inte	3677 // DNA binding // inferred from sequence or structural similarity /// 3682 // chromatin binding // inferred from electronic annotation /// 3713 // transcription coactivator activity // Unknown /// 5515 // protein binding // inferred from physical int	1631677_at
	1625017_at	FBgn0034750	CG3732	9	0.000409969	0.175	-1.50647	6.11518	3.81082	0.061864	6139 // nucleobase, nucleoside, nucleotide and nucleic acid metabolism // inferred from electronic annotation /// 6366 // transcription from RNA polymerase II promoter // inferred from electronic annotation	5622 // intracellular // inferred from electronic annotation	30528 // transcription regulator activity // inferred from electronic annotation /// 8270 // zinc ion binding // inferred from electronic annotation	1625017_at
	1629426_s_at	FBgn0040070	thioredoxin-2	4	0.000431827	0.4	-3.67255	2.16056	2.91656	0.0473467	6118 // electron transport // inferred from electronic annotation /// 6457 // protein folding // inferred from electronic annotation /// 6790 // sulfur metabolism // inferred from electronic annotation /// 45454 // cell redox homeostasis // inferred from	---	30508 // thiol-disulfide exchange intermediate activity // inferred from direct assay /// 30508 // thiol-disulfide exchange intermediate activity // inferred from sequence or structural similarity /// 30508 // thiol-disulfide exchange intermediate activit	1629426_s_at
	1630724_at	FBgn0039869	CG1890	9	0.00053639	0.25	1.45538	-5.05687	3.25613	0.0528592	7021 // tubulin folding // inferred from sequence or structural similarity /// 7022 // chaperonin-mediated tubulin folding // inferred from electronic annotation /// 7021 // tubulin folding // inferred from sequence similarity	---	51082 // unfolded protein binding // inferred from electronic annotation /// 5515 // protein binding // inferred from physical interaction	1630724_at
	1623298_at	FBgn0029828	CG6067	8	0.000628512	0.375	1.98619	-3.77079	2.87849	0.0467287	6508 // proteolysis // inferred from electronic annotation	---	4295 // trypsin activity // inferred from electronic annotation /// 4252 // serine-type endopeptidase activity // inferred from electronic annotation /// 8233 // peptidase activity // inferred from electronic annotation /// 16787 // hydrolase activity //	1623298_at
	1639307_at	FBgn0038182	CG9288	13	0.000664309	0.325	-4.167	1.75051	2.95876	0.0480317	---	---	5515 // protein binding // inferred from physical interaction	1639307_at
	1628821_at	FBgn0036553	CG17027	10	0.000748457	0.325	-2.10206	3.8345	2.96828	0.0481863	6644 // phospholipid metabolism // inferred from electronic annotation /// 7242 // intracellular signaling cascade // inferred from electronic annotation /// 16311 // dephosphorylation // non-traceable author statement /// 5975 // carbohydrate metabolism	---	8934 // inositol-1(or 4)-monophosphatase activity // inferred from sequence or structural similarity /// 8934 // inositol-1(or 4)-monophosphatase activity // non-traceable author statement /// 4437 // inositol or phosphatidylinositol phosphatase activity	1628821_at
	1623364_at	FBgn0034761	CG4250	10	0.000805048	0.375	-2.27139	3.32516	2.79827	0.0454265	---	---	---	1623364_at
	1639928_a_at	---	---	1	0.00090164	0.4	-2.40574	3.1769	2.79132	0.0453136	---	---	5515 // protein binding // inferred from electronic annotation /// 8270 // zinc ion binding // inferred from electronic annotation /// 46872 // metal ion binding // inferred from electronic annotation	1639928_a_at
	1629598_at	FBgn0013269	FK506-binding protein 1	13	0.00107205	0.475	-2.71005	2.63178	2.67092	0.043359	6457 // protein folding // inferred from sequence or structural similarity /// 6457 // protein folding // non-traceable author statement /// 6457 // protein folding // inferred from electronic annotation /// 6457 // protein folding // inferred from sequen	5634 // nucleus // inferred from sequence or structural similarity /// 5634 // nucleus // non-traceable author statement /// 5634 // nucleus // inferred from electronic annotation /// 5634 // nucleus // inferred from sequence similarity	3755 // peptidyl-prolyl cis-trans isomerase activity // inferred from sequence or structural similarity /// 3755 // peptidyl-prolyl cis-trans isomerase activity // non-traceable author statement /// 5528 // FK506 binding // inferred from direct assay ///	1629598_at
	1638529_at	FBgn0004888	Succinyl coenzyme A synthetase subunit	3	0.00107365	0.325	-2.04337	3.71259	2.87798	0.0467205	6099 // tricarboxylic acid cycle // inferred from sequence or structural similarity /// 6099 // tricarboxylic acid cycle // non-traceable author statement /// 6099 // tricarboxylic acid cycle // inferred from electronic annotation /// 8152 // metabolism /	45244 // succinate-CoA ligase complex (GDP-forming) // inferred from sequence or structural similarity /// 45244 // succinate-CoA ligase complex (GDP-forming) // non-traceable author statement /// 5739 // mitochondrion // inferred from electronic annotati	4776 // succinate-CoA ligase (GDP-forming) activity // inferred from sequence or structural similarity /// 4776 // succinate-CoA ligase (GDP-forming) activity // non-traceable author statement /// 166 // nucleotide binding // inferred from electronic anno	1638529_at
	1638529_at	FBgn0004888	Succinyl coenzyme A synthetase subunit	4	0.00107365	0.325	-2.04337	3.71259	2.87798	0.0467205	6099 // tricarboxylic acid cycle // inferred from sequence or structural similarity /// 6099 // tricarboxylic acid cycle // non-traceable author statement /// 6099 // tricarboxylic acid cycle // inferred from electronic annotation /// 8152 // metabolism /	45244 // succinate-CoA ligase complex (GDP-forming) // inferred from sequence or structural similarity /// 45244 // succinate-CoA ligase complex (GDP-forming) // non-traceable author statement /// 5739 // mitochondrion // inferred from electronic annotati	4776 // succinate-CoA ligase (GDP-forming) activity // inferred from sequence or structural similarity /// 4776 // succinate-CoA ligase (GDP-forming) activity // non-traceable author statement /// 166 // nucleotide binding // inferred from electronic anno	1638529_at
	1632959_at	FBgn0033702	CG8854	14	0.00111585	0.2	-1.51109	5.18096	3.34602	0.0543186	---	---	---	1632959_at
	1627197_at	FBgn0004574	Ras opposite	6	0.00113841	0.4	-3.44209	2.00693	2.72451	0.044229	910 // cytokinesis // inferred from mutant phenotype /// 6887 // exocytosis // non-traceable author statement /// 6887 // exocytosis // traceable author statement /// 6904 // vesicle docking during exocytosis // inferred from electronic annotation /// 726	5737 // cytoplasm // non-traceable author statement /// 5829 // cytosol // traceable author statement /// 12506 // vesicle membrane // non-traceable author statement /// 16020 // membrane // traceable author statement	149 // SNARE binding // inferred from sequence or structural similarity /// 19905 // syntaxin binding // non-traceable author statement /// 149 // SNARE binding // inferred from sequence similarity	1627197_at
	1641659_s_at	FBgn0039697	CG7834	8	0.00115169	0.275	-1.83441	4.20823	3.02132	0.0490474	6118 // electron transport // inferred from electronic annotation /// 6119 // oxidative phosphorylation // inferred from sequence or structural similarity /// 6119 // oxidative phosphorylation // inferred from sequence similarity	17133 // electron transfer flavoprotein complex (sensu Eukaryota) // inferred from sequence or structural similarity /// 17133 // electron transfer flavoprotein complex (sensu Eukaryota) // inferred from sequence similarity	9055 // electron carrier activity // inferred from sequence or structural similarity /// 16491 // oxidoreductase activity // inferred from electronic annotation /// 9055 // electron carrier activity // inferred from electronic annotation /// 9055 // elect	1641659_s_at
	1630109_at	FBgn0035744	CG8628	7	0.00118434	0.325	3.67257	-2.0241	2.84833	0.0462392	6869 // lipid transport // inferred from electronic annotation /// 42049 // cell acyl-CoA homeostasis // inferred from sequence or structural similarity /// 1700 // embryonic development (sensu Insecta) // inferred from mutant phenotype /// 7399 // nervou	---	62 // acyl-CoA binding // inferred from sequence or structural similarity /// 4857 // enzyme inhibitor activity // inferred from sequence or structural similarity /// 5386 // carrier activity // inferred from electronic annotation /// 50809 // diazepam bi	1630109_at
	1623434_at	FBgn0031590	CG3702	8	0.00127094	0.425	2.87025	-2.4218	2.64602	0.0429549	---	---	---	1623434_at
	1636945_at	FBgn0003139	Protein phosphatase V	7	0.00128642	0.275	-1.8103	4.14467	2.97748	0.0483358	74 // regulation of progression through cell cycle // inferred from genetic interaction /// 6470 // protein amino acid dephosphorylation // inferred from sequence or structural similarity /// 6470 // protein amino acid dephosphorylation // non-traceable a	5737 // cytoplasm // inferred from direct assay /// 5737 // cytoplasm // non-traceable author statement	4722 // protein serine/threonine phosphatase activity // inferred from sequence or structural similarity /// 4722 // protein serine/threonine phosphatase activity // non-traceable author statement /// 4721 // phosphoprotein phosphatase activity // inferre	1636945_at
	1631614_at	FBgn0034351	CG5190	7	0.00133666	0.45	-2.57165	2.75939	2.66552	0.0432714	8033 // tRNA processing // inferred from electronic annotation	---	5515 // protein binding // inferred from physical interaction /// 3723 // RNA binding // inferred from electronic annotation /// 8175 // tRNA methyltransferase activity // inferred from electronic annotation	1631614_at
	1631387_at	FBgn0050344	CG30344	12	0.00139011	0.35	3.42922	-2.11217	2.7707	0.0449788	6810 // transport // inferred from electronic annotation	16020 // membrane // inferred from electronic annotation /// 16021 // integral to membrane // inferred from electronic annotation	5515 // protein binding // inferred from physical interaction /// 5215 // transporter activity // inferred from electronic annotation	1631387_at
	1639055_at	FBgn0032101	CG9586	10	0.00142433	0.375	-2.22926	3.25496	2.74211	0.0445147	---	---	---	1639055_at
	1640598_s_at	---	---	2	0.00149795	0.425	2.02642	-3.14794	2.58718	0.0419997	---	---	---	1640598_s_at
	1638866_at	FBgn0031821	CG9542	1	0.0015153	0.375	-3.55721	1.85804	2.70762	0.0439549	---	---	---	1638866_at
	1632395_s_at	FBgn0028671	Vha100-1	2	0.00155128	0.5	-2.75988	2.41451	2.5872	0.042	6812 // cation transport // inferred from electronic annotation /// 15992 // proton transport // inferred from electronic annotation	220 // hydrogen-transporting ATPase V0 domain // inferred from sequence or structural similarity /// 16020 // membrane // inferred from electronic annotation /// 220 // hydrogen-transporting ATPase V0 domain // inferred from sequence similarity	8553 // hydrogen-exporting ATPase activity, phosphorylative mechanism // inferred from sequence or structural similarity /// 8553 // hydrogen-exporting ATPase activity, phosphorylative mechanism // inferred from sequence similarity	1632395_s_at
	1638259_s_at	FBgn0027079	Valyl-tRNA synthetase	11	0.00166565	0.425	2.01773	-3.13618	2.57695	0.0418337	6438 // valyl-tRNA aminoacylation // inferred from sequence or structural similarity /// 6418 // tRNA aminoacylation for protein translation // inferred from electronic annotation /// 6438 // valyl-tRNA aminoacylation // inferred from electronic annotatio	---	3729 // mRNA binding // inferred from electronic annotation /// 4818 // glutamate-tRNA ligase activity // inferred from sequence or structural similarity /// 4832 // valine-tRNA ligase activity // inferred from sequence or structural similarity /// 5524 /	1638259_s_at
	1628560_at	FBgn0034564	CG9344	12	0.00190784	0.25	-1.64379	4.24064	2.94222	0.0477632	398 // nuclear mRNA splicing, via spliceosome // inferred from sequence or structural similarity /// 16071 // mRNA metabolism // inferred from electronic annotation /// 398 // nuclear mRNA splicing, via spliceosome // inferred from sequence similarity	5681 // spliceosome complex // inferred from sequence or structural similarity /// 5688 // snRNP U6 // non-traceable author statement /// 5732 // small nucleolar ribonucleoprotein complex // inferred from electronic annotation /// 30532 // small nuclear r	5515 // protein binding // inferred from physical interaction	1628560_at
	1626984_at	FBgn0001112	Glucose dehydrogenase	10	0.00195249	0.475	-2.87911	2.27599	2.57755	0.0418434	6006 // glucose metabolism // traceable author statement /// 6118 // electron transport // inferred from electronic annotation /// 8364 // pupal cuticle biosynthesis (sensu Insecta) // traceable author statement /// 42335 // cuticle biosynthesis // non-tr	5576 // extracellular region // non-traceable author statement	4344 // glucose dehydrogenase (acceptor) activity // non-traceable author statement /// 4344 // glucose dehydrogenase (acceptor) activity // traceable author statement /// 50660 // FAD binding // inferred from electronic annotation /// 16491 // oxidoreduc	1626984_at
	1639985_s_at	FBgn0000319	Clathrin heavy chain	9	0.00200621	0.15	0.904804	-6.27843	3.59162	0.0583055	6886 // intracellular protein transport // inferred from electronic annotation /// 6898 // receptor mediated endocytosis // inferred from electronic annotation /// 7269 // neurotransmitter secretion // non-traceable author statement /// 7291 // sperm indi	5905 // coated pit // traceable author statement /// 8021 // synaptic vesicle // traceable author statement /// 30125 // clathrin vesicle coat // traceable author statement /// 30129 // clathrin coat of synaptic vesicle // non-traceable author statement /	5515 // protein binding // inferred from physical interaction /// 5488 // binding // inferred from electronic annotation	1639985_s_at
	1635989_at	FBgn0014000 /// FBgn0068106	Olfactory-specific 9 /// Os9	9	0.0022313	0.225	-1.54266	4.54613	3.0444	0.049422	---	5634 // nucleus // inferred from direct assay	---	1635989_at
	1637641_at	FBgn0036844	Mitogen-activated protein kinase phosphatase 3	6	0.00228057	0.225	4.44831	-1.51426	2.98129	0.0483975	165 // MAPKKK cascade // inferred from electronic annotation /// 6096 // glycolysis // inferred from electronic annotation /// 6470 // protein amino acid dephosphorylation // inferred from direct assay /// 6470 // protein amino acid dephosphorylation // n	5737 // cytoplasm // inferred from direct assay	8138 // protein tyrosine/serine/threonine phosphatase activity // inferred from sequence or structural similarity /// 8138 // protein tyrosine/serine/threonine phosphatase activity // non-traceable author statement /// 16791 // phosphoric monoester hydrol	1637641_at
	1641699_at	FBgn0026326	TXBP181-like	12	0.00232327	0.25	4.19922	-1.62998	2.9146	0.047315	---	---	---	1641699_at
	1630814_s_at	FBgn0030349	CG10353	1	0.00261982	0.25	-1.60433	4.12226	2.86329	0.046482	---	---	---	1630814_s_at
	1625586_at	---	---	7	0.00273236	0.3	-3.93302	1.43889	2.68596	0.0436032	---	---	---	1625586_at
	1625453_a_at	FBgn0035772	Sh3	1	0.00287078	0.25	-1.59601	4.09729	2.84665	0.0462119	6801 // superoxide metabolism // inferred from electronic annotation	---	4785 // copper, zinc superoxide dismutase activity // inferred from electronic annotation /// 46872 // metal ion binding // inferred from electronic annotation	1625453_a_at
	1634453_at	FBgn0001087 /// FBgn0014575 /// FBgn0082798	garnet /// garnet /// g	4	0.00298842	0.275	3.82495	-1.68902	2.75698	0.0447562	6726 // eye pigment biosynthesis // inferred from direct assay /// 6726 // eye pigment biosynthesis // inferred from expression pattern /// 6726 // eye pigment biosynthesis // inferred from mutant phenotype /// 6727 // ommochrome biosynthesis // inferred	5783 // endoplasmic reticulum // inferred from direct assay /// 5795 // Golgi stack // inferred from direct assay /// 5798 // Golgi-associated vesicle // non-traceable author statement /// 30123 // AP-3 adaptor complex // non-traceable author statement //	5488 // binding // inferred from electronic annotation	1634453_at
	1634463_at	FBgn0031004	CG7992	4	0.00318206	0.15	0.8359	-5.88798	3.36194	0.0545769	---	---	---	1634463_at
	1641270_at	FBgn0036381	CG8745	1	0.00324924	0.225	1.11757	-4.61689	2.86723	0.046546	6520 // amino acid metabolism // inferred from electronic annotation	---	4587 // ornithine-oxo-acid transaminase activity // inferred from sequence or structural similarity /// 30170 // pyridoxal phosphate binding // inferred from electronic annotation /// 5515 // protein binding // inferred from physical interaction /// 8483	1641270_at
	1637466_at	FBgn0017549	Ras which interacts with Calmodulin	3	0.0034391	0.2	4.70752	-1.39273	3.05013	0.049515	910 // cytokinesis // inferred from electronic annotation /// 6260 // DNA replication // inferred from electronic annotation /// 6886 // intracellular protein transport // inferred from electronic annotation /// 6898 // receptor mediated endocytosis // in	5886 // plasma membrane // inferred from sequence or structural similarity /// 5622 // intracellular // inferred from electronic annotation /// 16020 // membrane // inferred from electronic annotation /// 5886 // plasma membrane // inferred from sequence	3677 // DNA binding // inferred from electronic annotation /// 3887 // DNA-directed DNA polymerase activity // inferred from electronic annotation /// 3924 // GTPase activity // inferred from electronic annotation /// 5516 // calmodulin binding // inferre	1637466_at
	1625750_at	FBgn0038830	CG17272	11	0.00355699	0.325	-3.6953	1.5234	2.60935	0.0423595	19722 // calcium-mediated signaling // inferred from electronic annotation	---	5509 // calcium ion binding // inferred from sequence or structural similarity /// 5516 // calmodulin binding // inferred from electronic annotation /// 5515 // protein binding // inferred from physical interaction /// 5509 // calcium ion binding // infer	1625750_at
	1624989_s_at	FBgn0000557	Elongation factor 1100E	1	0.00361694	0.325	-3.65171	1.50241	2.57706	0.0418354	6412 // protein biosynthesis // non-traceable author statement /// 6414 // translational elongation // inferred from sequence or structural similarity /// 6414 // translational elongation // non-traceable author statement /// 6445 // regulation of transla	5737 // cytoplasm // non-traceable author statement /// 5853 // eukaryotic translation elongation factor 1 complex // inferred from sequence or structural similarity /// 5737 // cytoplasm // inferred from electronic annotation /// 5853 // eukaryotic trans	3746 // translation elongation factor activity // inferred from sequence or structural similarity /// 3746 // translation elongation factor activity // non-traceable author statement /// 3747 // translation release factor activity // inferred from electro	1624989_s_at
	1630023_at	FBgn0031820	Daxx-like protein	8	0.00370496	0.425	-2.98628	1.90694	2.44661	0.0397177	6915 // apoptosis // inferred from electronic annotation /// 6917 // induction of apoptosis // inferred from electronic annotation /// 7165 // signal transduction // inferred from electronic annotation /// 7242 // intracellular signaling cascade // inferr	---	5057 // receptor signaling protein activity // inferred from electronic annotation	1630023_at
	1630023_at	FBgn0031820	Daxx-like protein	9	0.00370496	0.425	-2.98628	1.90694	2.44661	0.0397177	6915 // apoptosis // inferred from electronic annotation /// 6917 // induction of apoptosis // inferred from electronic annotation /// 7165 // signal transduction // inferred from electronic annotation /// 7242 // intracellular signaling cascade // inferr	---	5057 // receptor signaling protein activity // inferred from electronic annotation	1630023_at
	1627398_a_at	FBgn0001105	G protein subunit 13F	3	0.00404905	0.4	-3.08696	1.77017	2.42857	0.0394248	7015 // actin filament organization // inferred from mutant phenotype /// 7186 // G-protein coupled receptor protein signaling pathway // inferred from sequence or structural similarity /// 7186 // G-protein coupled receptor protein signaling pathway // n	5834 // heterotrimeric G-protein complex // inferred from sequence or structural similarity /// 5834 // heterotrimeric G-protein complex // non-traceable author statement /// 5834 // heterotrimeric G-protein complex // inferred from sequence similarity	3924 // GTPase activity // inferred from sequence or structural similarity /// 3924 // GTPase activity // non-traceable author statement /// 4871 // signal transducer activity // inferred from electronic annotation /// 3924 // GTPase activity // inferred	1627398_a_at
	1628560_at	FBgn0034564	CG9344	10	0.00409224	0.325	-1.8077	3.22313	2.51542	0.0408347	398 // nuclear mRNA splicing, via spliceosome // inferred from sequence or structural similarity /// 16071 // mRNA metabolism // inferred from electronic annotation /// 398 // nuclear mRNA splicing, via spliceosome // inferred from sequence similarity	5681 // spliceosome complex // inferred from sequence or structural similarity /// 5688 // snRNP U6 // non-traceable author statement /// 5732 // small nucleolar ribonucleoprotein complex // inferred from electronic annotation /// 30532 // small nuclear r	5515 // protein binding // inferred from physical interaction	1628560_at
	1627693_at	FBgn0037466	CG1965	11	0.00418474	0.225	1.10154	-4.56169	2.83162	0.0459678	6357 // regulation of transcription from RNA polymerase II promoter // inferred from electronic annotation	---	3677 // DNA binding // inferred from sequence or structural similarity /// 30528 // transcription regulator activity // inferred from electronic annotation /// 5515 // protein binding // inferred from physical interaction /// 3677 // DNA binding // inferr	1627693_at
	1639069_at	FBgn0053503	Cyp12d1-d	10	0.00433342	0.175	-5.22473	0.898966	3.06185	0.0497053	6118 // electron transport // inferred from electronic annotation /// 6118 // electron transport // inferred from sequence or structural similarity	5739 // mitochondrion // inferred from sequence or structural similarity /// 5739 // mitochondrion // inferred from electronic annotation /// 16020 // membrane // inferred from electronic annotation /// 5739 // mitochondrion // inferred from sequence simi	4497 // monooxygenase activity // inferred from electronic annotation /// 16491 // oxidoreductase activity // inferred from electronic annotation /// 16491 // oxidoreductase activity // inferred from sequence or structural similarity /// 20037 // heme bin	1639069_at
	1639069_at	FBgn0053503	Cyp12d1-d	12	0.00433342	0.175	-5.22473	0.898966	3.06185	0.0497053	6118 // electron transport // inferred from electronic annotation /// 6118 // electron transport // inferred from sequence or structural similarity	5739 // mitochondrion // inferred from sequence or structural similarity /// 5739 // mitochondrion // inferred from electronic annotation /// 16020 // membrane // inferred from electronic annotation /// 5739 // mitochondrion // inferred from sequence simi	4497 // monooxygenase activity // inferred from electronic annotation /// 16491 // oxidoreductase activity // inferred from electronic annotation /// 16491 // oxidoreductase activity // inferred from sequence or structural similarity /// 20037 // heme bin	1639069_at
	1639069_at	FBgn0053503	Cyp12d1-d	13	0.00433342	0.175	-5.22473	0.898966	3.06185	0.0497053	6118 // electron transport // inferred from electronic annotation /// 6118 // electron transport // inferred from sequence or structural similarity	5739 // mitochondrion // inferred from sequence or structural similarity /// 5739 // mitochondrion // inferred from electronic annotation /// 16020 // membrane // inferred from electronic annotation /// 5739 // mitochondrion // inferred from sequence simi	4497 // monooxygenase activity // inferred from electronic annotation /// 16491 // oxidoreductase activity // inferred from electronic annotation /// 16491 // oxidoreductase activity // inferred from sequence or structural similarity /// 20037 // heme bin	1639069_at
	1639069_at	FBgn0053503	Cyp12d1-d	14	0.00433342	0.175	-5.22473	0.898966	3.06185	0.0497053	6118 // electron transport // inferred from electronic annotation /// 6118 // electron transport // inferred from sequence or structural similarity	5739 // mitochondrion // inferred from sequence or structural similarity /// 5739 // mitochondrion // inferred from electronic annotation /// 16020 // membrane // inferred from electronic annotation /// 5739 // mitochondrion // inferred from sequence simi	4497 // monooxygenase activity // inferred from electronic annotation /// 16491 // oxidoreductase activity // inferred from electronic annotation /// 16491 // oxidoreductase activity // inferred from sequence or structural similarity /// 20037 // heme bin	1639069_at
	1639069_at	FBgn0053503	Cyp12d1-d	8	0.00433342	0.175	-5.22473	0.898966	3.06185	0.0497053	6118 // electron transport // inferred from electronic annotation /// 6118 // electron transport // inferred from sequence or structural similarity	5739 // mitochondrion // inferred from sequence or structural similarity /// 5739 // mitochondrion // inferred from electronic annotation /// 16020 // membrane // inferred from electronic annotation /// 5739 // mitochondrion // inferred from sequence simi	4497 // monooxygenase activity // inferred from electronic annotation /// 16491 // oxidoreductase activity // inferred from electronic annotation /// 16491 // oxidoreductase activity // inferred from sequence or structural similarity /// 20037 // heme bin	1639069_at
	1639069_at	FBgn0053503	Cyp12d1-d	9	0.00433342	0.175	-5.22473	0.898966	3.06185	0.0497053	6118 // electron transport // inferred from electronic annotation /// 6118 // electron transport // inferred from sequence or structural similarity	5739 // mitochondrion // inferred from sequence or structural similarity /// 5739 // mitochondrion // inferred from electronic annotation /// 16020 // membrane // inferred from electronic annotation /// 5739 // mitochondrion // inferred from sequence simi	4497 // monooxygenase activity // inferred from electronic annotation /// 16491 // oxidoreductase activity // inferred from electronic annotation /// 16491 // oxidoreductase activity // inferred from sequence or structural similarity /// 20037 // heme bin	1639069_at
	1634041_at	FBgn0051548	CG31548	13	0.00451003	0.225	-1.43916	4.18965	2.8144	0.0456884	8152 // metabolism // inferred from electronic annotation	---	16491 // oxidoreductase activity // inferred from sequence or structural similarity /// 16491 // oxidoreductase activity // inferred from electronic annotation /// 16491 // oxidoreductase activity // inferred from sequence similarity	1634041_at
	1623298_at	FBgn0029828	CG6067	13	0.00453946	0.425	2.59897	-2.22129	2.41013	0.0391255	6508 // proteolysis // inferred from electronic annotation	---	4295 // trypsin activity // inferred from electronic annotation /// 4252 // serine-type endopeptidase activity // inferred from electronic annotation /// 8233 // peptidase activity // inferred from electronic annotation /// 16787 // hydrolase activity //	1623298_at
	1636986_at	FBgn0001986	lethal (2) 35Df	2	0.00455186	0.35	-1.8952	3.02628	2.46074	0.0399471	6397 // mRNA processing // inferred from electronic annotation /// 6403 // RNA localization // inferred from electronic annotation /// 6412 // protein biosynthesis // inferred from electronic annotation	---	3676 // nucleic acid binding // inferred from electronic annotation /// 4004 // ATP-dependent RNA helicase activity // inferred from sequence or structural similarity /// 5524 // ATP binding // inferred from electronic annotation /// 4386 // helicase acti	1636986_at
	1632642_a_at	FBgn0031459	CG2862	13	0.0045659	0.4	-2.11658	2.74317	2.42988	0.039446	---	---	8252 // nucleotidase activity // inferred from sequence or structural similarity /// 19204 // nucleotide phosphatase activity // inferred from electronic annotation /// 8252 // nucleotidase activity // inferred from sequence similarity	1632642_a_at
	1638186_a_at	FBgn0034542 /// FBgn0081473	CG9025 /// GA21487	9	0.00457574	0.25	-1.53327	3.90908	2.72117	0.0441749	---	---	5057 // receptor signaling protein activity // inferred from electronic annotation /// 5102 // receptor binding // inferred from electronic annotation	1638186_a_at
	1624837_at	FBgn0035805	CG7506	8	0.00462191	0.125	-1.05982	6.0373	3.54856	0.0576065	---	---	---	1624837_at
	1630995_at	FBgn0000307	chiffon	6	0.00486286	0.475	-2.39465	2.28318	2.33892	0.0379694	6275 // regulation of DNA replication // non-traceable author statement /// 6355 // regulation of transcription, DNA-dependent // inferred from electronic annotation /// 7304 // eggshell formation (sensu Insecta) // inferred from mutant phenotype /// 7306	5634 // nucleus // inferred from electronic annotation	3676 // nucleic acid binding // inferred from electronic annotation /// 3677 // DNA binding // inferred from electronic annotation /// 8270 // zinc ion binding // inferred from electronic annotation /// 46872 // metal ion binding // inferred from electron	1630995_at
	1624022_at	FBgn0031876	CG9200	8	0.00496694	0.5	-2.4752	2.12984	2.30252	0.0373785	45449 // regulation of transcription // inferred from electronic annotation	5634 // nucleus // inferred from electronic annotation	3677 // DNA binding // inferred from electronic annotation	1624022_at
	1636961_a_at	FBgn0033631	CG9027	5	0.00499197	0.325	3.20641	-1.79965	2.50303	0.0406336	6801 // superoxide metabolism // inferred from electronic annotation /// 6952 // defense response // inferred from electronic annotation	---	4784 // superoxide dismutase activity // inferred from sequence or structural similarity /// 4785 // copper, zinc superoxide dismutase activity // inferred from electronic annotation /// 46872 // metal ion binding // inferred from electronic annotation //	1636961_a_at
	1633547_a_at	FBgn0033613	CG13211	3	0.00544976	0.4	2.62665	-2.03891	2.33278	0.0378698	---	---	---	1633547_a_at
	1636502_at	FBgn0038649	CG7718	8	0.00548202	0.475	1.9934	-2.56678	2.28009	0.0370145	6644 // phospholipid metabolism // inferred from electronic annotation /// 8152 // metabolism // inferred from electronic annotation	---	8444 // CDP-diacylglycerol-glycerol-3-phosphate 3-phosphatidyltransferase activity // inferred from sequence or structural similarity /// 3824 // catalytic activity // inferred from electronic annotation /// 8444 // CDP-diacylglycerol-glycerol-3-phosphate	1636502_at
	1640991_at	FBgn0052091	CG32091	9	0.00581313	0.3	-3.67584	1.32867	2.50226	0.040621	6629 // lipid metabolism // inferred from electronic annotation /// 6810 // transport // inferred from sequence or structural similarity /// 6820 // anion transport // inferred from electronic annotation /// 6869 // lipid transport // inferred from electr	43190 // ATP-binding cassette (ABC) transporter complex // inferred from sequence or structural similarity /// 16021 // integral to membrane // inferred from electronic annotation /// 16020 // membrane // inferred from electronic annotation /// 43190 // A	166 // nucleotide binding // inferred from electronic annotation /// 5215 // transporter activity // inferred from sequence or structural similarity /// 5524 // ATP binding // inferred from electronic annotation /// 42626 // ATPase activity, coupled to tr	1640991_at
	1638505_at	FBgn0030106	CG12120	8	0.00584366	0.2	0.982167	-4.79208	2.88712	0.0468689	42318 // penicillin biosynthesis // inferred from electronic annotation	---	---	1638505_at
	1627302_at	FBgn0033079	Flavin-containing monooxygenase 2	12	0.00601702	0.25	1.14334	-4.12074	2.63204	0.0427279	6118 // electron transport // inferred from electronic annotation /// 6520 // amino acid metabolism // inferred from electronic annotation	5739 // mitochondrion // inferred from direct assay /// 5792 // microsome // inferred from direct assay /// 5829 // cytosol // inferred from direct assay	4497 // monooxygenase activity // inferred from direct assay /// 4499 // dimethylaniline monooxygenase (N-oxide-forming) activity // inferred from sequence or structural similarity /// 4499 // dimethylaniline monooxygenase (N-oxide-forming) activity // no	1627302_at
	1631813_at	FBgn0029885	CG3224	6	0.00613051	0.425	2.4311	-2.09722	2.26416	0.0367559	---	5622 // intracellular // inferred from electronic annotation /// 5634 // nucleus // inferred from electronic annotation	5515 // protein binding // inferred from physical interaction /// 3676 // nucleic acid binding // inferred from electronic annotation /// 8270 // zinc ion binding // inferred from electronic annotation	1631813_at
	1628488_at	FBgn0039492	CG6051	10	0.00629006	0.2	-1.28738	4.28611	2.78675	0.0452394	---	---	8270 // zinc ion binding // inferred from electronic annotation	1628488_at
	1635329_at	FBgn0036133	CG7638	10	0.00680841	0.3	-1.65819	3.29351	2.47585	0.0401923	---	---	---	1635329_at
	1631648_at	FBgn0035827	CG8268	4	0.007183	0.375	1.55768	-3.05662	2.30715	0.0374537	6614 // SRP-dependent cotranslational protein targeting to membrane // inferred from sequence or structural similarity /// 45900 // negative regulation of translational elongation // inferred from electronic annotation /// 6605 // protein targeting // inf	5786 // signal recognition particle (sensu Eukaryota) // inferred from sequence or structural similarity /// 5786 // signal recognition particle (sensu Eukaryota) // inferred from electronic annotation /// 30529 // ribonucleoprotein complex // inferred fr	3729 // mRNA binding // inferred from sequence or structural similarity /// 4872 // receptor activity // inferred from electronic annotation /// 8312 // 7S RNA binding // inferred from sequence or structural similarity /// 5515 // protein binding // infer	1631648_at
	1623271_a_at	FBgn0001280	janus A	4	0.00750211	0.4	-1.9976	2.5647	2.28115	0.0370316	7548 // sex differentiation // inferred from expression pattern /// 7548 // sex differentiation // inferred from electronic annotation /// 30154 // cell differentiation // inferred from electronic annotation	---	---	1623271_a_at
	1625758_s_at	FBgn0025140	pitchoune	6	0.00751973	0.4	-1.97899	2.53678	2.25788	0.0366539	6139 // nucleobase, nucleoside, nucleotide and nucleic acid metabolism // inferred from electronic annotation /// 6955 // immune response // inferred from mutant phenotype /// 7291 // sperm individualization // inferred from mutant phenotype /// 7165 // s	5634 // nucleus // non-traceable author statement /// 5730 // nucleolus // non-traceable author statement /// 5634 // nucleus // inferred from electronic annotation	3676 // nucleic acid binding // inferred from electronic annotation /// 3724 // RNA helicase activity // inferred from sequence or structural similarity /// 4004 // ATP-dependent RNA helicase activity // inferred from sequence or structural similarity ///	1625758_s_at
	1629578_at	FBgn0033902	CG8309	5	0.00755376	0.4	1.6609	-2.92305	2.29197	0.0372074	---	---	5515 // protein binding // inferred from physical interaction /// 3824 // catalytic activity // inferred from electronic annotation	1629578_at
	1641214_at	FBgn0032060	CG9298	7	0.00766656	0.45	1.85545	-2.6515	2.25347	0.0365824	6886 // intracellular protein transport // inferred from electronic annotation /// 6888 // ER to Golgi vesicle-mediated transport // inferred from electronic annotation /// 16192 // vesicle-mediated transport // inferred from electronic annotation	5801 // Golgi cis-face // inferred from electronic annotation	5515 // protein binding // inferred from electronic annotation	1641214_at
	1629111_at	FBgn0037109	Mediator complex subunit 1	13	0.00769849	0.4	1.62261	-2.86562	2.24411	0.0364304	6366 // transcription from RNA polymerase II promoter // inferred from sequence or structural similarity /// 6367 // transcription initiation from RNA polymerase II promoter // inferred from sequence or structural similarity /// 6366 // transcription from	119 // mediator complex // inferred from sequence or structural similarity /// 5634 // nucleus // inferred from sequence or structural similarity /// 119 // mediator complex // inferred from sequence similarity /// 5634 // nucleus // inferred from sequenc	16455 // RNA polymerase II transcription mediator activity // inferred from sequence or structural similarity /// 5515 // protein binding // inferred from physical interaction /// 4872 // receptor activity // inferred from electronic annotation /// 16455	1629111_at
	1632485_a_at	FBgn0015772	Numb-associated kinase	13	0.00776312	0.2	4.21506	-1.26962	2.74234	0.0445185	6412 // protein biosynthesis // inferred from electronic annotation /// 6468 // protein amino acid phosphorylation // inferred from sequence or structural similarity /// 6468 // protein amino acid phosphorylation // non-traceable author statement /// 8356	5622 // intracellular // inferred from electronic annotation /// 5840 // ribosome // inferred from electronic annotation	3735 // structural constituent of ribosome // inferred from electronic annotation /// 4672 // protein kinase activity // non-traceable author statement /// 4674 // protein serine/threonine kinase activity // inferred from sequence or structural similarity	1632485_a_at
	1636180_at	FBgn0040064	yippee interacting protein 2	1	0.00791665	0.35	-1.8055	2.8597	2.3326	0.0378669	6635 // fatty acid beta-oxidation // inferred from sequence or structural similarity /// 6635 // fatty acid beta-oxidation // inferred from sequence similarity	5739 // mitochondrion // inferred from sequence or structural similarity /// 5739 // mitochondrion // inferred from sequence similarity	3988 // acetyl-CoA C-acyltransferase activity // inferred from sequence or structural similarity /// 5515 // protein binding // inferred from physical interaction /// 8415 // acyltransferase activity // inferred from electronic annotation /// 16740 // tra	1636180_at
	1626970_at	FBgn0026314	UDP-glycosyltransferase 35b	1	0.00799003	0.375	-3.00447	1.52639	2.26543	0.0367765	5976 // polysaccharide metabolism // inferred from electronic annotation /// 6952 // defense response // inferred from electronic annotation /// 8202 // steroid metabolism // inferred from electronic annotation /// 9636 // response to toxin // inferred fr	---	15020 // glucuronosyltransferase activity // inferred from sequence or structural similarity /// 15020 // glucuronosyltransferase activity // non-traceable author statement /// 16740 // transferase activity // inferred from electronic annotation /// 16757	1626970_at
	1625978_at	FBgn0032635	CG15141	9	0.0080806	0.4	-1.9667	2.51835	2.24253	0.0364046	6355 // regulation of transcription, DNA-dependent // inferred from electronic annotation /// 6512 // ubiquitin cycle // inferred from electronic annotation	---	3677 // DNA binding // inferred from electronic annotation /// 4842 // ubiquitin-protein ligase activity // inferred from electronic annotation /// 5515 // protein binding // inferred from electronic annotation /// 8270 // zinc ion binding // inferred fro	1625978_at
	1636280_s_at	FBgn0038111	CG12360	10	0.00813423	0.325	-3.33383	1.34935	2.34159	0.0380128	---	---	---	1636280_s_at
	1634549_at	FBgn0030294	CG11750	13	0.0089344	0.35	-1.78625	2.82395	2.3051	0.0374204	---	---	5515 // protein binding // inferred from physical interaction	1634549_at
	1629084_at	FBgn0028970	subunit of type II geranylgeranyl transferase	1	0.00901387	0.325	2.95657	-1.67936	2.31797	0.0376293	6497 // protein amino acid lipidation // inferred from electronic annotation	---	4662 // CAAX-protein geranylgeranyltransferase activity // non-traceable author statement /// 8415 // acyltransferase activity // inferred from electronic annotation /// 5515 // protein binding // inferred from physical interaction /// 3824 // catalytic a	1629084_at
	1629106_at	FBgn0029990	CG2233	11	0.00912356	0.2	0.914356	-4.52083	2.71759	0.0441168	---	---	---	1629106_at
	1624792_at	FBgn0030136	Ribosomal protein S28b	12	0.00919464	0.25	1.08792	-3.95449	2.52121	0.0409287	6412 // protein biosynthesis // inferred from electronic annotation	5843 // cytosolic small ribosomal subunit (sensu Eukaryota) // inferred from sequence or structural similarity /// 5622 // intracellular // inferred from electronic annotation /// 5840 // ribosome // inferred from electronic annotation /// 30529 // ribonu	3676 // nucleic acid binding // inferred from electronic annotation /// 3735 // structural constituent of ribosome // inferred from sequence or structural similarity /// 3735 // structural constituent of ribosome // inferred from electronic annotation ///	1624792_at
	1635259_at	FBgn0002787	Mov34	4	0.00930745	0.275	-3.70619	1.16761	2.4369	0.0395601	74 // regulation of progression through cell cycle // inferred from electronic annotation /// 6508 // proteolysis // inferred from direct assay /// 6508 // proteolysis // inferred from sequence or structural similarity /// 6511 // ubiquitin-dependent prot	502 // proteasome complex (sensu Eukaryota) // inferred from direct assay /// 502 // proteasome complex (sensu Eukaryota) // non-traceable author statement /// 5838 // proteasome regulatory particle (sensu Eukaryota) // inferred from direct assay /// 5838	4175 // endopeptidase activity // inferred from direct assay /// 4175 // endopeptidase activity // non-traceable author statement	1635259_at
	1627693_at	FBgn0037466	CG1965	10	0.00960075	0.2	0.911128	-4.50792	2.70952	0.0439858	6357 // regulation of transcription from RNA polymerase II promoter // inferred from electronic annotation	---	3677 // DNA binding // inferred from sequence or structural similarity /// 30528 // transcription regulator activity // inferred from electronic annotation /// 5515 // protein binding // inferred from physical interaction /// 3677 // DNA binding // inferr	1627693_at
	1627693_at	FBgn0037466	CG1965	12	0.00960075	0.2	0.911128	-4.50792	2.70952	0.0439858	6357 // regulation of transcription from RNA polymerase II promoter // inferred from electronic annotation	---	3677 // DNA binding // inferred from sequence or structural similarity /// 30528 // transcription regulator activity // inferred from electronic annotation /// 5515 // protein binding // inferred from physical interaction /// 3677 // DNA binding // inferr	1627693_at
	1631691_at	FBgn0032835	CG16772	12	0.00983472	0.475	-2.45216	1.8897	2.17093	0.0352424	---	---	---	1631691_at
	1633210_at	FBgn0035592	CG10674	9	0.00985383	0.225	0.975393	-4.12716	2.55128	0.0414168	---	16020 // membrane // inferred from electronic annotation /// 16021 // integral to membrane // inferred from electronic annotation	5515 // protein binding // inferred from physical interaction	1633210_at
Trait	Probe Set ID	Flybase ID	Gene Name	Probe	P-Value	MAF	0	1	a	a/σG	Gene Ontology Biological Process	Gene Ontology Cellular Component	Gene Ontology Molecular Function	Probe Set ID
Triacylglycerol	1628028_s_at	FBgn0029897	Ribosomal protein L17	13	9.26645e-07	0.25	-0.22632	0.737403	0.481861	0.803103	6412 // protein biosynthesis // inferred from sequence or structural similarity /// 6412 // protein biosynthesis // inferred from electronic annotation /// 6412 // protein biosynthesis // inferred from sequence similarity	5842 // cytosolic large ribosomal subunit (sensu Eukaryota) // inferred from sequence or structural similarity /// 5622 // intracellular // inferred from electronic annotation /// 5840 // ribosome // inferred from electronic annotation /// 15934 // large	3676 // nucleic acid binding // inferred from electronic annotation /// 3735 // structural constituent of ribosome // inferred from sequence or structural similarity /// 5515 // protein binding // inferred from physical interaction /// 3735 // structural	1628028_s_at
	1634906_at	FBgn0003885 /// FBgn0003721	Tubulin at 84D /// Tropomyosin 1	9	3.05653e-06	0.2	0.815832	-0.1857	0.500766	0.83461	910 // cytokinesis // inferred from mutant phenotype /// 6886 // intracellular protein transport // inferred from electronic annotation /// 6928 // cell motility // inferred from electronic annotation /// 7017 // microtubule-based process // inferred from	5874 // microtubule // inferred from sequence or structural similarity /// 5874 // microtubule // non-traceable author statement /// 45298 // tubulin // non-traceable author statement /// 5862 // muscle thin filament tropomyosin // non-traceable author st	3924 // GTPase activity // inferred from electronic annotation /// 5200 // structural constituent of cytoskeleton // inferred from sequence or structural similarity /// 5525 // GTP binding // non-traceable author statement /// 15631 // tubulin binding //	1634906_at
	1632152_at	FBgn0030521	CG10992	12	9.60581e-06	0.2	0.779544	-0.17663	0.478087	0.796812	6508 // proteolysis // inferred from electronic annotation /// 35071 // salivary gland cell autophagic cell death // inferred from expression pattern /// 48102 // autophagic cell death // inferred from expression pattern /// 50790 // regulation of catalyt	---	4213 // cathepsin B activity // inferred from sequence or structural similarity /// 5515 // protein binding // inferred from physical interaction /// 4197 // cysteine-type endopeptidase activity // inferred from electronic annotation /// 8233 // peptidase	1632152_at
	1635788_a_at	FBgn0037847	SelR	9	1.10162e-05	0.175	-0.16039	0.839585	0.499988	0.833313	6800 // oxygen and reactive oxygen species metabolism // inferred from electronic annotation /// 6952 // defense response // inferred from electronic annotation /// 18206 // peptidyl-methionine modification // non-traceable author statement	---	318 // protein-methionine-R-oxide reductase activity // inferred from direct assay /// 318 // protein-methionine-R-oxide reductase activity // inferred from sequence or structural similarity /// 318 // protein-methionine-R-oxide reductase activity // non-	1635788_a_at
	1637509_s_at	FBgn0027360	Tim10	6	1.6558e-05	0.125	-0.1266	1.00304	0.56482	0.941367	6626 // protein targeting to mitochondrion // inferred from sequence or structural similarity /// 15031 // protein transport // non-traceable author statement /// 45039 // protein import into mitochondrial inner membrane // inferred from electronic annota	5744 // mitochondrial inner membrane presequence translocase complex // inferred from sequence or structural similarity /// 5744 // mitochondrial inner membrane presequence translocase complex // non-traceable author statement /// 42721 // mitochondrial i	15450 // protein translocase activity // inferred from sequence or structural similarity /// 15450 // protein translocase activity // non-traceable author statement /// 5515 // protein binding // inferred from physical interaction /// 8565 // protein tran	1637509_s_at
	1630483_a_at	FBgn0035793	CG7546	14	2.29733e-05	0.4	0.465297	-0.28585	0.375574	0.625956	---	---	---	1630483_a_at
	1637684_at	FBgn0034155	unc-104	6	7.44716e-05	0.2	-0.15865	0.707655	0.433153	0.721921	6605 // protein targeting // inferred from electronic annotation /// 6886 // intracellular protein transport // inferred from electronic annotation /// 7010 // cytoskeleton organization and biogenesis // inferred from electronic annotation /// 7018 // mic	5871 // kinesin complex // inferred from sequence or structural similarity /// 5874 // microtubule // inferred from electronic annotation /// 5875 // microtubule associated complex // inferred from electronic annotation /// 5871 // kinesin complex // infe	3777 // microtubule motor activity // inferred from electronic annotation /// 3777 // microtubule motor activity // inferred from sequence or structural similarity /// 5200 // structural constituent of cytoskeleton // inferred from electronic annotation /	1637684_at
	1624756_at	FBgn0027572	CG5009	14	8.13649e-05	0.5	-0.33047	0.359685	0.345077	0.575129	6635 // fatty acid beta-oxidation // inferred from electronic annotation /// 6118 // electron transport // inferred from electronic annotation /// 6631 // fatty acid metabolism // inferred from electronic annotation	5777 // peroxisome // inferred from electronic annotation	16401 // palmitoyl-CoA oxidase activity // inferred from sequence or structural similarity /// 5515 // protein binding // inferred from physical interaction /// 3995 // acyl-CoA dehydrogenase activity // inferred from electronic annotation /// 3997 // acy	1624756_at
	1628081_s_at	FBgn0038256	CG7530	13	0.000102957	0.475	-0.30914	0.372439	0.34079	0.567983	---	16021 // integral to membrane // inferred from electronic annotation	---	1628081_s_at
	1633983_a_at	FBgn0052046	CG32046	9	0.000172997	0.3	0.519248	-0.20167	0.360459	0.600765	---	---	---	1633983_a_at
	1632605_at	FBgn0028552	soluble NSF attachment protein	6	0.000177415	0.475	-0.33221	0.328397	0.330303	0.550506	6886 // intracellular protein transport // inferred from electronic annotation /// 7269 // neurotransmitter secretion // non-traceable author statement /// 16082 // synaptic vesicle priming // non-traceable author statement	5737 // cytoplasm // non-traceable author statement /// 5783 // endoplasmic reticulum // inferred from electronic annotation /// 5794 // Golgi apparatus // inferred from electronic annotation	5483 // soluble NSF attachment protein activity // non-traceable author statement /// 5515 // protein binding // inferred from physical interaction /// 5478 // intracellular transporter activity // inferred from electronic annotation /// 5488 // binding /	1632605_at
	1641178_s_at	FBgn0035181	CG9205	10	0.000197883	0.15	0.790669	-0.12234	0.456504	0.760841	8202 // steroid metabolism // inferred from electronic annotation	---	5515 // protein binding // inferred from physical interaction	1641178_s_at
	1635723_s_at	FBgn0053129	CG33129	12	0.000212656	0.125	-0.10798	0.872715	0.490347	0.817246	---	---	5515 // protein binding // inferred from physical interaction	1635723_s_at
	1627926_at	FBgn0034058	CG8315	8	0.000244348	0.5	-0.3088	0.338013	0.323407	0.539011	6625 // protein targeting to peroxisome // inferred from electronic annotation /// 7031 // peroxisome organization and biogenesis // inferred from sequence or structural similarity /// 16559 // peroxisome fission // inferred from electronic annotation ///	5778 // peroxisomal membrane // inferred from electronic annotation	---	1627926_at
	1631627_at	FBgn0000639 /// FBgn0034365	Fat body protein 1 /// CG5335	12	0.000391444	0.3	0.49349	-0.19063	0.34206	0.5701	15032 // storage protein import into fat body // inferred from physical interaction /// 15032 // storage protein import into fat body // inferred from sequence similarity	---	5529 // sugar binding // inferred from electronic annotation /// 8565 // protein transporter activity // inferred from physical interaction /// 8565 // protein transporter activity // inferred from sequence similarity	1631627_at
	1630574_at	FBgn0034871	CG3906	10	0.000459195	0.35	0.435701	-0.21213	0.323916	0.539859	---	---	---	1630574_at
	1630467_a_at	FBgn0032048	Diuretic hormone 31	12	0.00046404	0.475	-0.31044	0.308698	0.309569	0.515948	7218 // neuropeptide signaling pathway // inferred from sequence or structural similarity /// 7589 // fluid secretion // inferred from direct assay /// 7589 // fluid secretion // inferred from sequence or structural similarity /// 6508 // proteolysis // i	---	5184 // neuropeptide hormone activity // inferred from sequence or structural similarity /// 8613 // diuretic hormone activity // inferred from direct assay /// 8613 // diuretic hormone activity // inferred from sequence or structural similarity /// 8613	1630467_a_at
	1641635_s_at	FBgn0035400	CG11537	2	0.000475065	0.175	0.685414	-0.12768	0.406547	0.677578	5975 // carbohydrate metabolism // inferred from electronic annotation /// 6952 // defense response // inferred from electronic annotation /// 8643 // carbohydrate transport // inferred from electronic annotation /// 15904 // tetracycline transport // inf	16020 // membrane // inferred from electronic annotation /// 16021 // integral to membrane // inferred from electronic annotation	15144 // carbohydrate transporter activity // inferred from sequence or structural similarity /// 15520 // tetracycline:hydrogen antiporter activity // inferred from electronic annotation /// 5215 // transporter activity // inferred from electronic annota	1641635_s_at
	1639680_at	---	---	12	0.000588547	0.5	-0.28998	0.3192	0.30459	0.50765	---	---	---	1639680_at
	1630034_at	FBgn0030102	CG12119	10	0.000662779	0.35	0.236193	-0.3969	0.316546	0.527577	---	---	---	1630034_at
	1632139_at	FBgn0036036	CG14174	13	0.000825954	0.2	0.608316	-0.13382	0.371068	0.618447	---	---	---	1632139_at
	1640857_at	FBgn0039118	CG10208	8	0.000891665	0.35	-0.38771	0.231244	0.309477	0.515795	---	---	5515 // protein binding // inferred from physical interaction	1640857_at
	1625491_at	FBgn0045064	brain washing	12	0.000937313	0.2	-0.57346	0.161626	0.367543	0.612572	6672 // ceramide metabolism // inferred from electronic annotation /// 7420 // brain development // inferred from mutant phenotype /// 6629 // lipid metabolism // inferred from electronic annotation	139 // Golgi membrane // inferred from electronic annotation /// 5789 // endoplasmic reticulum membrane // inferred from electronic annotation /// 16021 // integral to membrane // inferred from electronic annotation /// 16020 // membrane // inferred from	17040 // ceramidase activity // non-traceable author statement /// 16787 // hydrolase activity // inferred from electronic annotation /// 16811 // hydrolase activity, acting on carbon-nitrogen (but not peptide) bonds, in linear amides // inferred from ele	1625491_at
	1629325_at	---	---	4	0.000992989	0.3	-0.17693	0.461543	0.319236	0.532061	---	---	---	1629325_at
	1626702_at	FBgn0027343	frizzled 3	6	0.00102831	0.5	-0.27732	0.306542	0.291931	0.486552	7163 // establishment and/or maintenance of cell polarity // inferred from mutant phenotype /// 7165 // signal transduction // inferred from sequence or structural similarity /// 7186 // G-protein coupled receptor protein signaling pathway // inferred fro	5886 // plasma membrane // inferred from electronic annotation /// 16021 // integral to membrane // inferred from sequence or structural similarity /// 16021 // integral to membrane // non-traceable author statement /// 16020 // membrane // inferred from	4888 // transmembrane receptor activity // inferred from sequence or structural similarity /// 4930 // G-protein coupled receptor activity // inferred from electronic annotation /// 17147 // Wnt-protein binding // inferred from sequence or structural simi	1626702_at
	1624744_a_at	---	---	2	0.00108691	0.125	-0.09524	0.783566	0.439403	0.732338	31532 // actin cytoskeleton reorganization // inferred from mutant phenotype /// 6457 // protein folding // inferred from electronic annotation /// 915 // cytokinesis, contractile ring formation // non-traceable author statement	5813 // centrosome // traceable author statement	5515 // protein binding // inferred from physical interaction /// 3755 // peptidyl-prolyl cis-trans isomerase activity // inferred from electronic annotation /// 16853 // isomerase activity // inferred from electronic annotation	1624744_a_at
	1628678_at	FBgn0025712	CG13920	3	0.00152702	0.175	-0.11551	0.628037	0.371773	0.619622	---	---	---	1628678_at
	1623429_at	FBgn0034693	CG11073	11	0.00154923	0.425	-0.22798	0.342816	0.285398	0.475663	---	---	---	1623429_at
	1624637_at	FBgn0000057	adipose	1	0.00156495	0.4	0.244798	-0.33068	0.287739	0.479565	5975 // carbohydrate metabolism // traceable author statement /// 6118 // electron transport // inferred from electronic annotation /// 6629 // lipid metabolism // inferred from mutant phenotype /// 6629 // lipid metabolism // traceable author statement /	5634 // nucleus // inferred from electronic annotation	3677 // DNA binding // inferred from electronic annotation /// 5507 // copper ion binding // inferred from electronic annotation /// 5488 // binding // inferred from electronic annotation	1624637_at
	1632034_at	FBgn0037592	CG11737	13	0.00157215	0.275	0.188058	-0.44267	0.315364	0.525607	---	---	---	1632034_at
	1629136_at	FBgn0039722	capability	14	0.00158251	0.375	-0.34894	0.23274	0.29084	0.484733	6812 // cation transport // traceable author statement /// 7218 // neuropeptide signaling pathway // inferred from sequence or structural similarity /// 7218 // neuropeptide signaling pathway // non-traceable author statement /// 7218 // neuropeptide sign	5576 // extracellular region // non-traceable author statement	5102 // receptor binding // inferred from sequence or structural similarity /// 5184 // neuropeptide hormone activity // inferred from sequence or structural similarity /// 5184 // neuropeptide hormone activity // non-traceable author statement /// 8613 /	1629136_at
	1639528_at	FBgn0029762	CG3252	9	0.00159696	0.35	0.398165	-0.19192	0.295042	0.491737	6520 // amino acid metabolism // inferred from electronic annotation /// 6814 // sodium ion transport // non-traceable author statement /// 6836 // neurotransmitter transport // non-traceable author statement /// 6858 // extracellular transport // inferre	5887 // integral to plasma membrane // inferred from electronic annotation /// 8305 // integrin complex // inferred from electronic annotation /// 16021 // integral to membrane // non-traceable author statement /// 16020 // membrane // inferred from elect	5328 // neurotransmitter:sodium symporter activity // non-traceable author statement /// 8324 // cation transporter activity // inferred from electronic annotation /// 17032 // potassium:amino acid symporter activity // inferred from sequence or structura	1639528_at
	1632481_at	FBgn0035763	CG8602	10	0.00161963	0.275	-0.441	0.187428	0.314214	0.52369	6810 // transport // inferred from electronic annotation /// 6811 // ion transport // inferred from electronic annotation /// 6812 // cation transport // inferred from electronic annotation /// 6858 // extracellular transport // inferred from electronic a	16021 // integral to membrane // inferred from electronic annotation /// 16020 // membrane // inferred from electronic annotation	5215 // transporter activity // inferred from electronic annotation	1632481_at
	1634289_at	FBgn0003210	ruby	6	0.00164411	0.125	-0.09148	0.757211	0.424345	0.707242	6726 // eye pigment biosynthesis // traceable author statement /// 6727 // ommochrome biosynthesis // inferred from mutant phenotype /// 6886 // intracellular protein transport // inferred from electronic annotation /// 6901 // vesicle coating // traceabl	8021 // synaptic vesicle // traceable author statement /// 30135 // coated vesicle // traceable author statement	5488 // binding // inferred from electronic annotation	1634289_at
	1634854_at	FBgn0025621	CG16989	7	0.0016668	0.475	-0.28018	0.281322	0.280751	0.467918	---	---	5488 // binding // inferred from electronic annotation	1634854_at
	1641711_at	FBgn0025620	CG13360	6	0.0016668	0.475	-0.28018	0.281322	0.280751	0.467918	---	---	166 // nucleotide binding // inferred from electronic annotation /// 16301 // kinase activity // inferred from electronic annotation /// 16740 // transferase activity // inferred from electronic annotation	1641711_at
	1638359_s_at	FBgn0028953	CG14478	5	0.00178242	0.225	0.164473	-0.50159	0.333031	0.555052	15074 // DNA integration // inferred from electronic annotation	5634 // nucleus // inferred from electronic annotation	3677 // DNA binding // inferred from electronic annotation /// 4803 // transposase activity // inferred from electronic annotation	1638359_s_at
	1640695_at	FBgn0039304	CG10425	12	0.00187672	0.25	-0.46477	0.174401	0.319586	0.532643	8152 // metabolism // inferred from electronic annotation	---	16491 // oxidoreductase activity // inferred from sequence or structural similarity /// 16491 // oxidoreductase activity // inferred from electronic annotation /// 16491 // oxidoreductase activity // inferred from sequence similarity	1640695_at
	1625632_at	FBgn0024196	roadblock	10	0.00196302	0.15	0.13066	-0.64301	0.386835	0.644725	6928 // cell motility // inferred from electronic annotation /// 7018 // microtubule-based movement // inferred from sequence or structural similarity /// 16319 // mushroom body development // inferred from mutant phenotype /// 16358 // dendrite developme	5858 // axonemal dynein complex // non-traceable author statement /// 5875 // microtubule associated complex // inferred from sequence or structural similarity /// 30286 // dynein complex // inferred from sequence or structural similarity /// 5875 // micr	5200 // structural constituent of cytoskeleton // inferred from electronic annotation /// 42623 // ATPase activity, coupled // inferred from sequence or structural similarity /// 5515 // protein binding // inferred from physical interaction /// 42623 // A	1625632_at
	1640872_at	FBgn0053493	CG33493	4	0.00200721	0.425	0.251485	-0.30587	0.278678	0.464463	6118 // electron transport // inferred from electronic annotation	5743 // mitochondrial inner membrane // inferred from electronic annotation	5515 // protein binding // inferred from physical interaction /// 16651 // oxidoreductase activity, acting on NADH or NADPH // inferred from electronic annotation	1640872_at
	1632109_s_at	FBgn0025725	coatomer protein	6	0.00207462	0.2	-0.12148	0.558973	0.340227	0.567044	6886 // intracellular protein transport // inferred from electronic annotation /// 6887 // exocytosis // inferred from electronic annotation /// 6890 // retrograde vesicle-mediated transport, Golgi to ER // inferred from sequence or structural similarity	30126 // COPI vesicle coat // inferred from sequence or structural similarity /// 30126 // COPI vesicle coat // non-traceable author statement /// 30126 // COPI vesicle coat // inferred from electronic annotation /// 30126 // COPI vesicle coat // inferred	8565 // protein transporter activity // inferred from electronic annotation /// 5515 // protein binding // inferred from physical interaction /// 5488 // binding // inferred from electronic annotation	1632109_s_at
	1626331_at	FBgn0033570	CG7712	2	0.00209955	0.3	-0.16483	0.433304	0.299067	0.498445	6120 // mitochondrial electron transport, NADH to ubiquinone // inferred from sequence or structural similarity /// 6120 // mitochondrial electron transport, NADH to ubiquinone // inferred from sequence similarity	5747 // respiratory chain complex I (sensu Eukaryota) // inferred from sequence or structural similarity /// 5747 // respiratory chain complex I (sensu Eukaryota) // inferred from sequence similarity	3954 // NADH dehydrogenase activity // inferred from sequence or structural similarity /// 8137 // NADH dehydrogenase (ubiquinone) activity // inferred from sequence or structural similarity /// 5515 // protein binding // inferred from physical interactio	1626331_at
	1632266_at	FBgn0025634	CG13367	1	0.00221421	0.35	-0.3578	0.215139	0.286469	0.477449	---	---	---	1632266_at
	1636899_s_at	FBgn0033448	CG1623	10	0.00223194	0.175	-0.11104	0.606939	0.35899	0.598316	---	---	---	1636899_s_at
	1623839_at	FBgn0032287	CG6415	11	0.00235457	0.5	0.285789	-0.25657	0.27118	0.451966	6546 // glycine catabolism // inferred from sequence or structural similarity /// 6546 // glycine catabolism // inferred from electronic annotation /// 6546 // glycine catabolism // inferred from sequence similarity	5960 // glycine cleavage complex // inferred from sequence or structural similarity /// 5737 // cytoplasm // inferred from electronic annotation /// 5960 // glycine cleavage complex // inferred from sequence similarity	4047 // aminomethyltransferase activity // inferred from sequence or structural similarity /// 4047 // aminomethyltransferase activity // inferred from electronic annotation /// 8483 // transaminase activity // inferred from electronic annotation /// 1674	1623839_at
	1637525_s_at	FBgn0026409	Mitochondrial phosphate carrier protein	10	0.00238907	0.45	0.25969	-0.28494	0.272315	0.453858	6796 // phosphate metabolism // inferred from electronic annotation /// 6817 // phosphate transport // inferred from sequence or structural similarity /// 6817 // phosphate transport // non-traceable author statement /// 6810 // transport // inferred from	5739 // mitochondrion // non-traceable author statement /// 5740 // mitochondrial envelope // inferred from sequence or structural similarity /// 5743 // mitochondrial inner membrane // inferred from sequence or structural similarity /// 16020 // membrane	5386 // carrier activity // inferred from sequence or structural similarity /// 5488 // binding // inferred from electronic annotation /// 15114 // phosphate transporter activity // inferred from sequence or structural similarity /// 15114 // phosphate tr	1637525_s_at
	1630881_at	FBgn0035519	CG1309	8	0.00259284	0.225	-0.13035	0.513912	0.322131	0.536885	6952 // defense response // inferred from electronic annotation	---	3824 // catalytic activity // inferred from electronic annotation	1630881_at
	1633641_a_at	FBgn0034194	CG15611	12	0.0026017	0.275	0.179754	-0.42077	0.300262	0.500437	35023 // regulation of Rho protein signal transduction // inferred from electronic annotation	5622 // intracellular // inferred from electronic annotation	5515 // protein binding // inferred from physical interaction /// 5089 // Rho guanyl-nucleotide exchange factor activity // inferred from electronic annotation	1633641_a_at
	1624763_at	FBgn0030396	CG2556	5	0.00266823	0.325	0.401603	-0.17172	0.286662	0.477769	---	---	---	1624763_at
	1640445_at	FBgn0037374	jagunal	13	0.00281576	0.35	-0.18082	0.377554	0.279187	0.465312	7018 // microtubule-based movement // non-traceable author statement /// 7303 // cytoplasmic transport, nurse cell to oocyte // non-traceable author statement /// 9993 // oogenesis (sensu Insecta) // non-traceable author statement	---	5515 // protein binding // inferred from physical interaction	1640445_at
	1635283_at	FBgn0028543	CG31839	8	0.00291326	0.5	-0.25108	0.280295	0.265688	0.442813	7160 // cell-matrix adhesion // inferred from electronic annotation /// 7165 // signal transduction // inferred from electronic annotation /// 7498 // mesoderm development // inferred from expression pattern	5576 // extracellular region // inferred from sequence or structural similarity /// 16020 // membrane // inferred from electronic annotation /// 16021 // integral to membrane // inferred from electronic annotation /// 5576 // extracellular region // infer	5102 // receptor binding // inferred from electronic annotation /// 5198 // structural molecule activity // inferred from electronic annotation	1635283_at
	1625680_a_at	FBgn0032455	CG5792	10	0.00293565	0.225	-0.1279	0.50547	0.316685	0.527808	---	---	5515 // protein binding // inferred from physical interaction	1625680_a_at
	1637827_at	FBgn0068152 /// FBgn0066114	GlcAT-I /// GlcAT-I	12	0.00309213	0.475	-0.26318	0.265944	0.264562	0.440937	30166 // proteoglycan biosynthesis // non-traceable author statement	16020 // membrane // inferred from electronic annotation /// 16021 // integral to membrane // inferred from electronic annotation /// 5794 // Golgi apparatus // non-traceable author statement	15018 // galactosylgalactosylxylosylprotein 3-beta-glucuronosyltransferase activity // inferred from direct assay /// 15018 // galactosylgalactosylxylosylprotein 3-beta-glucuronosyltransferase activity // inferred from electronic annotation /// 16740 // t	1637827_at
	1632545_s_at	FBgn0034158	CG5522	4	0.00312265	0.45	-0.22453	0.30689	0.26571	0.44285	165 // MAPKKK cascade // inferred from electronic annotation /// 7169 // transmembrane receptor protein tyrosine kinase signaling pathway // inferred from electronic annotation /// 7186 // G-protein coupled receptor protein signaling pathway // inferred f	5622 // intracellular // inferred from electronic annotation	5085 // guanyl-nucleotide exchange factor activity // inferred from sequence or structural similarity /// 5515 // protein binding // inferred from physical interaction /// 5085 // guanyl-nucleotide exchange factor activity // inferred from electronic anno	1632545_s_at
	1632545_s_at	FBgn0034158	CG5522	5	0.00312265	0.45	-0.22453	0.30689	0.26571	0.44285	165 // MAPKKK cascade // inferred from electronic annotation /// 7169 // transmembrane receptor protein tyrosine kinase signaling pathway // inferred from electronic annotation /// 7186 // G-protein coupled receptor protein signaling pathway // inferred f	5622 // intracellular // inferred from electronic annotation	5085 // guanyl-nucleotide exchange factor activity // inferred from sequence or structural similarity /// 5515 // protein binding // inferred from physical interaction /// 5085 // guanyl-nucleotide exchange factor activity // inferred from electronic anno	1632545_s_at
	1635587_s_at	FBgn0020312	CG4050	12	0.00313888	0.325	-0.16884	0.395617	0.282228	0.470381	---	17122 // UDP-N-acetylglucosamine-peptide N-acetylglucosaminyltransferase complex // inferred from sequence or structural similarity /// 17122 // UDP-N-acetylglucosamine-peptide N-acetylglucosaminyltransferase complex // inferred from sequence similarity	16253 // UDP-N-acetylglucosamine-peptide N-acetylglucosaminyltransferase activity // inferred from sequence or structural similarity /// 5488 // binding // inferred from electronic annotation /// 16253 // UDP-N-acetylglucosamine-peptide N-acetylglucosamin	1635587_s_at
	1638783_at	FBgn0031357	mitochondrial ribosomal protein L48	6	0.00318394	0.45	-0.22416	0.306439	0.2653	0.442166	6412 // protein biosynthesis // inferred from electronic annotation	5762 // mitochondrial large ribosomal subunit // inferred from sequence or structural similarity /// 5622 // intracellular // inferred from electronic annotation /// 5840 // ribosome // inferred from electronic annotation /// 5762 // mitochondrial large r	3735 // structural constituent of ribosome // inferred from sequence or structural similarity /// 3735 // structural constituent of ribosome // inferred from electronic annotation /// 3735 // structural constituent of ribosome // inferred from sequence si	1638783_at
	1628161_at	FBgn0034118	Nup62	4	0.00322136	0.225	-0.12721	0.503091	0.315151	0.525251	6605 // protein targeting // inferred from electronic annotation	5643 // nuclear pore // inferred from sequence or structural similarity /// 5643 // nuclear pore // non-traceable author statement /// 5643 // nuclear pore // inferred from electronic annotation /// 5643 // nuclear pore // inferred from sequence similarit	17056 // structural constituent of nuclear pore // inferred from electronic annotation /// 5515 // protein binding // inferred from physical interaction	1628161_at
	1636446_at	FBgn0028837	COP9 complex homolog subunit 6	7	0.00324002	0.4	0.337339	-0.20055	0.268945	0.448241	74 // regulation of progression through cell cycle // inferred from electronic annotation /// 6508 // proteolysis // inferred from electronic annotation /// 338 // protein deneddylation // inferred from mutant phenotype /// 7275 // development // inferred	8180 // signalosome complex // inferred from sequence or structural similarity /// 8180 // signalosome complex // inferred from mutant phenotype /// 5634 // nucleus // inferred from electronic annotation /// 8180 // signalosome complex // inferred from el	19781 // NEDD8 activating enzyme activity // inferred from mutant phenotype /// 5515 // protein binding // inferred from physical interaction	1636446_at
	1632301_at	FBgn0031818	CG9536	12	0.00325503	0.4	0.229424	-0.30761	0.268517	0.447528	---	---	---	1632301_at
	1631636_at	FBgn0032050	CG13096	11	0.00331512	0.425	0.240654	-0.29122	0.265937	0.443228	6412 // protein biosynthesis // inferred from electronic annotation	5622 // intracellular // inferred from electronic annotation /// 5840 // ribosome // inferred from electronic annotation	3735 // structural constituent of ribosome // inferred from electronic annotation	1631636_at
	1625227_at	FBgn0050456	CG30456	10	0.00333286	0.25	0.469612	-0.13706	0.303336	0.50556	35023 // regulation of Rho protein signal transduction // inferred from electronic annotation	5622 // intracellular // inferred from electronic annotation	5089 // Rho guanyl-nucleotide exchange factor activity // inferred from electronic annotation	1625227_at
	1625227_at	FBgn0050456	CG30456	12	0.00333286	0.25	0.469612	-0.13706	0.303336	0.50556	35023 // regulation of Rho protein signal transduction // inferred from electronic annotation	5622 // intracellular // inferred from electronic annotation	5089 // Rho guanyl-nucleotide exchange factor activity // inferred from electronic annotation	1625227_at
	1629356_at	FBgn0019938	RNA polymerase I subunit	5	0.0033532	0.325	-0.16768	0.393206	0.280443	0.467405	6360 // transcription from RNA polymerase I promoter // inferred from sequence or structural similarity /// 6360 // transcription from RNA polymerase I promoter // non-traceable author statement /// 6350 // transcription // inferred from electronic annota	5634 // nucleus // non-traceable author statement /// 5736 // DNA-directed RNA polymerase I complex // inferred from sequence or structural similarity /// 5634 // nucleus // inferred from electronic annotation /// 5736 // DNA-directed RNA polymerase I com	3676 // nucleic acid binding // inferred from electronic annotation /// 3677 // DNA binding // inferred from electronic annotation /// 3899 // DNA-directed RNA polymerase activity // inferred from sequence or structural similarity /// 3899 // DNA-directed	1629356_at
	1627609_at	FBgn0030765	CG9742	14	0.00339865	0.25	-0.13643	0.467727	0.302079	0.503464	245 // spliceosome assembly // inferred from sequence or structural similarity /// 398 // nuclear mRNA splicing, via spliceosome // inferred from sequence or structural similarity /// 398 // nuclear mRNA splicing, via spliceosome // inferred from electron	5681 // spliceosome complex // inferred from sequence or structural similarity /// 5732 // small nucleolar ribonucleoprotein complex // inferred from electronic annotation /// 30532 // small nuclear ribonucleoprotein complex // inferred from sequence or s	31202 // RNA splicing factor activity, transesterification mechanism // inferred from sequence or structural similarity /// 5515 // protein binding // inferred from physical interaction /// 3723 // RNA binding // inferred from electronic annotation /// 31	1627609_at
	1635551_at	FBgn0034061	CG8386	2	0.00342626	0.4	0.228405	-0.30609	0.267247	0.445412	---	---	---	1635551_at
	1630130_at	FBgn0030432	CG4404	9	0.0034339	0.225	0.155717	-0.47143	0.313574	0.522622	---	---	3677 // DNA binding // inferred from electronic annotation	1630130_at
	1632277_a_at	FBgn0026428	HDAC6	5	0.0034677	0.3	0.184903	-0.38274	0.283822	0.473036	74 // regulation of progression through cell cycle // inferred from electronic annotation /// 6333 // chromatin assembly or disassembly // inferred from electronic annotation /// 6357 // regulation of transcription from RNA polymerase II promoter // infer	---	3682 // chromatin binding // inferred from electronic annotation /// 4407 // histone deacetylase activity // inferred from direct assay /// 4407 // histone deacetylase activity // inferred from sequence or structural similarity /// 4407 // histone deacety	1632277_a_at
	1633403_at	FBgn0033266	Suppressor of Cytokine Signaling at 44A	8	0.00360286	0.35	-0.17678	0.370051	0.273416	0.455693	7242 // intracellular signaling cascade // inferred from electronic annotation	---	5515 // protein binding // inferred from physical interaction	1633403_at
	1641206_at	FBgn0015542	similar	11	0.00362739	0.275	0.434889	-0.14481	0.289849	0.483082	6355 // regulation of transcription, DNA-dependent // non-traceable author statement /// 6357 // regulation of transcription from RNA polymerase II promoter // inferred from electronic annotation /// 7165 // signal transduction // inferred from electronic	5634 // nucleus // non-traceable author statement /// 5634 // nucleus // inferred from electronic annotation	3700 // transcription factor activity // inferred from electronic annotation /// 3702 // RNA polymerase II transcription factor activity // inferred from sequence or structural similarity /// 4871 // signal transducer activity // inferred from electronic	1641206_at
	1627888_at	FBgn0037875	CG6672	3	0.00382315	0.325	0.194494	-0.359	0.276747	0.461245	6812 // cation transport // inferred from electronic annotation	16020 // membrane // inferred from electronic annotation	5385 // zinc ion transporter activity // inferred from sequence or structural similarity /// 8324 // cation transporter activity // inferred from electronic annotation /// 5385 // zinc ion transporter activity // inferred from sequence similarity	1627888_at
	1627590_at	FBgn0032897	CG9336	5	0.00394745	0.275	0.173493	-0.40427	0.288882	0.481469	---	---	---	1627590_at
	1640239_at	FBgn0050149	rigor mortis	14	0.00395766	0.45	0.248099	-0.27077	0.259435	0.432391	7591 // molting cycle (sensu Insecta) // inferred from mutant phenotype /// 35075 // response to ecdysone // inferred from mutant phenotype /// 6350 // transcription // inferred from electronic annotation /// 6355 // regulation of transcription, DNA-depen	5634 // nucleus // inferred from direct assay /// 5737 // cytoplasm // inferred from direct assay /// 5634 // nucleus // inferred from electronic annotation	5515 // protein binding // inferred from physical interaction /// 30374 // ligand-dependent nuclear receptor transcription coactivator activity // non-traceable author statement	1640239_at
	1631377_a_at	FBgn0022709	Adenylate kinase-1	9	0.0039779	0.4	0.330758	-0.19616	0.263459	0.439098	6144 // purine base metabolism // inferred from electronic annotation /// 6206 // pyrimidine base metabolism // inferred from electronic annotation /// 46034 // ATP metabolism // inferred from electronic annotation /// 6139 // nucleobase, nucleoside, nucl	5737 // cytoplasm // inferred from electronic annotation	4017 // adenylate kinase activity // non-traceable author statement /// 4849 // uridine kinase activity // inferred from sequence or structural similarity /// 5524 // ATP binding // inferred from electronic annotation /// 4017 // adenylate kinase activity	1631377_a_at
	1624050_at	FBgn0027605	CG6842	6	0.00405385	0.5	-0.24192	0.271136	0.256528	0.427547	6886 // intracellular protein transport // inferred from sequence or structural similarity /// 6886 // intracellular protein transport // inferred from sequence similarity	---	166 // nucleotide binding // inferred from electronic annotation /// 5524 // ATP binding // inferred from electronic annotation /// 16887 // ATPase activity // inferred from sequence or structural similarity /// 5515 // protein binding // inferred from ph	1624050_at
	1626798_a_at	FBgn0000228	Blastoderm-specific gene 25D	3	0.00412329	0.45	-0.2685	0.246244	0.257372	0.428953	---	---	---	1626798_a_at
	1637993_at	FBgn0036811	Mediator complex subunit 11	13	0.00427125	0.5	-0.24095	0.270171	0.25556	0.425934	---	119 // mediator complex // inferred from direct assay	16455 // RNA polymerase II transcription mediator activity // inferred from sequence or structural similarity /// 16455 // RNA polymerase II transcription mediator activity // inferred from sequence similarity	1637993_at
	1628719_at	FBgn0025680	cryptochrome	7	0.00428927	0.5	0.270385	-0.24117	0.255777	0.426296	6281 // DNA repair // inferred from electronic annotation /// 7186 // G-protein coupled receptor protein signaling pathway // inferred from electronic annotation /// 7623 // circadian rhythm // inferred from expression pattern /// 7623 // circadian rhythm	5634 // nucleus // inferred from direct assay /// 5641 // nuclear envelope lumen // inferred from direct assay /// 5737 // cytoplasm // inferred from direct assay	3676 // nucleic acid binding // inferred from electronic annotation /// 3913 // DNA photolyase activity // inferred from sequence or structural similarity /// 5515 // protein binding // traceable author statement /// 8020 // G-protein coupled photorecepto	1628719_at
	1635729_a_at	FBgn0003138	Protein tyrosine phosphatase 61F	4	0.00430961	0.5	0.270646	-0.24143	0.256038	0.42673	6470 // protein amino acid dephosphorylation // inferred from direct assay /// 6470 // protein amino acid dephosphorylation // non-traceable author statement /// 7165 // signal transduction // inferred from electronic annotation /// 7377 // germ-band exte	5634 // nucleus // inferred from direct assay /// 5737 // cytoplasm // inferred from direct assay /// 5740 // mitochondrial envelope // inferred from direct assay /// 5634 // nucleus // inferred from electronic annotation	4725 // protein tyrosine phosphatase activity // inferred from direct assay /// 4725 // protein tyrosine phosphatase activity // inferred from sequence or structural similarity /// 4725 // protein tyrosine phosphatase activity // non-traceable author stat	1635729_a_at
	1629942_at	FBgn0038491	CG5292	1	0.00440719	0.35	-0.17213	0.361406	0.266768	0.444613	6206 // pyrimidine base metabolism // inferred from electronic annotation	---	4131 // cytosine deaminase activity // inferred from sequence or structural similarity /// 8270 // zinc ion binding // inferred from electronic annotation /// 16787 // hydrolase activity // inferred from electronic annotation /// 4131 // cytosine deaminas	1629942_at
	1638615_s_at	FBgn0039757	Ribosomal protein S7	11	0.00460896	0.25	0.161367	-0.42567	0.293519	0.489198	6412 // protein biosynthesis // inferred from sequence or structural similarity /// 6412 // protein biosynthesis // inferred from electronic annotation /// 6412 // protein biosynthesis // inferred from sequence similarity	5843 // cytosolic small ribosomal subunit (sensu Eukaryota) // inferred from sequence or structural similarity /// 5622 // intracellular // inferred from electronic annotation /// 5840 // ribosome // inferred from electronic annotation /// 30529 // ribonu	3676 // nucleic acid binding // inferred from electronic annotation /// 3735 // structural constituent of ribosome // inferred from sequence or structural similarity /// 3735 // structural constituent of ribosome // inferred from electronic annotation ///	1638615_s_at
	1630130_at	FBgn0030432	CG4404	12	0.00463239	0.25	0.161206	-0.42518	0.293193	0.488655	---	---	3677 // DNA binding // inferred from electronic annotation	1630130_at
	1626560_at	FBgn0011211 /// FBgn0033807	bellwether /// aquaporin	14	0.00464466	0.325	0.190553	-0.35081	0.270682	0.451136	6833 // water transport // non-traceable author statement /// 6139 // nucleobase, nucleoside, nucleotide and nucleic acid metabolism // inferred from electronic annotation /// 6754 // ATP biosynthesis // inferred from electronic annotation /// 7286 // spe	275 // proton-transporting ATP synthase complex, catalytic core F(1) (sensu Eukaryota) // inferred from sequence or structural similarity /// 5739 // mitochondrion // inferred from electronic annotation /// 16469 // proton-transporting two-sector ATPase c	5372 // water transporter activity // non-traceable author statement /// 5524 // ATP binding // inferred from electronic annotation /// 8553 // hydrogen-exporting ATPase activity, phosphorylative mechanism // inferred from sequence or structural similarit	1626560_at
	1640311_s_at	FBgn0022238	lola like	13	0.00465502	0.45	0.243071	-0.26462	0.253846	0.423076	6333 // chromatin assembly or disassembly // inferred from electronic annotation /// 6357 // regulation of transcription from RNA polymerase II promoter // inferred from sequence or structural similarity /// 7530 // sex determination // inferred from elec	5634 // nucleus // inferred from sequence or structural similarity /// 31519 // PcG protein complex // inferred from physical interaction /// 794 // condensed nuclear chromosome // inferred from direct assay /// 5634 // nucleus // inferred from direct ass	3704 // specific RNA polymerase II transcription factor activity // inferred from sequence or structural similarity /// 5515 // protein binding // traceable author statement /// 5515 // protein binding // inferred from physical interaction /// 3677 // DNA	1640311_s_at
	1627958_at	FBgn0050269	CG30269	7	0.00466897	0.35	0.200892	-0.33135	0.266121	0.443535	---	---	---	1627958_at
	1622999_at	FBgn0011710	Septin-1	3	0.00468704	0.35	-0.17149	0.360217	0.265854	0.443089	910 // cytokinesis // inferred from sequence or structural similarity /// 910 // cytokinesis // non-traceable author statement /// 7067 // mitosis // inferred from electronic annotation /// 7349 // cellularization // traceable author statement /// 7049 //	5940 // septin ring // inferred from sequence or structural similarity /// 45172 // ring canal (sensu Insecta) // non-traceable author statement /// 5940 // septin ring // inferred from sequence similarity	3924 // GTPase activity // inferred from electronic annotation /// 3924 // GTPase activity // non-traceable author statement /// 5200 // structural constituent of cytoskeleton // inferred from electronic annotation /// 5515 // protein binding // inferred	1622999_at
	1630996_s_at	FBgn0035432	CG17723	3	0.00489832	0.275	0.42468	-0.14094	0.28281	0.47135	6812 // cation transport // inferred from electronic annotation	16020 // membrane // inferred from electronic annotation	5385 // zinc ion transporter activity // inferred from sequence or structural similarity /// 5515 // protein binding // inferred from physical interaction /// 8324 // cation transporter activity // inferred from electronic annotation /// 5385 // zinc ion	1630996_s_at
	1629359_at	FBgn0032321	YL-1	10	0.00511722	0.425	0.306794	-0.20135	0.254072	0.423453	16573 // histone acetylation // inferred from direct assay /// 43486 // histone exchange // inferred from direct assay /// 6350 // transcription // inferred from electronic annotation /// 6355 // regulation of transcription, DNA-dependent // inferred from	35267 // TIP60 histone acetyltransferase complex // inferred from physical interaction /// 5634 // nucleus // inferred from electronic annotation	4402 // histone acetyltransferase activity // inferred from physical interaction /// 5515 // protein binding // inferred from physical interaction /// 3677 // DNA binding // inferred from electronic annotation /// 3700 // transcription factor activity //	1629359_at
	1639384_s_at	FBgn0034491	CG11055	8	0.00534367	0.5	0.263606	-0.23439	0.248998	0.414997	6631 // fatty acid metabolism // inferred from electronic annotation /// 8202 // steroid metabolism // inferred from electronic annotation /// 6629 // lipid metabolism // inferred from electronic annotation /// 8203 // cholesterol metabolism // inferred f	---	4806 // triacylglycerol lipase activity // inferred from sequence or structural similarity /// 5515 // protein binding // inferred from physical interaction /// 16298 // lipase activity // inferred from electronic annotation /// 4806 // triacylglycerol li	1639384_s_at
	1639384_s_at	FBgn0034491	CG11055	9	0.00534367	0.5	0.263606	-0.23439	0.248998	0.414997	6631 // fatty acid metabolism // inferred from electronic annotation /// 8202 // steroid metabolism // inferred from electronic annotation /// 6629 // lipid metabolism // inferred from electronic annotation /// 8203 // cholesterol metabolism // inferred f	---	4806 // triacylglycerol lipase activity // inferred from sequence or structural similarity /// 5515 // protein binding // inferred from physical interaction /// 16298 // lipase activity // inferred from electronic annotation /// 4806 // triacylglycerol li	1639384_s_at
	1638274_s_at	FBgn0035946	CG5651	3	0.00534813	0.175	0.129816	-0.52851	0.329163	0.548605	6118 // electron transport // inferred from electronic annotation /// 16071 // mRNA metabolism // inferred from sequence or structural similarity /// 16071 // mRNA metabolism // inferred from sequence similarity	5737 // cytoplasm // inferred from sequence or structural similarity /// 5739 // mitochondrion // inferred from sequence or structural similarity /// 5737 // cytoplasm // inferred from sequence similarity /// 5739 // mitochondrion // inferred from sequenc	166 // nucleotide binding // inferred from electronic annotation /// 5215 // transporter activity // inferred from electronic annotation /// 5506 // iron ion binding // inferred from electronic annotation /// 5524 // ATP binding // inferred from electroni	1638274_s_at
	1633908_at	FBgn0023178	Pigment-dispersing factor	13	0.00537886	0.4	0.319857	-0.18889	0.254374	0.423956	7218 // neuropeptide signaling pathway // traceable author statement /// 7623 // circadian rhythm // non-traceable author statement /// 7623 // circadian rhythm // traceable author statement /// 8062 // eclosion rhythm // traceable author statement /// 94	5576 // extracellular region // inferred from electronic annotation	5184 // neuropeptide hormone activity // non-traceable author statement /// 5184 // neuropeptide hormone activity // traceable author statement /// 5102 // receptor binding // inferred from physical interaction /// 5179 // hormone activity // inferred fro	1633908_at
	1639252_s_at	FBgn0039635	CG11876	4	0.00539693	0.25	-0.1287	0.444545	0.286623	0.477704	6090 // pyruvate metabolism // inferred from sequence or structural similarity /// 6099 // tricarboxylic acid cycle // inferred from electronic annotation /// 6355 // regulation of transcription, DNA-dependent // inferred from electronic annotation /// 60	45254 // pyruvate dehydrogenase complex // inferred from sequence or structural similarity /// 45254 // pyruvate dehydrogenase complex // inferred from sequence similarity	3700 // transcription factor activity // inferred from electronic annotation /// 4739 // pyruvate dehydrogenase (acetyl-transferring) activity // inferred from sequence or structural similarity /// 5515 // protein binding // inferred from physical interac	1639252_s_at
	1633139_at	FBgn0000617	enhancer of yellow 1	11	0.00548012	0.45	0.289635	-0.21041	0.250022	0.416704	6357 // regulation of transcription from RNA polymerase II promoter // non-traceable author statement /// 6367 // transcription initiation from RNA polymerase II promoter // inferred from sequence or structural similarity /// 6350 // transcription // infe	124 // SAGA complex // inferred from physical interaction /// 5634 // nucleus // inferred from sequence or structural similarity /// 5669 // transcription factor TFIID complex // inferred from sequence or structural similarity /// 5669 // transcription fa	3677 // DNA binding // inferred from electronic annotation /// 3702 // RNA polymerase II transcription factor activity // non-traceable author statement /// 16251 // general RNA polymerase II transcription factor activity // inferred from sequence or stru	1633139_at
	1631531_at	FBgn0038810	CG5434	13	0.00567098	0.25	0.158064	-0.41576	0.286912	0.478187	6445 // regulation of translation // inferred from electronic annotation /// 6614 // SRP-dependent cotranslational protein targeting to membrane // inferred from sequence or structural similarity /// 6614 // SRP-dependent cotranslational protein targeting	5786 // signal recognition particle (sensu Eukaryota) // inferred from sequence or structural similarity /// 5786 // signal recognition particle (sensu Eukaryota) // inferred from electronic annotation /// 30529 // ribonucleoprotein complex // inferred fr	8135 // translation factor activity, nucleic acid binding // inferred from electronic annotation /// 8312 // 7S RNA binding // inferred from sequence or structural similarity /// 5488 // binding // inferred from electronic annotation /// 8312 // 7S RNA bi	1631531_at
	1636243_at	FBgn0034921	CG11183	4	0.00583914	0.425	-0.19835	0.302723	0.250536	0.417561	6139 // nucleobase, nucleoside, nucleotide and nucleic acid metabolism // inferred from electronic annotation /// 6357 // regulation of transcription from RNA polymerase II promoter // inferred from electronic annotation /// 6366 // transcription from RNA	---	3712 // transcription cofactor activity // inferred from electronic annotation /// 4812 // aminoacyl-tRNA ligase activity // inferred from electronic annotation /// 5524 // ATP binding // inferred from electronic annotation /// 30528 // transcription regu	1636243_at
	1637286_a_at	FBgn0003209	raw	11	0.00594254	0.225	0.147778	-0.44409	0.295934	0.493223	2009 // morphogenesis of an epithelium // inferred from mutant phenotype /// 7390 // germ-band shortening // inferred from mutant phenotype /// 7391 // dorsal closure // inferred from mutant phenotype /// 7391 // dorsal closure // non-traceable author sta	---	---	1637286_a_at
	1622984_at	FBgn0010213	Superoxide dismutase 2 (Mn)	6	0.00610228	0.25	0.156847	-0.41211	0.284478	0.474131	6801 // superoxide metabolism // non-traceable author statement /// 6952 // defense response // inferred from electronic annotation /// 8340 // determination of adult life span // inferred from mutant phenotype /// 8340 // determination of adult life span	5759 // mitochondrial matrix // inferred from sequence or structural similarity /// 5759 // mitochondrial matrix // non-traceable author statement /// 5739 // mitochondrion // inferred from electronic annotation /// 5759 // mitochondrial matrix // inferre	4784 // superoxide dismutase activity // non-traceable author statement /// 8383 // manganese superoxide dismutase activity // inferred from sequence or structural similarity /// 8383 // manganese superoxide dismutase activity // non-traceable author stat	1622984_at
	1631677_at	FBgn0030093	dalao	6	0.00613894	0.15	-0.08848	0.598792	0.343636	0.572727	6333 // chromatin assembly or disassembly // inferred from electronic annotation /// 6338 // chromatin remodeling // inferred from genetic interaction /// 6338 // chromatin remodeling // inferred from physical interaction /// 45893 // positive regulation	5634 // nucleus // inferred from direct assay /// 16585 // chromatin remodeling complex // inferred from sequence or structural similarity /// 35060 // brahma complex // inferred from direct assay /// 35060 // brahma complex // inferred from physical inte	3677 // DNA binding // inferred from sequence or structural similarity /// 3682 // chromatin binding // inferred from electronic annotation /// 3713 // transcription coactivator activity // Unknown /// 5515 // protein binding // inferred from physical int	1631677_at
	1623923_a_at	FBgn0004618	glass	8	0.00640599	0.35	-0.16518	0.348496	0.256838	0.428063	6355 // regulation of transcription, DNA-dependent // inferred from mutant phenotype /// 7459 // photoreceptor fate commitment (sensu Endopterygota) // inferred from mutant phenotype /// 9649 // entrainment of circadian clock // inferred from mutant pheno	5634 // nucleus // inferred from direct assay /// 5622 // intracellular // inferred from electronic annotation /// 5634 // nucleus // inferred from electronic annotation	3677 // DNA binding // inferred from mutant phenotype /// 3676 // nucleic acid binding // inferred from electronic annotation /// 3677 // DNA binding // inferred from electronic annotation /// 8270 // zinc ion binding // inferred from electronic annotatio	1623923_a_at
	1625801_s_at	FBgn0025637	skpA	12	0.00642476	0.375	-0.3017	0.204394	0.253047	0.421745	74 // regulation of progression through cell cycle // inferred from electronic annotation /// 6508 // proteolysis // inferred from electronic annotation /// 7059 // chromosome segregation // inferred from electronic annotation /// 7067 // mitosis // infer	19005 // SCF ubiquitin ligase complex // non-traceable author statement	19237 // centromeric DNA binding // inferred from electronic annotation /// 5515 // protein binding // inferred from physical interaction	1625801_s_at
	1637612_at	FBgn0036555	CG6017	11	0.00647646	0.125	0.107131	-0.63305	0.37009	0.616818	7600 // sensory perception // inferred from electronic annotation /// 8283 // cell proliferation // inferred from electronic annotation	---	3924 // GTPase activity // inferred from electronic annotation /// 46872 // metal ion binding // inferred from electronic annotation /// 5515 // protein binding // inferred from physical interaction /// 8270 // zinc ion binding // inferred from electronic	1637612_at
	1630306_at	FBgn0035528	CG15012	1	0.00676397	0.325	0.365189	-0.15419	0.25969	0.432816	---	---	4563 // beta-N-acetylhexosaminidase activity // inferred from sequence or structural similarity /// 4563 // beta-N-acetylhexosaminidase activity // inferred from sequence similarity	1630306_at
	1624423_at	FBgn0032494	CG5945	13	0.00687605	0.45	0.282781	-0.2048	0.243791	0.406318	---	---	5515 // protein binding // inferred from physical interaction	1624423_at
	1631546_at	FBgn0034791	CG3501	2	0.00689473	0.375	-0.29871	0.202598	0.250654	0.417757	---	---	---	1631546_at
	1631546_at	FBgn0034791	CG3501	3	0.00689473	0.375	-0.29871	0.202598	0.250654	0.417757	---	---	---	1631546_at
	1640673_at	FBgn0026400	Noa36	11	0.00696018	0.275	0.163672	-0.37838	0.271026	0.45171	---	775 // chromosome, pericentric region // inferred from sequence or structural similarity /// 5730 // nucleolus // inferred from sequence or structural similarity /// 5730 // nucleolus // non-traceable author statement /// 30496 // midbody // inferred from	46872 // metal ion binding // inferred from sequence or structural similarity /// 5515 // protein binding // inferred from physical interaction /// 8270 // zinc ion binding // inferred from electronic annotation /// 46872 // metal ion binding // inferred	1640673_at
	1640673_at	FBgn0026400	Noa36	12	0.00696018	0.275	0.163672	-0.37838	0.271026	0.45171	---	775 // chromosome, pericentric region // inferred from sequence or structural similarity /// 5730 // nucleolus // inferred from sequence or structural similarity /// 5730 // nucleolus // non-traceable author statement /// 30496 // midbody // inferred from	46872 // metal ion binding // inferred from sequence or structural similarity /// 5515 // protein binding // inferred from physical interaction /// 8270 // zinc ion binding // inferred from electronic annotation /// 46872 // metal ion binding // inferred	1640673_at
	1635803_s_at	FBgn0004893	brother of odd with entrails limited	12	0.00697114	0.225	0.462599	-0.11545	0.289025	0.481708	6357 // regulation of transcription from RNA polymerase II promoter // inferred from electronic annotation /// 7379 // segment specification // inferred from electronic annotation /// 7442 // hindgut morphogenesis // inferred from mutant phenotype /// 748	5634 // nucleus // inferred from sequence or structural similarity /// 5622 // intracellular // inferred from electronic annotation /// 5634 // nucleus // inferred from electronic annotation /// 5634 // nucleus // inferred from sequence similarity	3676 // nucleic acid binding // inferred from electronic annotation /// 3702 // RNA polymerase II transcription factor activity // inferred from sequence or structural similarity /// 8270 // zinc ion binding // inferred from electronic annotation /// 5515	1635803_s_at
	1629013_at	FBgn0029713	CG11436	11	0.007054	0.4	-0.28223	0.212498	0.247364	0.412273	---	---	5488 // binding // inferred from electronic annotation	1629013_at
	1641560_at	FBgn0026479	Dynamin related protein 1	14	0.00715637	0.2	-0.1061	0.497461	0.301781	0.502968	910 // cytokinesis // inferred from mutant phenotype /// 6886 // intracellular protein transport // inferred from electronic annotation /// 6897 // endocytosis // inferred from electronic annotation /// 7005 // mitochondrion organization and biogenesis //	5875 // microtubule associated complex // inferred from sequence or structural similarity /// 5875 // microtubule associated complex // inferred from sequence similarity	3924 // GTPase activity // inferred from electronic annotation /// 5200 // structural constituent of cytoskeleton // inferred from electronic annotation /// 5525 // GTP binding // inferred from electronic annotation	1641560_at
	1625680_a_at	FBgn0032455	CG5792	13	0.00727447	0.275	-0.13298	0.403699	0.268339	0.447232	---	---	5515 // protein binding // inferred from physical interaction	1625680_a_at
	1626488_s_at	FBgn0028691	Rpn9	10	0.0072793	0.125	0.105093	-0.61878	0.361936	0.603228	6508 // proteolysis // inferred from direct assay /// 6508 // proteolysis // inferred from sequence or structural similarity /// 7096 // regulation of exit from mitosis // inferred from mutant phenotype /// 6508 // proteolysis // inferred from sequence si	5838 // proteasome regulatory particle (sensu Eukaryota) // inferred from direct assay /// 5838 // proteasome regulatory particle (sensu Eukaryota) // inferred from sequence or structural similarity /// 8541 // proteasome regulatory particle, lid subcompl	4175 // endopeptidase activity // inferred from direct assay /// 30234 // enzyme regulator activity // inferred from electronic annotation /// 5515 // protein binding // inferred from physical interaction	1626488_s_at
	1627595_at	FBgn0039800	CG11314	8	0.00738963	0.325	-0.3323	0.181639	0.256969	0.428282	7498 // mesoderm development // inferred from expression pattern	---	---	1627595_at
	1625412_at	FBgn0035600	CG4769	12	0.00773247	0.15	0.11522	-0.55552	0.33537	0.55895	6119 // oxidative phosphorylation // inferred from sequence or structural similarity /// 6122 // mitochondrial electron transport, ubiquinol to cytochrome c // inferred from sequence or structural similarity /// 6118 // electron transport // inferred from	5750 // respiratory chain complex III (sensu Eukaryota) // inferred from sequence or structural similarity /// 5750 // respiratory chain complex III (sensu Eukaryota) // inferred from sequence similarity	16491 // oxidoreductase activity // inferred from electronic annotation /// 45153 // electron transporter, transferring electrons within CoQH2-cytochrome c reductase complex activity // inferred from sequence or structural similarity /// 5515 // protein b	1625412_at
	1639904_at	FBgn0024912	O-6-alkylguanine-DNA alkyltransferase	5	0.00784948	0.425	0.218335	-0.26102	0.239677	0.399462	6259 // DNA metabolism // inferred from electronic annotation /// 6281 // DNA repair // inferred from electronic annotation /// 6307 // DNA dealkylation // inferred from direct assay	---	3676 // nucleic acid binding // inferred from electronic annotation /// 3908 // methylated-DNA-[protein]-cysteine S-methyltransferase activity // inferred from direct assay /// 3908 // methylated-DNA-[protein]-cysteine S-methyltransferase activity // infe	1639904_at
	1627502_at	FBgn0034674	CG9304	10	0.0080284	0.2	-0.46262	0.133916	0.298268	0.497113	---	---	---	1627502_at
	1628662_at	FBgn0034786	CG13531	12	0.00803024	0.325	0.180192	-0.32929	0.254741	0.424568	---	---	---	1628662_at
	1637365_at	FBgn0051122	CG31122	3	0.0082013	0.25	0.426867	-0.12281	0.274838	0.458064	---	---	---	1637365_at
	1636606_at	FBgn0038524	slalom	10	0.00838316	0.35	0.18871	-0.30872	0.248715	0.414525	5975 // carbohydrate metabolism // inferred from electronic annotation /// 8643 // carbohydrate transport // inferred from electronic annotation /// 46963 // 3'-phosphoadenosine 5'-phosphosulfate transport // inferred from direct assay /// 46963 // 3'-pho	5794 // Golgi apparatus // inferred from direct assay /// 5794 // Golgi apparatus // non-traceable author statement /// 16020 // membrane // inferred from electronic annotation /// 16021 // integral to membrane // inferred from electronic annotation /// 1	5459 // UDP-galactose transporter activity // inferred from sequence or structural similarity /// 46964 // 3'-phosphoadenosine 5'-phosphosulfate transporter activity // inferred from direct assay /// 46964 // 3'-phosphoadenosine 5'-phosphosulfate transpor	1636606_at
	1640872_at	FBgn0053493	CG33493	9	0.00855368	0.475	0.239782	-0.23427	0.237026	0.395043	6118 // electron transport // inferred from electronic annotation	5743 // mitochondrial inner membrane // inferred from electronic annotation	5515 // protein binding // inferred from physical interaction /// 16651 // oxidoreductase activity, acting on NADH or NADPH // inferred from electronic annotation	1640872_at
	1638312_at	FBgn0033665	CG13189	4	0.00862036	0.4	-0.17812	0.303702	0.240911	0.401518	30001 // metal ion transport // inferred from electronic annotation	16020 // membrane // inferred from electronic annotation	5057 // receptor signaling protein activity // inferred from electronic annotation /// 46873 // metal ion transporter activity // inferred from electronic annotation	1638312_at
	1635360_at	FBgn0038839	CG10830	4	0.00885401	0.325	-0.1485	0.353383	0.250941	0.418236	6813 // potassium ion transport // inferred from electronic annotation	8076 // voltage-gated potassium channel complex // inferred from electronic annotation /// 16020 // membrane // inferred from electronic annotation	5249 // voltage-gated potassium channel activity // inferred from electronic annotation /// 5515 // protein binding // inferred from electronic annotation	1635360_at
	1640635_a_at	FBgn0035909	ergic53	10	0.00892526	0.125	0.103491	-0.60757	0.355531	0.592551	6810 // transport // inferred from electronic annotation /// 15031 // protein transport // inferred from electronic annotation	16020 // membrane // inferred from electronic annotation /// 16021 // integral to membrane // inferred from electronic annotation	5537 // mannose binding // inferred from sequence or structural similarity /// 5515 // protein binding // inferred from physical interaction /// 5529 // sugar binding // inferred from electronic annotation /// 5537 // mannose binding // inferred from sequ	1640635_a_at
	1638529_at	FBgn0004888	Succinyl coenzyme A synthetase subunit	14	0.00900221	0.225	0.141373	-0.42202	0.281697	0.469494	6099 // tricarboxylic acid cycle // inferred from sequence or structural similarity /// 6099 // tricarboxylic acid cycle // non-traceable author statement /// 6099 // tricarboxylic acid cycle // inferred from electronic annotation /// 8152 // metabolism /	45244 // succinate-CoA ligase complex (GDP-forming) // inferred from sequence or structural similarity /// 45244 // succinate-CoA ligase complex (GDP-forming) // non-traceable author statement /// 5739 // mitochondrion // inferred from electronic annotati	4776 // succinate-CoA ligase (GDP-forming) activity // inferred from sequence or structural similarity /// 4776 // succinate-CoA ligase (GDP-forming) activity // non-traceable author statement /// 166 // nucleotide binding // inferred from electronic anno	1638529_at
	1632734_s_at	FBgn0001090	bangles and beads	10	0.00908435	0.2	-0.45443	0.131867	0.293149	0.488581	7275 // development // inferred from mutant phenotype /// 42063 // gliogenesis // inferred from expression pattern /// 7275 // development // inferred from electronic annotation	---	---	1632734_s_at
	1632323_at	FBgn0038666	CG5451	9	0.00915723	0.375	-0.16658	0.316598	0.241589	0.402648	---	---	---	1632323_at
	1632226_at	FBgn0026592	CG1079	5	0.0095424	0.125	-0.07352	0.631504	0.352512	0.58752	---	---	---	1632226_at
	1628494_a_at	FBgn0024315	Picot	6	0.00968332	0.225	0.140197	-0.41797	0.279083	0.465139	6796 // phosphate metabolism // inferred from electronic annotation /// 6812 // cation transport // inferred from electronic annotation /// 6817 // phosphate transport // non-traceable author statement /// 6858 // extracellular transport // inferred from	16021 // integral to membrane // non-traceable author statement /// 16020 // membrane // inferred from electronic annotation /// 16021 // integral to membrane // inferred from electronic annotation	5316 // high affinity inorganic phosphate:sodium symporter activity // inferred from sequence or structural similarity /// 5316 // high affinity inorganic phosphate:sodium symporter activity // non-traceable author statement /// 15114 // phosphate transpo	1628494_a_at
	1623020_at	FBgn0031360	CG31937	14	0.00993248	0.4	0.204132	-0.26968	0.236906	0.394843	8152 // metabolism // inferred from electronic annotation	---	16616 // oxidoreductase activity, acting on the CH-OH group of donors, NAD or NADP as acceptor // inferred from sequence or structural similarity /// 16491 // oxidoreductase activity // inferred from electronic annotation /// 16616 // oxidoreductase activ	1623020_at
	1639269_a_at	FBgn0011693	Photoreceptor dehydrogenase	1	0.00997383	0.3	-0.13738	0.36926	0.25332	0.4222	6629 // lipid metabolism // inferred from electronic annotation /// 8152 // metabolism // inferred from electronic annotation	---	4022 // alcohol dehydrogenase activity // inferred from electronic annotation /// 16616 // oxidoreductase activity, acting on the CH-OH group of donors, NAD or NADP as acceptor // inferred from sequence or structural similarity /// 5515 // protein binding	1639269_a_at
Trait	Probe Set ID	Flybase ID	Gene Name	Probe	P-Value	MAF	0	1	a	a/σG	Gene Ontology Biological Process	Gene Ontology Cellular Component	Gene Ontology Molecular Function	Probe Set ID
Glycerol	1623252_a_at	FBgn0026708	lethal (1) G0030	10	1.38597e-06	0.35	0.841179	-1.81216	1.32667	5.52779	6099 // tricarboxylic acid cycle // inferred from sequence or structural similarity /// 6092 // main pathways of carbohydrate metabolism // inferred from electronic annotation /// 6099 // tricarboxylic acid cycle // inferred from electronic annotation ///	5759 // mitochondrial matrix // inferred from sequence or structural similarity /// 5737 // cytoplasm // inferred from electronic annotation /// 5759 // mitochondrial matrix // inferred from sequence similarity	4108 // citrate (Si)-synthase activity // inferred from sequence or structural similarity /// 16829 // lyase activity // inferred from electronic annotation /// 4108 // citrate (Si)-synthase activity // inferred from electronic annotation /// 46912 // tra	1623252_a_at
	1623252_a_at	FBgn0026708	lethal (1) G0030	9	1.38597e-06	0.35	0.841179	-1.81216	1.32667	5.52779	6099 // tricarboxylic acid cycle // inferred from sequence or structural similarity /// 6092 // main pathways of carbohydrate metabolism // inferred from electronic annotation /// 6099 // tricarboxylic acid cycle // inferred from electronic annotation ///	5759 // mitochondrial matrix // inferred from sequence or structural similarity /// 5737 // cytoplasm // inferred from electronic annotation /// 5759 // mitochondrial matrix // inferred from sequence similarity	4108 // citrate (Si)-synthase activity // inferred from sequence or structural similarity /// 16829 // lyase activity // inferred from electronic annotation /// 4108 // citrate (Si)-synthase activity // inferred from electronic annotation /// 46912 // tra	1623252_a_at
	1627982_at	FBgn0051077	CG31077	10	1.60666e-06	0.375	-1.06217	1.53698	1.29958	5.4149	6030 // chitin metabolism // inferred from electronic annotation	5576 // extracellular region // inferred from electronic annotation	8061 // chitin binding // inferred from electronic annotation	1627982_at
	1624539_at	FBgn0038870	CG5871	14	4.16561e-06	0.5	1.12703	-1.30201	1.21452	5.0605	---	---	4415 // hyalurononglucosaminidase activity // inferred from sequence or structural similarity /// 4415 // hyalurononglucosaminidase activity // inferred from sequence similarity	1624539_at
	1638016_at	FBgn0037521	CG2993	14	5.32395e-06	0.2	2.31733	-0.6887	1.50302	6.26257	---	---	---	1638016_at
	1639113_at	FBgn0038639	CG7705	6	8.73572e-06	0.125	-0.53293	3.03059	1.78176	7.424	---	---	---	1639113_at
	1634053_at	FBgn0030850	CG8408	7	1.0305e-05	0.275	1.81298	-0.80836	1.31067	5.46113	---	---	---	1634053_at
	1638004_at	FBgn0004580	Calbindin 53E	1	1.12027e-05	0.175	-0.62455	2.44437	1.53446	6.39359	6874 // calcium ion homeostasis // inferred from sequence or structural similarity /// 19226 // transmission of nerve impulse // inferred from electronic annotation /// 19722 // calcium-mediated signaling // inferred from electronic annotation /// 6874 //	---	5509 // calcium ion binding // inferred from sequence or structural similarity /// 5509 // calcium ion binding // non-traceable author statement /// 5509 // calcium ion binding // traceable author statement /// 5516 // calmodulin binding // inferred from	1638004_at
	1638004_at	FBgn0004580	Calbindin 53E	14	1.12027e-05	0.175	-0.62455	2.44437	1.53446	6.39359	6874 // calcium ion homeostasis // inferred from sequence or structural similarity /// 19226 // transmission of nerve impulse // inferred from electronic annotation /// 19722 // calcium-mediated signaling // inferred from electronic annotation /// 6874 //	---	5509 // calcium ion binding // inferred from sequence or structural similarity /// 5509 // calcium ion binding // non-traceable author statement /// 5509 // calcium ion binding // traceable author statement /// 5516 // calmodulin binding // inferred from	1638004_at
	1626972_at	FBgn0039634	CG11874	2	1.12667e-05	0.4	0.863454	-1.51391	1.18868	4.95284	6487 // protein amino acid N-linked glycosylation // inferred from electronic annotation	16020 // membrane // inferred from electronic annotation	4571 // mannosyl-oligosaccharide 1,2-alpha-mannosidase activity // inferred from sequence or structural similarity /// 5509 // calcium ion binding // inferred from electronic annotation /// 4571 // mannosyl-oligosaccharide 1,2-alpha-mannosidase activity /	1626972_at
	1639858_s_at	FBgn0026369	Smad anchor for receptor activation	7	1.5054e-05	0.325	-1.74628	0.711183	1.22873	5.11971	7179 // transforming growth factor beta receptor signaling pathway // non-traceable author statement /// 7242 // intracellular signaling cascade // inferred from electronic annotation /// 8104 // protein localization // non-traceable author statement	---	5160 // transforming growth factor beta receptor binding // non-traceable author statement /// 8270 // zinc ion binding // inferred from electronic annotation /// 19209 // kinase activator activity // inferred from electronic annotation /// 4872 // recept	1639858_s_at
	1640541_at	FBgn0005632	fat facets	1	2.16624e-05	0.4	-1.01139	1.29835	1.15487	4.81196	6511 // ubiquitin-dependent protein catabolism // inferred from genetic interaction /// 6512 // ubiquitin cycle // inferred from genetic interaction /// 6897 // endocytosis // non-traceable author statement /// 7097 // nuclear migration // inferred from m	5737 // cytoplasm // inferred from direct assay	4197 // cysteine-type endopeptidase activity // inferred from electronic annotation /// 4221 // ubiquitin thiolesterase activity // inferred from electronic annotation /// 4843 // ubiquitin-specific protease activity // non-traceable author statement ///	1640541_at
	1625747_at	FBgn0038747	RhoGAP92B	13	3.23127e-05	0.25	-0.7284	1.83525	1.28182	5.34094	6886 // intracellular protein transport // inferred from electronic annotation /// 17157 // regulation of exocytosis // inferred from electronic annotation /// 6412 // protein biosynthesis // inferred from electronic annotation /// 7165 // signal transduc	5622 // intracellular // inferred from electronic annotation /// 5737 // cytoplasm // inferred from electronic annotation /// 5840 // ribosome // inferred from electronic annotation	5083 // small GTPase regulator activity // inferred from electronic annotation /// 5096 // GTPase activator activity // inferred from sequence or structural similarity /// 3735 // structural constituent of ribosome // inferred from electronic annotation /	1625747_at
	1637751_at	FBgn0052563	CG32563	13	3.59788e-05	0.275	1.70563	-0.76764	1.23663	5.15265	---	---	---	1637751_at
	1640077_at	FBgn0030741	Calpain C	12	4.11415e-05	0.425	-1.02932	1.18675	1.10803	4.61681	6508 // proteolysis // inferred from electronic annotation /// 6508 // proteolysis // non-traceable author statement	5622 // intracellular // inferred from electronic annotation /// 5737 // cytoplasm // non-traceable author statement /// 5737 // cytoplasm // inferred from direct assay	4198 // calpain activity // non-traceable author statement /// 5509 // calcium ion binding // inferred from electronic annotation /// 5516 // calmodulin binding // inferred from electronic annotation /// 4198 // calpain activity // inferred from electroni	1640077_at
	1637814_s_at	FBgn0040308	thioredoxin peroxidase 2	2	4.35391e-05	0.45	-1.0757	1.12032	1.09801	4.57505	6800 // oxygen and reactive oxygen species metabolism // inferred from electronic annotation /// 6915 // apoptosis // traceable author statement /// 6917 // induction of apoptosis // inferred from genetic interaction /// 6917 // induction of apoptosis //	5576 // extracellular region // non-traceable author statement	4601 // peroxidase activity // non-traceable author statement /// 8379 // thioredoxin peroxidase activity // inferred from sequence or structural similarity /// 8379 // thioredoxin peroxidase activity // non-traceable author statement /// 16209 // antioxi	1637814_s_at
	1640415_at	FBgn0034951	CG3860	8	5.04524e-05	0.15	-0.54251	2.49096	1.51673	6.31973	6869 // lipid transport // inferred from electronic annotation /// 8203 // cholesterol metabolism // inferred from electronic annotation /// 6810 // transport // inferred from electronic annotation /// 8202 // steroid metabolism // inferred from electroni	---	3676 // nucleic acid binding // inferred from electronic annotation /// 8142 // oxysterol binding // inferred from sequence or structural similarity /// 5515 // protein binding // inferred from physical interaction /// 8142 // oxysterol binding // inferre	1640415_at
	1623411_at	FBgn0005630	longitudinals lacking	14	5.22113e-05	0.275	-0.75511	1.67259	1.21385	5.05771	1539 // ciliary or flagellar motility // inferred from electronic annotation /// 6333 // chromatin assembly or disassembly // inferred from electronic annotation /// 6357 // regulation of transcription from RNA polymerase II promoter // non-traceable auth	5634 // nucleus // inferred from direct assay /// 5634 // nucleus // non-traceable author statement /// 9288 // flagellum (sensu Bacteria) // inferred from electronic annotation /// 5622 // intracellular // inferred from electronic annotation /// 5634 //	3676 // nucleic acid binding // inferred from electronic annotation /// 3702 // RNA polymerase II transcription factor activity // non-traceable author statement /// 3704 // specific RNA polymerase II transcription factor activity // inferred from sequenc	1623411_at
	1623737_a_at	FBgn0015791	Rab-protein 14	13	5.46063e-05	0.2	2.07346	-0.62773	1.35059	5.62747	6886 // intracellular protein transport // inferred from electronic annotation /// 6898 // receptor mediated endocytosis // inferred from electronic annotation /// 6909 // phagocytosis // inferred from electronic annotation /// 7041 // lysosomal transport	16020 // membrane // inferred from electronic annotation	3924 // GTPase activity // inferred from sequence or structural similarity /// 5525 // GTP binding // inferred from sequence or structural similarity /// 166 // nucleotide binding // inferred from electronic annotation /// 5525 // GTP binding // inferred	1623737_a_at
	1635482_at	FBgn0031633	CG2976	13	6.66699e-05	0.475	-1.1053	1.03746	1.07138	4.46408	6497 // protein amino acid lipidation // inferred from electronic annotation /// 18346 // protein amino acid prenylation // inferred from electronic annotation	5965 // protein farnesyltransferase complex // inferred from sequence or structural similarity /// 5965 // protein farnesyltransferase complex // inferred from sequence similarity	4660 // protein farnesyltransferase activity // inferred from sequence or structural similarity /// 8415 // acyltransferase activity // inferred from electronic annotation /// 4659 // prenyltransferase activity // inferred from electronic annotation /// 8	1635482_at
	1623411_at	FBgn0005630	longitudinals lacking	13	6.87976e-05	0.3	-0.78646	1.54343	1.16494	4.85394	1539 // ciliary or flagellar motility // inferred from electronic annotation /// 6333 // chromatin assembly or disassembly // inferred from electronic annotation /// 6357 // regulation of transcription from RNA polymerase II promoter // non-traceable auth	5634 // nucleus // inferred from direct assay /// 5634 // nucleus // non-traceable author statement /// 9288 // flagellum (sensu Bacteria) // inferred from electronic annotation /// 5622 // intracellular // inferred from electronic annotation /// 5634 //	3676 // nucleic acid binding // inferred from electronic annotation /// 3702 // RNA polymerase II transcription factor activity // non-traceable author statement /// 3704 // specific RNA polymerase II transcription factor activity // inferred from sequenc	1623411_at
	1639858_s_at	FBgn0026369	Smad anchor for receptor activation	6	7.94975e-05	0.3	-1.70613	0.606212	1.15617	4.81738	7179 // transforming growth factor beta receptor signaling pathway // non-traceable author statement /// 7242 // intracellular signaling cascade // inferred from electronic annotation /// 8104 // protein localization // non-traceable author statement	---	5160 // transforming growth factor beta receptor binding // non-traceable author statement /// 8270 // zinc ion binding // inferred from electronic annotation /// 19209 // kinase activator activity // inferred from electronic annotation /// 4872 // recept	1639858_s_at
	1625431_at	FBgn0011701	reversed polarity	7	8.02206e-05	0.325	-0.82175	1.43751	1.12963	4.70679	6357 // regulation of transcription from RNA polymerase II promoter // non-traceable author statement /// 7601 // visual perception // inferred from electronic annotation /// 10001 // glial cell differentiation // non-traceable author statement /// 6355 /	5634 // nucleus // non-traceable author statement /// 5634 // nucleus // inferred from electronic annotation	3677 // DNA binding // inferred from electronic annotation /// 3700 // transcription factor activity // inferred from electronic annotation /// 3702 // RNA polymerase II transcription factor activity // non-traceable author statement /// 43565 // sequence	1625431_at
	1640382_at	FBgn0030504	CG2691	10	8.2314e-05	0.25	1.74537	-0.69845	1.22191	5.09129	---	16021 // integral to membrane // inferred from electronic annotation	5488 // binding // inferred from electronic annotation	1640382_at
	1640382_at	FBgn0030504	CG2691	9	8.2314e-05	0.25	1.74537	-0.69845	1.22191	5.09129	---	16021 // integral to membrane // inferred from electronic annotation	5488 // binding // inferred from electronic annotation	1640382_at
	1639585_a_at	FBgn0019957	NADH:ubiquinone reductase 42kD subunit precursor	5	8.29416e-05	0.45	-1.04339	1.08083	1.06211	4.42546	6118 // electron transport // non-traceable author statement /// 6120 // mitochondrial electron transport, NADH to ubiquinone // inferred from sequence or structural similarity /// 6139 // nucleobase, nucleoside, nucleotide and nucleic acid metabolism //	5747 // respiratory chain complex I (sensu Eukaryota) // inferred from sequence or structural similarity /// 5747 // respiratory chain complex I (sensu Eukaryota) // non-traceable author statement /// 5759 // mitochondrial matrix // non-traceable author s	3954 // NADH dehydrogenase activity // inferred from sequence or structural similarity /// 3954 // NADH dehydrogenase activity // non-traceable author statement /// 5524 // ATP binding // inferred from electronic annotation /// 8137 // NADH dehydrogenase	1639585_a_at
	1623693_a_at	FBgn0020304	drongo	3	8.35415e-05	0.4	-0.95074	1.20739	1.07906	4.4961	6139 // nucleobase, nucleoside, nucleotide and nucleic acid metabolism // inferred from electronic annotation /// 6810 // transport // inferred from electronic annotation /// 15931 // nucleobase, nucleoside, nucleotide and nucleic acid transport // inferr	---	5215 // transporter activity // inferred from electronic annotation	1623693_a_at
	1625212_at	FBgn0030776	CG4653	4	8.56891e-05	0.425	-0.99522	1.14062	1.06792	4.44966	6508 // proteolysis // inferred from electronic annotation	---	4252 // serine-type endopeptidase activity // non-traceable author statement /// 4263 // chymotrypsin activity // inferred from electronic annotation /// 4295 // trypsin activity // inferred from electronic annotation	1625212_at
	1639733_s_at	FBgn0032022	CG14275	8	9.14879e-05	0.475	0.912006	-1.1922	1.0521	4.38376	---	---	---	1639733_s_at
	1633505_at	FBgn0039541	CG12876	14	9.86358e-05	0.275	-1.7884	0.55768	1.17304	4.88767	6917 // induction of apoptosis // inferred from electronic annotation /// 7165 // signal transduction // inferred from electronic annotation	---	4871 // signal transducer activity // inferred from sequence or structural similarity /// 5057 // receptor signaling protein activity // inferred from electronic annotation /// 5515 // protein binding // inferred from physical interaction /// 4871 // sign	1633505_at
	1634656_s_at	---	---	13	0.000104112	0.375	1.25754	-0.89451	1.07602	4.48343	---	---	---	1634656_s_at
	1628161_at	FBgn0034118	Nup62	4	0.000110762	0.225	-0.64814	1.84363	1.24588	5.19118	6605 // protein targeting // inferred from electronic annotation	5643 // nuclear pore // inferred from sequence or structural similarity /// 5643 // nuclear pore // non-traceable author statement /// 5643 // nuclear pore // inferred from electronic annotation /// 5643 // nuclear pore // inferred from sequence similarit	17056 // structural constituent of nuclear pore // inferred from electronic annotation /// 5515 // protein binding // inferred from physical interaction	1628161_at
	1640758_at	FBgn0052613	CG32613	3	0.000112097	0.375	-1.42961	0.717779	1.07369	4.47373	---	---	---	1640758_at
	1627461_at	FBgn0032679	bicoid stability factor	14	0.000137607	0.3	0.584639	-1.6558	1.12022	4.66758	---	5737 // cytoplasm // inferred from direct assay	3730 // mRNA 3'-UTR binding // inferred from direct assay /// 3730 // mRNA 3'-UTR binding // non-traceable author statement /// 16491 // oxidoreductase activity // inferred from electronic annotation	1627461_at
	1628032_a_at	FBgn0051092	LpR2	1	0.000157006	0.4	0.744458	-1.33541	1.03993	4.33306	6886 // intracellular protein transport // inferred from electronic annotation /// 6898 // receptor mediated endocytosis // inferred from electronic annotation /// 7292 // female gamete generation // inferred from electronic annotation /// 8203 // cholest	16020 // membrane // inferred from electronic annotation	5041 // low-density lipoprotein receptor activity // inferred from sequence or structural similarity /// 5509 // calcium ion binding // inferred from electronic annotation /// 5041 // low-density lipoprotein receptor activity // inferred from sequence sim	1628032_a_at
	1630147_at	FBgn0001187	Hexokinase C	10	0.000185451	0.4	0.736162	-1.32297	1.02957	4.28986	6096 // glycolysis // inferred from electronic annotation	---	4396 // hexokinase activity // inferred from direct assay /// 4396 // hexokinase activity // inferred from sequence or structural similarity /// 4396 // hexokinase activity // non-traceable author statement /// 5524 // ATP binding // inferred from electro	1630147_at
	1640055_at	FBgn0034982	CG4065	9	0.000189105	0.25	0.49412	-1.83232	1.16322	4.84675	---	---	5515 // protein binding // inferred from physical interaction	1640055_at
	1631040_at	FBgn0036302	CG10632	11	0.000211751	0.45	1.01759	-0.99165	1.00462	4.18592	---	---	---	1631040_at
	1636398_at	FBgn0037517	CG10086	10	0.000246092	0.225	-0.62191	1.75328	1.18759	4.94831	---	---	5515 // protein binding // inferred from physical interaction	1636398_at
	1625563_s_at	FBgn0039467	CG14253	14	0.000249538	0.25	-1.8035	0.484512	1.14401	4.76669	---	---	5515 // protein binding // inferred from physical interaction	1625563_s_at
	1630521_at	FBgn0002723	Resistance to Juvenile Hormone	5	0.000271076	0.425	0.759801	-1.23383	0.996815	4.1534	6357 // regulation of transcription from RNA polymerase II promoter // inferred from electronic annotation /// 7165 // signal transduction // inferred from electronic annotation /// 45449 // regulation of transcription // traceable author statement /// 50	5634 // nucleus // inferred from sequence or structural similarity /// 5634 // nucleus // traceable author statement /// 5634 // nucleus // inferred from electronic annotation /// 5634 // nucleus // inferred from sequence similarity	3700 // transcription factor activity // inferred from sequence or structural similarity /// 4871 // signal transducer activity // inferred from electronic annotation /// 5500 // juvenile hormone binding // non-traceable author statement /// 5500 // juven	1630521_at
	1630881_at	FBgn0035519	CG1309	8	0.000289033	0.225	-0.61641	1.73435	1.17538	4.89742	6952 // defense response // inferred from electronic annotation	---	3824 // catalytic activity // inferred from electronic annotation	1630881_at
	1628032_a_at	FBgn0051092	LpR2	2	0.000297862	0.425	0.754326	-1.22642	0.990373	4.12655	6886 // intracellular protein transport // inferred from electronic annotation /// 6898 // receptor mediated endocytosis // inferred from electronic annotation /// 7292 // female gamete generation // inferred from electronic annotation /// 8203 // cholest	16020 // membrane // inferred from electronic annotation	5041 // low-density lipoprotein receptor activity // inferred from sequence or structural similarity /// 5509 // calcium ion binding // inferred from electronic annotation /// 5041 // low-density lipoprotein receptor activity // inferred from sequence sim	1628032_a_at
	1641707_at	FBgn0036136	Ubiquitin fusion-degradation 1-like	9	0.00030272	0.325	-0.76541	1.3205	1.04295	4.34564	6464 // protein modification // inferred from electronic annotation /// 6508 // proteolysis // inferred from mutant phenotype /// 6511 // ubiquitin-dependent protein catabolism // non-traceable author statement /// 6511 // ubiquitin-dependent protein cata	502 // proteasome complex (sensu Eukaryota) // non-traceable author statement	5515 // protein binding // inferred from physical interaction	1641707_at
	1641451_at	FBgn0035964	Dihydropteridine reductase	4	0.00031099	0.325	0.590359	-1.49533	1.04284	4.34519	6732 // coenzyme metabolism // inferred from electronic annotation /// 9063 // amino acid catabolism // inferred from electronic annotation /// 42558 // pteridine and derivative metabolism // inferred from electronic annotation /// 51189 // prosthetic gro	---	4155 // 6,7-dihydropteridine reductase activity // inferred from sequence or structural similarity /// 4155 // 6,7-dihydropteridine reductase activity // non-traceable author statement /// 16491 // oxidoreductase activity // inferred from electronic annot	1641451_at
	1623648_s_at	FBgn0035226	Puromycin sensitive aminopeptidase	6	0.000321004	0.15	-0.4969	2.23246	1.36468	5.68617	6508 // proteolysis // inferred from electronic annotation /// 9401 // phosphoenolpyruvate-dependent sugar phosphotransferase system // inferred from electronic annotation	---	4179 // membrane alanyl aminopeptidase activity // inferred from electronic annotation /// 5351 // sugar porter activity // inferred from electronic annotation /// 8270 // zinc ion binding // inferred from electronic annotation /// 16285 // cytosol alanyl	1623648_s_at
	1633862_at	FBgn0033541	CG12934	13	0.000348991	0.175	-2.19178	0.358872	1.27533	5.31386	---	---	---	1633862_at
	1638680_at	FBgn0038857	CG17282	3	0.000354414	0.375	-0.83506	1.15845	0.996754	4.15314	---	---	5488 // binding // inferred from electronic annotation	1638680_at
	1623365_at	FBgn0013753	Big brother	13	0.000424654	0.475	0.917842	-0.99708	0.957461	3.98942	6357 // regulation of transcription from RNA polymerase II promoter // traceable author statement /// 45944 // positive regulation of transcription from RNA polymerase II promoter // inferred from sequence or structural similarity /// 45944 // positive re	5634 // nucleus // inferred from direct assay /// 5634 // nucleus // non-traceable author statement /// 16513 // core-binding factor complex // inferred from sequence or structural similarity /// 5634 // nucleus // inferred from electronic annotation ///	3713 // transcription coactivator activity // inferred from direct assay /// 3713 // transcription coactivator activity // inferred from physical interaction /// 3713 // transcription coactivator activity // inferred from sequence or structural similarity	1623365_at
	1631627_at	FBgn0000639 /// FBgn0034365	Fat body protein 1 /// CG5335	12	0.000430835	0.3	1.36661	-0.71068	1.03865	4.32769	15032 // storage protein import into fat body // inferred from physical interaction /// 15032 // storage protein import into fat body // inferred from sequence similarity	---	5529 // sugar binding // inferred from electronic annotation /// 8565 // protein transporter activity // inferred from physical interaction /// 8565 // protein transporter activity // inferred from sequence similarity	1631627_at
	1635644_at	FBgn0053203	CG33203	4	0.000450507	0.3	1.36574	-0.7103	1.03802	4.32508	---	16021 // integral to membrane // inferred from electronic annotation	---	1635644_at
	1638942_at	FBgn0050499	CG30499	14	0.000451937	0.325	-0.7473	1.28288	1.01509	4.22955	5975 // carbohydrate metabolism // inferred from electronic annotation /// 6098 // pentose-phosphate shunt // inferred from electronic annotation	---	4750 // ribulose-phosphate 3-epimerase activity // inferred from electronic annotation /// 16853 // isomerase activity // inferred from electronic annotation /// 16854 // racemase and epimerase activity // inferred from electronic annotation	1638942_at
	1624567_at	FBgn0031090	Rab35	6	0.0004697	0.4	-0.86305	1.07585	0.969452	4.03938	160 // two-component signal transduction system (phosphorelay) // inferred from electronic annotation /// 910 // cytokinesis // inferred from mutant phenotype /// 6355 // regulation of transcription, DNA-dependent // inferred from electronic annotation //	5622 // intracellular // inferred from electronic annotation /// 16020 // membrane // inferred from electronic annotation	3677 // DNA binding // inferred from electronic annotation /// 3924 // GTPase activity // inferred from sequence or structural similarity /// 5525 // GTP binding // inferred from electronic annotation /// 166 // nucleotide binding // inferred from electro	1624567_at
	1631224_at	FBgn0000592	Esterase 6	10	0.000474339	0.275	0.495936	-1.62562	1.06078	4.41991	7165 // signal transduction // inferred from electronic annotation /// 7267 // cell-cell signaling // inferred from electronic annotation /// 7618 // mating // traceable author statement /// 7619 // courtship behavior // inferred from mutant phenotype ///	---	4091 // carboxylesterase activity // non-traceable author statement /// 4091 // carboxylesterase activity // traceable author statement /// 5102 // receptor binding // inferred from electronic annotation /// 4091 // carboxylesterase activity // inferred f	1631224_at
	1640356_a_at	FBgn0035586	CG10671	9	0.000486477	0.2	-0.56126	1.8076	1.18443	4.93513	---	---	---	1640356_a_at
	1627838_at	FBgn0004055	unzipped	6	0.000524005	0.225	-0.59535	1.66182	1.12858	4.70243	7409 // axonogenesis // non-traceable author statement /// 7275 // development // inferred from electronic annotation /// 7399 // nervous system development // inferred from electronic annotation /// 30154 // cell differentiation // inferred from electron	5886 // plasma membrane // non-traceable author statement /// 16021 // integral to membrane // non-traceable author statement /// 16020 // membrane // inferred from electronic annotation /// 16021 // integral to membrane // inferred from electronic annota	---	1627838_at
	1639984_at	FBgn0040080	rapsynoid	13	0.000539682	0.375	-1.30097	0.640598	0.970784	4.04493	132 // establishment of mitotic spindle orientation // inferred from mutant phenotype /// 6605 // protein targeting // inferred from electronic annotation /// 7186 // G-protein coupled receptor protein signaling pathway // inferred from electronic annotat	5938 // cell cortex // traceable author statement /// 45177 // apical part of cell // non-traceable author statement /// 45179 // apical cortex // traceable author statement	5085 // guanyl-nucleotide exchange factor activity // inferred from electronic annotation /// 5096 // GTPase activator activity // inferred from electronic annotation /// 5515 // protein binding // inferred from physical interaction /// 5488 // binding //	1639984_at
	1641347_s_at	FBgn0045823	visgun	3	0.000571677	0.2	-0.55559	1.78489	1.17024	4.876	7611 // learning and/or memory // inferred from mutant phenotype /// 8355 // olfactory learning // inferred from mutant phenotype	---	---	1641347_s_at
	1634962_s_at	FBgn0004873	hu li tai shao	12	0.000578768	0.45	-1.12076	0.757914	0.939337	3.9139	6461 // protein complex assembly // inferred from electronic annotation /// 7282 // cystoblast division // inferred from mutant phenotype /// 7294 // oocyte fate determination (sensu Insecta) // traceable author statement /// 8302 // ring canal formation,	35183 // ring canal inner rim // traceable author statement /// 45169 // fusome // inferred from direct assay /// 45169 // fusome // non-traceable author statement /// 45169 // fusome // traceable author statement /// 45170 // spectrosome // inferred from	3779 // actin binding // inferred from sequence or structural similarity /// 5200 // structural constituent of cytoskeleton // inferred from electronic annotation /// 5515 // protein binding // inferred from physical interaction /// 3779 // actin binding	1634962_s_at
	1632222_a_at	FBgn0036428	CG9238	9	0.000624242	0.15	-0.47738	2.12187	1.29963	5.41511	5977 // glycogen metabolism // inferred from electronic annotation	---	8157 // protein phosphatase 1 binding // inferred from sequence or structural similarity /// 8599 // protein phosphatase type 1 regulator activity // inferred from sequence or structural similarity /// 8157 // protein phosphatase 1 binding // inferred fro	1632222_a_at
	1630196_at	FBgn0025109	Bem46	1	0.000654501	0.325	0.5556	-1.42314	0.98937	4.12238	---	---	---	1630196_at
	1629452_at	FBgn0038868	CG5862	9	0.000670467	0.325	-0.72874	1.24433	0.986533	4.11055	6350 // transcription // inferred from electronic annotation /// 6355 // regulation of transcription, DNA-dependent // inferred from electronic annotation /// 7275 // development // inferred from electronic annotation	5634 // nucleus // inferred from electronic annotation	5515 // protein binding // inferred from physical interaction /// 3677 // DNA binding // inferred from electronic annotation	1629452_at
	1623197_a_at	FBgn0052311	zormin	11	0.000735626	0.3	0.514025	-1.49103	1.00253	4.1772	6936 // muscle contraction // inferred from electronic annotation	16020 // membrane // inferred from electronic annotation	5200 // structural constituent of cytoskeleton // inferred from sequence or structural similarity /// 5200 // structural constituent of cytoskeleton // inferred from sequence similarity	1623197_a_at
	1623197_a_at	FBgn0052311	zormin	12	0.000735626	0.3	0.514025	-1.49103	1.00253	4.1772	6936 // muscle contraction // inferred from electronic annotation	16020 // membrane // inferred from electronic annotation	5200 // structural constituent of cytoskeleton // inferred from sequence or structural similarity /// 5200 // structural constituent of cytoskeleton // inferred from sequence similarity	1623197_a_at
	1634031_at	FBgn0035696	Bestrophin 2	10	0.000780533	0.25	-0.61558	1.49676	1.05617	4.40072	6810 // transport // inferred from electronic annotation /// 6811 // ion transport // inferred from electronic annotation	---	---	1634031_at
	1635870_at	FBgn0030218	CG1628	14	0.000794724	0.225	-0.57959	1.60753	1.09356	4.55649	66 // mitochondrial ornithine transport // inferred from sequence or structural similarity /// 6520 // amino acid metabolism // inferred from electronic annotation /// 6629 // lipid metabolism // inferred from electronic annotation /// 6869 // lipid trans	5740 // mitochondrial envelope // inferred from sequence or structural similarity /// 5743 // mitochondrial inner membrane // inferred from sequence or structural similarity /// 5743 // mitochondrial inner membrane // non-traceable author statement /// 16	64 // L-ornithine transporter activity // inferred from sequence or structural similarity /// 64 // L-ornithine transporter activity // non-traceable author statement /// 5386 // carrier activity // inferred from sequence or structural similarity /// 5386	1635870_at
	1628351_at	FBgn0029503	CHORD	4	0.000794944	0.35	1.15772	-0.75799	0.957857	3.99107	6917 // induction of apoptosis // inferred from electronic annotation /// 7165 // signal transduction // inferred from electronic annotation /// 7276 // gametogenesis // inferred from electronic annotation	---	5102 // receptor binding // inferred from electronic annotation /// 8270 // zinc ion binding // inferred from sequence or structural similarity /// 5515 // protein binding // inferred from physical interaction /// 8270 // zinc ion binding // inferred from	1628351_at
	1629625_at	FBgn0033613	CG13211	7	0.000860768	0.475	0.776552	-1.04249	0.909521	3.78967	---	---	---	1629625_at
	1629084_at	FBgn0028970	subunit of type II geranylgeranyl transferase	1	0.000940983	0.325	-1.38725	0.538316	0.962783	4.0116	6497 // protein amino acid lipidation // inferred from electronic annotation	---	4662 // CAAX-protein geranylgeranyltransferase activity // non-traceable author statement /// 8415 // acyltransferase activity // inferred from electronic annotation /// 5515 // protein binding // inferred from physical interaction /// 3824 // catalytic a	1629084_at
	1639046_at	FBgn0038667	CG5454	6	0.000946134	0.275	-1.55142	0.467793	1.00961	4.20669	381 // regulation of alternative nuclear mRNA splicing, via spliceosome // inferred from mutant phenotype /// 398 // nuclear mRNA splicing, via spliceosome // inferred from sequence or structural similarity /// 398 // nuclear mRNA splicing, via spliceosom	5634 // nucleus // Unknown /// 5685 // snRNP U1 // inferred from sequence or structural similarity /// 5692 // snRNP U11 // inferred from sequence or structural similarity /// 5634 // nucleus // inferred from electronic annotation /// 5634 // nucleus // i	3729 // mRNA binding // inferred from sequence or structural similarity /// 8270 // zinc ion binding // inferred from electronic annotation /// 5515 // protein binding // inferred from physical interaction /// 3676 // nucleic acid binding // inferred from	1639046_at
	1624907_at	FBgn0029506	Tetraspanin 42Ee	4	0.00105066	0.325	0.532818	-1.37583	0.954324	3.97635	---	16021 // integral to membrane // inferred from sequence or structural similarity /// 16021 // integral to membrane // inferred from electronic annotation /// 16021 // integral to membrane // inferred from sequence similarity	---	1624907_at
	1624907_at	FBgn0029506	Tetraspanin 42Ee	5	0.00105066	0.325	0.532818	-1.37583	0.954324	3.97635	---	16021 // integral to membrane // inferred from sequence or structural similarity /// 16021 // integral to membrane // inferred from electronic annotation /// 16021 // integral to membrane // inferred from sequence similarity	---	1624907_at
	1640743_at	FBgn0000455	Dipeptidase C	12	0.00114263	0.475	-0.93199	0.845899	0.888945	3.70394	6508 // proteolysis // inferred from electronic annotation	---	4251 // X-Pro dipeptidase activity // inferred from sequence or structural similarity /// 8239 // dipeptidyl-peptidase activity // inferred from direct assay /// 8233 // peptidase activity // inferred from electronic annotation /// 8235 // metalloexopepti	1640743_at
	1640743_at	FBgn0000455	Dipeptidase C	13	0.00114263	0.475	-0.93199	0.845899	0.888945	3.70394	6508 // proteolysis // inferred from electronic annotation	---	4251 // X-Pro dipeptidase activity // inferred from sequence or structural similarity /// 8239 // dipeptidyl-peptidase activity // inferred from direct assay /// 8233 // peptidase activity // inferred from electronic annotation /// 8235 // metalloexopepti	1640743_at
	1640743_at	FBgn0000455	Dipeptidase C	14	0.00114263	0.475	-0.93199	0.845899	0.888945	3.70394	6508 // proteolysis // inferred from electronic annotation	---	4251 // X-Pro dipeptidase activity // inferred from sequence or structural similarity /// 8239 // dipeptidyl-peptidase activity // inferred from direct assay /// 8233 // peptidase activity // inferred from electronic annotation /// 8235 // metalloexopepti	1640743_at
	1639522_at	FBgn0051950	CG31950	6	0.00114477	0.45	0.715748	-1.06923	0.892489	3.7187	16071 // mRNA metabolism // inferred from electronic annotation	5732 // small nucleolar ribonucleoprotein complex // inferred from electronic annotation /// 30532 // small nuclear ribonucleoprotein complex // inferred from sequence or structural similarity /// 30529 // ribonucleoprotein complex // inferred from electr	---	1639522_at
	1641707_at	FBgn0036136	Ubiquitin fusion-degradation 1-like	5	0.00115026	0.375	-0.77436	1.05729	0.915823	3.81593	6464 // protein modification // inferred from electronic annotation /// 6508 // proteolysis // inferred from mutant phenotype /// 6511 // ubiquitin-dependent protein catabolism // non-traceable author statement /// 6511 // ubiquitin-dependent protein cata	502 // proteasome complex (sensu Eukaryota) // non-traceable author statement	5515 // protein binding // inferred from physical interaction	1641707_at
	1632980_at	FBgn0036824	CG3902	14	0.00121065	0.4	0.634275	-1.17014	0.902208	3.7592	6118 // electron transport // inferred from electronic annotation /// 6637 // acyl-CoA metabolism // inferred from electronic annotation /// 8152 // metabolism // inferred from electronic annotation	---	16937 // short-branched-chain-acyl-CoA dehydrogenase activity // inferred from sequence or structural similarity /// 3995 // acyl-CoA dehydrogenase activity // inferred from electronic annotation /// 16491 // oxidoreductase activity // inferred from elect	1632980_at
	1632222_a_at	FBgn0036428	CG9238	10	0.0012495	0.2	-0.52695	1.67034	1.09865	4.5777	5977 // glycogen metabolism // inferred from electronic annotation	---	8157 // protein phosphatase 1 binding // inferred from sequence or structural similarity /// 8599 // protein phosphatase type 1 regulator activity // inferred from sequence or structural similarity /// 8157 // protein phosphatase 1 binding // inferred fro	1632222_a_at
	1636843_a_at	FBgn0037057	CG10512	8	0.00126593	0.5	0.793235	-0.96822	0.880727	3.6697	5975 // carbohydrate metabolism // inferred from electronic annotation /// 6099 // tricarboxylic acid cycle // inferred from electronic annotation /// 8152 // metabolism // inferred from electronic annotation	---	16491 // oxidoreductase activity // inferred from electronic annotation	1636843_a_at
	1634298_at	FBgn0031987	CG12375	12	0.00128713	0.45	0.706147	-1.05749	0.881819	3.67424	6952 // defense response // inferred from electronic annotation	---	16787 // hydrolase activity // inferred from electronic annotation	1634298_at
	1640055_at	FBgn0034982	CG4065	11	0.00129874	0.3	0.487608	-1.42939	0.958499	3.99375	---	---	5515 // protein binding // inferred from physical interaction	1640055_at
	1639484_at	FBgn0039854	CG1635	10	0.001299	0.2	0.351697	-1.84425	1.09797	4.57489	6629 // lipid metabolism // inferred from electronic annotation	---	16787 // hydrolase activity // inferred from electronic annotation /// 16788 // hydrolase activity, acting on ester bonds // inferred from electronic annotation /// 5515 // protein binding // inferred from physical interaction	1639484_at
	1638772_at	FBgn0034330	CG18107	10	0.00131955	0.375	-1.21887	0.591336	0.905103	3.77126	---	---	---	1638772_at
	1635842_at	FBgn0036448	CG9311	1	0.00134321	0.4	0.985446	-0.80278	0.894113	3.72547	6470 // protein amino acid dephosphorylation // non-traceable author statement /// 7165 // signal transduction // inferred from electronic annotation /// 7186 // G-protein coupled receptor protein signaling pathway // inferred from electronic annotation /	16021 // integral to membrane // inferred from electronic annotation	1584 // rhodopsin-like receptor activity // inferred from electronic annotation /// 4725 // protein tyrosine phosphatase activity // inferred from sequence or structural similarity /// 4725 // protein tyrosine phosphatase activity // non-traceable author	1635842_at
	1633032_s_at	FBgn0036043	CG8177	2	0.00134969	0.15	-0.45549	1.99785	1.22667	5.11111	6811 // ion transport // inferred from electronic annotation /// 6820 // anion transport // inferred from electronic annotation /// 7010 // cytoskeleton organization and biogenesis // inferred from electronic annotation /// 19725 // cell homeostasis // in	16020 // membrane // inferred from electronic annotation /// 16021 // integral to membrane // inferred from electronic annotation	5452 // inorganic anion exchanger activity // inferred from electronic annotation /// 15380 // anion exchanger activity // inferred from sequence or structural similarity /// 15380 // anion exchanger activity // inferred from electronic annotation /// 153	1633032_s_at
	1634713_at	FBgn0034902	CG5532	8	0.00136554	0.325	-0.69477	1.17379	0.934278	3.89282	---	16020 // membrane // inferred from electronic annotation /// 16021 // integral to membrane // inferred from electronic annotation	---	1634713_at
	1637957_s_at	FBgn0010263	RNA-binding protein 9	4	0.00137248	0.225	-0.55867	1.53545	1.04706	4.36274	6397 // mRNA processing // inferred from electronic annotation /// 7293 // egg chamber formation (sensu Insecta) // traceable author statement /// 8283 // cell proliferation // inferred from electronic annotation	5634 // nucleus // traceable author statement	3729 // mRNA binding // inferred from sequence or structural similarity /// 3729 // mRNA binding // non-traceable author statement /// 3730 // mRNA 3'-UTR binding // traceable author statement /// 166 // nucleotide binding // inferred from electronic anno	1637957_s_at
	1637957_s_at	FBgn0010263	RNA-binding protein 9	5	0.00137248	0.225	-0.55867	1.53545	1.04706	4.36274	6397 // mRNA processing // inferred from electronic annotation /// 7293 // egg chamber formation (sensu Insecta) // traceable author statement /// 8283 // cell proliferation // inferred from electronic annotation	5634 // nucleus // traceable author statement	3729 // mRNA binding // inferred from sequence or structural similarity /// 3729 // mRNA binding // non-traceable author statement /// 3730 // mRNA 3'-UTR binding // traceable author statement /// 166 // nucleotide binding // inferred from electronic anno	1637957_s_at
	1633115_a_at	FBgn0026145	C3G	11	0.00143304	0.225	0.381715	-1.70365	1.04268	4.34451	7169 // transmembrane receptor protein tyrosine kinase signaling pathway // inferred from electronic annotation /// 7265 // Ras protein signal transduction // inferred from mutant phenotype /// 7264 // small GTPase mediated signal transduction // inferred	5622 // intracellular // inferred from electronic annotation	5088 // Ras guanyl-nucleotide exchange factor activity // inferred from mutant phenotype /// 5088 // Ras guanyl-nucleotide exchange factor activity // inferred from sequence or structural similarity /// 5085 // guanyl-nucleotide exchange factor activity /	1633115_a_at
	1633115_a_at	FBgn0026145	C3G	12	0.00143304	0.225	0.381715	-1.70365	1.04268	4.34451	7169 // transmembrane receptor protein tyrosine kinase signaling pathway // inferred from electronic annotation /// 7265 // Ras protein signal transduction // inferred from mutant phenotype /// 7264 // small GTPase mediated signal transduction // inferred	5622 // intracellular // inferred from electronic annotation	5088 // Ras guanyl-nucleotide exchange factor activity // inferred from mutant phenotype /// 5088 // Ras guanyl-nucleotide exchange factor activity // inferred from sequence or structural similarity /// 5085 // guanyl-nucleotide exchange factor activity /	1633115_a_at
	1629084_at	FBgn0028970	subunit of type II geranylgeranyl transferase	2	0.00143852	0.475	-0.91626	0.828517	0.872389	3.63495	6497 // protein amino acid lipidation // inferred from electronic annotation	---	4662 // CAAX-protein geranylgeranyltransferase activity // non-traceable author statement /// 8415 // acyltransferase activity // inferred from electronic annotation /// 5515 // protein binding // inferred from physical interaction /// 3824 // catalytic a	1629084_at
	1630083_at	FBgn0015796	Rab-protein 8	5	0.00148556	0.475	-1.00094	0.738964	0.869952	3.6248	160 // two-component signal transduction system (phosphorelay) // inferred from electronic annotation /// 6355 // regulation of transcription, DNA-dependent // inferred from electronic annotation /// 6886 // intracellular protein transport // inferred fro	5622 // intracellular // inferred from electronic annotation /// 16020 // membrane // inferred from electronic annotation	3677 // DNA binding // inferred from electronic annotation /// 3924 // GTPase activity // inferred from sequence or structural similarity /// 3924 // GTPase activity // non-traceable author statement /// 5525 // GTP binding // inferred from electronic ann	1630083_at
	1640435_at	FBgn0026250	Eukaryotic initiation factor 1A	5	0.00151873	0.175	-1.97066	0.311968	1.14131	4.75547	6412 // protein biosynthesis // inferred from sequence or structural similarity /// 6413 // translational initiation // inferred from sequence or structural similarity /// 6413 // translational initiation // non-traceable author statement /// 7224 // smoo	5829 // cytosol // inferred from sequence or structural similarity /// 5829 // cytosol // non-traceable author statement /// 16282 // eukaryotic 43S preinitiation complex // inferred from sequence or structural similarity /// 5829 // cytosol // inferred f	3729 // mRNA binding // inferred from electronic annotation /// 3743 // translation initiation factor activity // inferred from sequence or structural similarity /// 5515 // protein binding // inferred from physical interaction /// 3676 // nucleic acid bi	1640435_at
	1628214_at	FBgn0017429	CG5989	5	0.00152163	0.25	0.41266	-1.58795	1.0003	4.16794	---	---	---	1628214_at
	1635060_at	FBgn0040733	CG15068	2	0.00159083	0.15	-0.45005	1.96701	1.20853	5.03554	---	---	---	1635060_at
	1641108_at	FBgn0032603	CG17928	5	0.00161887	0.175	1.78406	-0.48449	1.13427	4.72614	---	---	16491 // oxidoreductase activity // inferred from electronic annotation	1641108_at
	1638731_at	FBgn0037911	CG10898	11	0.00163088	0.275	-1.48634	0.443106	0.964723	4.01968	6281 // DNA repair // inferred from sequence or structural similarity /// 6281 // DNA repair // inferred from sequence similarity	---	---	1638731_at
	1627589_s_at	FBgn0032078	CG9520	10	0.00173801	0.5	0.769749	-0.94473	0.857239	3.57183	6464 // protein modification // inferred from electronic annotation /// 6486 // protein amino acid glycosylation // inferred from direct assay /// 6486 // protein amino acid glycosylation // inferred from electronic annotation /// 9247 // glycolipid biosy	---	16740 // transferase activity // inferred from electronic annotation /// 16757 // transferase activity, transferring glycosyl groups // inferred from electronic annotation /// 48531 // beta-1,3-galactosyltransferase activity // inferred from direct assay	1627589_s_at
	1627110_at	FBgn0033540	CG11887	9	0.0017886	0.45	0.85784	-0.86094	0.85939	3.58079	7275 // development // inferred from electronic annotation	---	5515 // protein binding // inferred from physical interaction	1627110_at
	1624907_at	FBgn0029506	Tetraspanin 42Ee	8	0.00185388	0.25	0.404612	-1.5638	0.984206	4.10086	---	16021 // integral to membrane // inferred from sequence or structural similarity /// 16021 // integral to membrane // inferred from electronic annotation /// 16021 // integral to membrane // inferred from sequence similarity	---	1624907_at
	1637284_at	FBgn0026056	Rlip	7	0.00195785	0.325	0.500582	-1.30887	0.904726	3.76969	7169 // transmembrane receptor protein tyrosine kinase signaling pathway // inferred from electronic annotation /// 7165 // signal transduction // inferred from electronic annotation	5622 // intracellular // inferred from electronic annotation	17123 // Ral GTPase activator activity // inferred from sequence or structural similarity /// 17123 // Ral GTPase activator activity // inferred from sequence similarity	1637284_at
	1624907_at	FBgn0029506	Tetraspanin 42Ee	10	0.00208105	0.2	0.334289	-1.77461	1.05445	4.39354	---	16021 // integral to membrane // inferred from sequence or structural similarity /// 16021 // integral to membrane // inferred from electronic annotation /// 16021 // integral to membrane // inferred from sequence similarity	---	1624907_at
	1636791_s_at	FBgn0036053	CG6718	1	0.00212913	0.4	-1.11845	0.599817	0.859133	3.57972	6644 // phospholipid metabolism // inferred from electronic annotation /// 6629 // lipid metabolism // inferred from electronic annotation	5829 // cytosol // inferred from sequence or structural similarity /// 5829 // cytosol // inferred from sequence similarity	45735 // nutrient reservoir activity // inferred from electronic annotation /// 47499 // calcium-independent phospholipase A2 activity // inferred from sequence or structural similarity /// 47499 // calcium-independent phospholipase A2 activity // inferre	1636791_s_at
	1633217_at	FBgn0050101	CG30101	4	0.00237195	0.425	-0.80315	0.880751	0.841951	3.50813	---	---	5515 // protein binding // inferred from physical interaction	1633217_at
	1631831_at	FBgn0051040	Cog7	6	0.00239708	0.3	-1.35916	0.457508	0.908334	3.78472	6355 // regulation of transcription, DNA-dependent // inferred from electronic annotation /// 6810 // transport // inferred from electronic annotation /// 15031 // protein transport // inferred from electronic annotation	5794 // Golgi apparatus // inferred from sequence or structural similarity /// 16020 // membrane // inferred from electronic annotation /// 5794 // Golgi apparatus // inferred from sequence similarity	3700 // transcription factor activity // inferred from electronic annotation /// 5515 // protein binding // inferred from physical interaction	1631831_at
	1637008_at	FBgn0037835	CG14687	7	0.00240957	0.25	-0.56786	1.35362	0.960739	4.00308	---	---	---	1637008_at
	1630845_at	FBgn0003462	Superoxide dismutase	8	0.00244014	0.15	-0.43653	1.89041	1.16347	4.84779	6801 // superoxide metabolism // non-traceable author statement /// 6952 // defense response // inferred from electronic annotation /// 7568 // aging // traceable author statement /// 8340 // determination of adult life span // inferred from mutant phenot	5737 // cytoplasm // non-traceable author statement	4785 // copper, zinc superoxide dismutase activity // non-traceable author statement /// 16209 // antioxidant activity // non-traceable author statement /// 46872 // metal ion binding // inferred from electronic annotation /// 4784 // superoxide dismutase	1630845_at
	1637217_at	FBgn0000543	ecdysoneless	12	0.00244497	0.35	1.04358	-0.69653	0.870056	3.62523	7030 // Golgi organization and biogenesis // inferred from mutant phenotype /// 7390 // germ-band shortening // inferred from mutant phenotype /// 7458 // progression of morphogenetic furrow (sensu Endopterygota) // inferred from mutant phenotype /// 8258	---	---	1637217_at
	1624132_at	FBgn0035980	CG4447	9	0.00264171	0.35	-0.69277	1.0366	0.864683	3.60285	6412 // protein biosynthesis // inferred from electronic annotation	---	---	1624132_at
	1640943_at	FBgn0038948	phosphatidylserine receptor	11	0.00280221	0.375	0.548001	-1.14664	0.847321	3.5305	43066 // negative regulation of apoptosis // inferred from genetic interaction	5634 // nucleus // inferred from sequence or structural similarity /// 5634 // nucleus // inferred from electronic annotation /// 5634 // nucleus // inferred from sequence similarity	---	1640943_at
	1623907_at	FBgn0041164	armitage	11	0.00292059	0.475	-0.86473	0.771556	0.818143	3.40893	184 // mRNA catabolism, nonsense-mediated decay // inferred from mutant phenotype /// 184 // mRNA catabolism, nonsense-mediated decay // inferred from sequence or structural similarity /// 578 // embryonic axis specification // inferred from mutant phenot	5737 // cytoplasm // inferred from direct assay	3676 // nucleic acid binding // inferred from electronic annotation /// 3678 // DNA helicase activity // inferred from electronic annotation /// 3678 // DNA helicase activity // non-traceable author statement /// 166 // nucleotide binding // inferred from	1623907_at
	1625586_at	---	---	7	0.00299175	0.3	1.15708	-0.62088	0.88898	3.70409	---	---	---	1625586_at
	1640364_at	FBgn0015776	nervana 1	12	0.00303371	0.175	0.286976	-1.85284	1.06991	4.45795	6813 // potassium ion transport // non-traceable author statement /// 6814 // sodium ion transport // non-traceable author statement /// 6810 // transport // inferred from electronic annotation /// 6811 // ion transport // inferred from electronic annotat	5886 // plasma membrane // inferred from sequence or structural similarity /// 5890 // sodium:potassium-exchanging ATPase complex // inferred from sequence or structural similarity /// 5890 // sodium:potassium-exchanging ATPase complex // non-traceable au	5391 // sodium:potassium-exchanging ATPase activity // inferred from sequence or structural similarity /// 5391 // sodium:potassium-exchanging ATPase activity // non-traceable author statement /// 16820 // hydrolase activity, acting on acid anhydrides, ca	1640364_at
	1638259_s_at	FBgn0027079	Valyl-tRNA synthetase	11	0.00305648	0.425	0.61096	-1.03245	0.821705	3.42377	6438 // valyl-tRNA aminoacylation // inferred from sequence or structural similarity /// 6418 // tRNA aminoacylation for protein translation // inferred from electronic annotation /// 6438 // valyl-tRNA aminoacylation // inferred from electronic annotatio	---	3729 // mRNA binding // inferred from electronic annotation /// 4818 // glutamate-tRNA ligase activity // inferred from sequence or structural similarity /// 4832 // valine-tRNA ligase activity // inferred from sequence or structural similarity /// 5524 /	1638259_s_at
	1630067_a_at	FBgn0041182	Thiolester containing protein II	14	0.00311612	0.45	-0.82169	0.809865	0.815778	3.39907	6961 // antibacterial humoral response (sensu Protostomia) // inferred from direct assay	---	4867 // serine-type endopeptidase inhibitor activity // inferred from electronic annotation /// 17114 // wide-spectrum protease inhibitor activity // inferred from sequence or structural similarity /// 4866 // endopeptidase inhibitor activity // inferred	1630067_a_at
	1641463_at	FBgn0032420	CG6583	11	0.00312863	0.375	-0.71577	0.959643	0.837707	3.49044	---	---	---	1641463_at
	1632390_at	FBgn0034443	crammer	6	0.00313312	0.175	0.286159	-1.84899	1.06757	4.44823	7616 // long-term memory // inferred from mutant phenotype	---	4869 // cysteine protease inhibitor activity // inferred from direct assay	1632390_at
	1638416_at	FBgn0015031	cyclope	2	0.00316525	0.15	0.253038	-2.01716	1.1351	4.72958	6123 // mitochondrial electron transport, cytochrome c to oxygen // inferred from sequence or structural similarity /// 6123 // mitochondrial electron transport, cytochrome c to oxygen // inferred from sequence similarity	5751 // respiratory chain complex IV (sensu Eukaryota) // inferred from sequence or structural similarity /// 5751 // respiratory chain complex IV (sensu Eukaryota) // inferred from sequence similarity	4129 // cytochrome-c oxidase activity // inferred from sequence or structural similarity /// 4129 // cytochrome-c oxidase activity // inferred from sequence similarity	1638416_at
	1629730_at	FBgn0033357	Translocase of outer membrane 7	13	0.00316862	0.275	-0.58669	1.22856	0.907628	3.78178	6626 // protein targeting to mitochondrion // inferred from sequence or structural similarity /// 6886 // intracellular protein transport // inferred from electronic annotation /// 6626 // protein targeting to mitochondrion // inferred from sequence simil	5742 // mitochondrial outer membrane translocase complex // inferred from sequence or structural similarity /// 5741 // mitochondrial outer membrane // inferred from electronic annotation /// 5742 // mitochondrial outer membrane translocase complex // inf	15450 // protein translocase activity // inferred from sequence or structural similarity /// 15450 // protein translocase activity // inferred from electronic annotation /// 15450 // protein translocase activity // inferred from sequence similarity	1629730_at
	1623244_at	FBgn0035835	Ect4	9	0.00322473	0.2	-0.492	1.53053	1.01126	4.2136	6955 // immune response // inferred from electronic annotation /// 45087 // innate immune response // inferred from electronic annotation	16020 // membrane // inferred from electronic annotation	4888 // transmembrane receptor activity // inferred from electronic annotation /// 5488 // binding // inferred from electronic annotation	1623244_at
	1625269_at	FBgn0035336	CG9004	14	0.00326305	0.425	0.606604	-1.02656	0.816582	3.40242	6412 // protein biosynthesis // inferred from electronic annotation	---	3729 // mRNA binding // inferred from electronic annotation /// 3723 // RNA binding // inferred from electronic annotation	1625269_at
	1640224_s_at	FBgn0031939	CG13796	12	0.00329398	0.25	1.31015	-0.55337	0.931761	3.88234	6355 // regulation of transcription, DNA-dependent // inferred from electronic annotation /// 6520 // amino acid metabolism // inferred from electronic annotation /// 6811 // ion transport // inferred from electronic annotation /// 6836 // neurotransmitte	5622 // intracellular // inferred from electronic annotation /// 5887 // integral to plasma membrane // inferred from electronic annotation /// 16020 // membrane // inferred from electronic annotation /// 16021 // integral to membrane // inferred from ele	3700 // transcription factor activity // inferred from electronic annotation /// 5328 // neurotransmitter:sodium symporter activity // inferred from electronic annotation /// 15187 // glycine transporter activity // inferred from sequence or structural si	1640224_s_at
	1640462_at	FBgn0037933	Heme oxygenase	8	0.00339101	0.25	-0.55236	1.30711	0.929734	3.87389	6788 // heme oxidation // inferred from electronic annotation	---	4392 // heme oxygenase (decyclizing) activity // inferred from direct assay /// 4392 // heme oxygenase (decyclizing) activity // inferred from sequence or structural similarity /// 4392 // heme oxygenase (decyclizing) activity // inferred from electronic	1640462_at
	1631368_s_at	FBgn0027567	CG8108	7	0.00347439	0.4	0.5678	-1.07043	0.819115	3.41298	---	5634 // nucleus // inferred from electronic annotation /// 5622 // intracellular // inferred from electronic annotation	3676 // nucleic acid binding // inferred from electronic annotation /// 8270 // zinc ion binding // inferred from electronic annotation	1631368_s_at
	1628976_at	FBgn0031043	CG14222	6	0.00347934	0.475	-0.85097	0.756358	0.803664	3.3486	6473 // protein amino acid acetylation // inferred from electronic annotation	---	8080 // N-acetyltransferase activity // inferred from electronic annotation /// 16407 // acetyltransferase activity // inferred from electronic annotation /// 19186 // acyl-CoA N-acyltransferase activity // inferred from sequence or structural similarity	1628976_at
	1640775_a_at	FBgn0010222	NAD-dependent methylenetetrahydrofolate dehydrogenase	13	0.00363814	0.175	1.6484	-0.45571	1.05206	4.38357	5975 // carbohydrate metabolism // inferred from sequence or structural similarity /// 8652 // amino acid biosynthesis // inferred from electronic annotation /// 9256 // 10-formyltetrahydrofolate metabolism // inferred from sequence or structural similari	5739 // mitochondrion // inferred from sequence or structural similarity /// 5739 // mitochondrion // non-traceable author statement /// 5739 // mitochondrion // inferred from electronic annotation /// 5739 // mitochondrion // inferred from sequence simil	287 // magnesium ion binding // non-traceable author statement /// 4477 // methenyltetrahydrofolate cyclohydrolase activity // inferred from sequence or structural similarity /// 4477 // methenyltetrahydrofolate cyclohydrolase activity // non-traceable au	1640775_a_at
	1625439_at	FBgn0032074	Tetraspanin 29Fa	3	0.00366446	0.35	0.498471	-1.17571	0.83709	3.48788	7165 // signal transduction // inferred from electronic annotation /// 16337 // cell-cell adhesion // inferred from electronic annotation	16021 // integral to membrane // inferred from sequence or structural similarity /// 16021 // integral to membrane // inferred from electronic annotation /// 16021 // integral to membrane // inferred from sequence similarity	5102 // receptor binding // inferred from electronic annotation	1625439_at
	1623383_at	FBgn0010349	Dynein heavy chain 64C	13	0.00370764	0.125	-0.38907	2.02359	1.20633	5.02637	6508 // proteolysis // inferred from electronic annotation /// 6886 // intracellular protein transport // inferred from electronic annotation /// 6928 // cell motility // inferred from electronic annotation /// 7018 // microtubule-based movement // inferr	5737 // cytoplasm // non-traceable author statement /// 5868 // cytoplasmic dynein complex // inferred from sequence or structural similarity /// 5875 // microtubule associated complex // inferred from direct assay /// 5875 // microtubule associated compl	166 // nucleotide binding // inferred from electronic annotation /// 3774 // motor activity // inferred from sequence or structural similarity /// 3777 // microtubule motor activity // inferred from direct assay /// 4197 // cysteine-type endopeptidase act	1623383_at
	1625373_at	FBgn0038286	CG6966	13	0.00375039	0.175	-0.45448	1.6426	1.04854	4.36892	8283 // cell proliferation // inferred from electronic annotation	---	5102 // receptor binding // inferred from electronic annotation	1625373_at
	1631054_s_at	FBgn0039741	CG7943	8	0.00378222	0.175	-0.4535	1.63799	1.04575	4.35728	6810 // transport // inferred from electronic annotation	5740 // mitochondrial envelope // inferred from sequence or structural similarity /// 16020 // membrane // inferred from electronic annotation /// 16021 // integral to membrane // inferred from electronic annotation /// 5740 // mitochondrial envelope // i	5386 // carrier activity // inferred from sequence or structural similarity /// 5488 // binding // inferred from electronic annotation /// 5386 // carrier activity // inferred from sequence similarity	1631054_s_at
	1639269_a_at	FBgn0011693	Photoreceptor dehydrogenase	1	0.00389137	0.3	-0.60592	1.12218	0.864051	3.60021	6629 // lipid metabolism // inferred from electronic annotation /// 8152 // metabolism // inferred from electronic annotation	---	4022 // alcohol dehydrogenase activity // inferred from electronic annotation /// 16616 // oxidoreductase activity, acting on the CH-OH group of donors, NAD or NADP as acceptor // inferred from sequence or structural similarity /// 5515 // protein binding	1639269_a_at
	1633209_s_at	FBgn0034237	eIF3-S9	7	0.00407807	0.4	-0.7325	0.880027	0.806264	3.35943	6413 // translational initiation // inferred from sequence or structural similarity /// 6445 // regulation of translation // inferred from electronic annotation /// 6413 // translational initiation // inferred from electronic annotation /// 6413 // transl	5829 // cytosol // inferred from sequence or structural similarity /// 5852 // eukaryotic translation initiation factor 3 complex // inferred from sequence or structural similarity /// 5829 // cytosol // inferred from sequence similarity /// 5852 // eukar	3729 // mRNA binding // inferred from sequence or structural similarity /// 3743 // translation initiation factor activity // inferred from sequence or structural similarity /// 166 // nucleotide binding // inferred from electronic annotation /// 3676 //	1633209_s_at
	1627354_at	FBgn0038682 /// FBgn0038683	CG5835 /// CG11779	2	0.00408673	0.475	-0.91785	0.663787	0.790819	3.29508	6626 // protein targeting to mitochondrion // inferred from sequence or structural similarity /// 15031 // protein transport // inferred from sequence or structural similarity /// 6886 // intracellular protein transport // inferred from electronic annotat	5744 // mitochondrial inner membrane presequence translocase complex // inferred from sequence or structural similarity /// 5744 // mitochondrial inner membrane presequence translocase complex // inferred from electronic annotation /// 5744 // mitochondri	15450 // protein translocase activity // inferred from sequence or structural similarity /// 15450 // protein translocase activity // inferred from electronic annotation /// 15450 // protein translocase activity // inferred from sequence similarity	1627354_at
	1637992_at	FBgn0039204	CG6607	4	0.00408776	0.275	0.398855	-1.36968	0.884267	3.68445	---	---	5515 // protein binding // inferred from physical interaction	1637992_at
	1623605_a_at	FBgn0043364	cabut	13	0.004118	0.375	-1.10635	0.523825	0.815087	3.3962	1736 // establishment of planar polarity // non-traceable author statement /// 6357 // regulation of transcription from RNA polymerase II promoter // inferred from electronic annotation /// 7254 // JNK cascade // non-traceable author statement /// 7390 //	5634 // nucleus // inferred from electronic annotation /// 5622 // intracellular // inferred from electronic annotation	3676 // nucleic acid binding // inferred from electronic annotation /// 8270 // zinc ion binding // inferred from electronic annotation /// 16563 // transcriptional activator activity // inferred from sequence or structural similarity /// 46872 // metal i	1623605_a_at
	1636677_s_at	FBgn0039635	CG11876	3	0.00426292	0.3	0.427076	-1.28815	0.857613	3.57339	6090 // pyruvate metabolism // inferred from sequence or structural similarity /// 6099 // tricarboxylic acid cycle // inferred from electronic annotation /// 6355 // regulation of transcription, DNA-dependent // inferred from electronic annotation /// 60	45254 // pyruvate dehydrogenase complex // inferred from sequence or structural similarity /// 45254 // pyruvate dehydrogenase complex // inferred from sequence similarity	3700 // transcription factor activity // inferred from electronic annotation /// 4739 // pyruvate dehydrogenase (acetyl-transferring) activity // inferred from sequence or structural similarity /// 5515 // protein binding // inferred from physical interac	1636677_s_at
	1636677_s_at	FBgn0039635	CG11876	4	0.00426292	0.3	0.427076	-1.28815	0.857613	3.57339	6090 // pyruvate metabolism // inferred from sequence or structural similarity /// 6099 // tricarboxylic acid cycle // inferred from electronic annotation /// 6355 // regulation of transcription, DNA-dependent // inferred from electronic annotation /// 60	45254 // pyruvate dehydrogenase complex // inferred from sequence or structural similarity /// 45254 // pyruvate dehydrogenase complex // inferred from sequence similarity	3700 // transcription factor activity // inferred from electronic annotation /// 4739 // pyruvate dehydrogenase (acetyl-transferring) activity // inferred from sequence or structural similarity /// 5515 // protein binding // inferred from physical interac	1636677_s_at
	1640075_a_at	FBgn0036007	pathetic	1	0.00427677	0.25	-0.54125	1.27378	0.907517	3.78132	6865 // amino acid transport // inferred from electronic annotation /// 40008 // regulation of growth // non-traceable author statement	16020 // membrane // inferred from electronic annotation	5279 // amino acid-polyamine transporter activity // inferred from electronic annotation /// 15171 // amino acid transporter activity // non-traceable author statement	1640075_a_at
	1639710_at	---	---	13	0.00430101	0.35	-1.15794	0.488904	0.823422	3.43093	7420 // brain development // non-traceable author statement /// 19226 // transmission of nerve impulse // inferred from electronic annotation /// 6629 // lipid metabolism // inferred from electronic annotation /// 7275 // development // inferred from elec	---	16788 // hydrolase activity, acting on ester bonds // inferred from electronic annotation /// 45735 // nutrient reservoir activity // inferred from electronic annotation	1639710_at
	1626788_a_at	FBgn0039867	CstF-50	13	0.00437062	0.475	0.658234	-0.91171	0.784972	3.27072	6379 // mRNA cleavage // inferred from sequence or structural similarity /// 8283 // cell proliferation // inferred from electronic annotation /// 6379 // mRNA cleavage // inferred from sequence similarity	5848 // mRNA cleavage stimulating factor complex // inferred from sequence or structural similarity /// 5848 // mRNA cleavage stimulating factor complex // inferred from sequence similarity	5515 // protein binding // inferred from physical interaction	1626788_a_at
	1630370_at	FBgn0038149	CG9796	3	0.0043964	0.375	-1.09942	0.519665	0.809543	3.37309	---	---	5515 // protein binding // inferred from physical interaction	1630370_at
	1627502_at	FBgn0034674	CG9304	10	0.0044223	0.2	1.47738	-0.47871	0.978044	4.07519	---	---	---	1627502_at
	1636176_at	FBgn0004926	Eukaryotic initiation factor 2	6	0.00458629	0.375	-1.09383	0.516314	0.805072	3.35447	1677 // formation of translation initiation ternary complex // non-traceable author statement /// 6413 // translational initiation // inferred from sequence or structural similarity /// 6445 // regulation of translation // inferred from electronic annotat	5829 // cytosol // inferred from sequence or structural similarity /// 5850 // eukaryotic translation initiation factor 2 complex // inferred from sequence or structural similarity /// 5850 // eukaryotic translation initiation factor 2 complex // non-trac	49 // tRNA binding // non-traceable author statement /// 3743 // translation initiation factor activity // inferred from sequence or structural similarity /// 3743 // translation initiation factor activity // non-traceable author statement /// 5525 // GTP	1636176_at
	1624278_at	FBgn0036135	mitochondrial ribosomal protein L2	6	0.00474158	0.175	0.270548	-1.77539	1.02297	4.26237	6412 // protein biosynthesis // inferred from sequence or structural similarity /// 6412 // protein biosynthesis // inferred from electronic annotation /// 6412 // protein biosynthesis // inferred from sequence similarity	5762 // mitochondrial large ribosomal subunit // inferred from sequence or structural similarity /// 5622 // intracellular // inferred from electronic annotation /// 5840 // ribosome // inferred from electronic annotation /// 5762 // mitochondrial large r	3676 // nucleic acid binding // inferred from electronic annotation /// 3735 // structural constituent of ribosome // inferred from sequence or structural similarity /// 3735 // structural constituent of ribosome // inferred from electronic annotation ///	1624278_at
	1625825_at	FBgn0026562	BM-40-SPARC	12	0.00486511	0.225	0.330052	-1.5257	0.927876	3.86615	7155 // cell adhesion // inferred from sequence or structural similarity /// 7165 // signal transduction // inferred from electronic annotation /// 7267 // cell-cell signaling // inferred from electronic annotation /// 7398 // ectoderm development // infe	5578 // extracellular matrix (sensu Metazoa) // inferred from sequence or structural similarity /// 5604 // basement membrane // non-traceable author statement /// 5578 // extracellular matrix (sensu Metazoa) // inferred from sequence similarity	5198 // structural molecule activity // inferred from electronic annotation /// 5509 // calcium ion binding // inferred from electronic annotation /// 8083 // growth factor activity // inferred from electronic annotation /// 5515 // protein binding // inf	1625825_at
	1627123_at	FBgn0031682	CG5828	3	0.0049594	0.225	0.329386	-1.5234	0.926393	3.85997	6732 // coenzyme metabolism // inferred from electronic annotation /// 51189 // prosthetic group metabolism // inferred from electronic annotation	---	16301 // kinase activity // inferred from electronic annotation	1627123_at
	1631627_at	FBgn0000639 /// FBgn0034365	Fat body protein 1 /// CG5335	1	0.00496124	0.5	0.685912	-0.8609	0.773406	3.22253	15032 // storage protein import into fat body // inferred from physical interaction /// 15032 // storage protein import into fat body // inferred from sequence similarity	---	5529 // sugar binding // inferred from electronic annotation /// 8565 // protein transporter activity // inferred from physical interaction /// 8565 // protein transporter activity // inferred from sequence similarity	1631627_at
	1634198_at	FBgn0053968	CG33968	7	0.00510895	0.375	0.908364	-0.685	0.796682	3.31951	---	---	---	1634198_at
	1630242_at	FBgn0051510	CG31510	4	0.00515307	0.3	0.417026	-1.2647	0.840863	3.5036	---	5634 // nucleus // inferred from electronic annotation	3676 // nucleic acid binding // inferred from electronic annotation /// 8270 // zinc ion binding // inferred from electronic annotation	1630242_at
	1625439_at	FBgn0032074	Tetraspanin 29Fa	6	0.00521282	0.4	0.854848	-0.71572	0.785284	3.27202	7165 // signal transduction // inferred from electronic annotation /// 16337 // cell-cell adhesion // inferred from electronic annotation	16021 // integral to membrane // inferred from sequence or structural similarity /// 16021 // integral to membrane // inferred from electronic annotation /// 16021 // integral to membrane // inferred from sequence similarity	5102 // receptor binding // inferred from electronic annotation	1625439_at
	1638505_at	FBgn0030106	CG12120	2	0.00525211	0.325	-1.19571	0.446096	0.820903	3.42043	42318 // penicillin biosynthesis // inferred from electronic annotation	---	---	1638505_at
	1638505_at	FBgn0030106	CG12120	3	0.00525211	0.325	-1.19571	0.446096	0.820903	3.42043	42318 // penicillin biosynthesis // inferred from electronic annotation	---	---	1638505_at
	1636934_at	FBgn0052307	CG32307	11	0.00532635	0.2	1.44728	-0.47118	0.959228	3.99679	---	---	---	1636934_at
	1634518_at	FBgn0035163	CG13886	2	0.0053276	0.35	0.475674	-1.13337	0.804522	3.35217	---	---	---	1634518_at
	1628432_at	FBgn0039537	CG5590	6	0.00539574	0.25	-0.52983	1.23952	0.884678	3.68616	8152 // metabolism // inferred from electronic annotation	---	5498 // sterol carrier activity // inferred from electronic annotation /// 16616 // oxidoreductase activity, acting on the CH-OH group of donors, NAD or NADP as acceptor // inferred from sequence or structural similarity /// 16491 // oxidoreductase activi	1628432_at
	1626707_a_at	FBgn0000083	Annexin IX	9	0.00550156	0.425	0.80213	-0.74504	0.773585	3.22327	6629 // lipid metabolism // inferred from electronic annotation /// 50819 // negative regulation of coagulation // inferred from electronic annotation	---	3779 // actin binding // inferred from sequence or structural similarity /// 5509 // calcium ion binding // inferred from sequence or structural similarity /// 5509 // calcium ion binding // non-traceable author statement /// 5543 // phospholipid binding	1626707_a_at
	1631638_at	FBgn0030964	PDGF- and VEGF-related factor 1	9	0.00553515	0.45	0.604103	-0.93277	0.768436	3.20182	7298 // border follicle cell migration (sensu Insecta) // inferred from genetic interaction /// 7298 // border follicle cell migration (sensu Insecta) // inferred from mutant phenotype /// 7298 // border follicle cell migration (sensu Insecta) // traceabl	5576 // extracellular region // inferred from sequence or structural similarity /// 5737 // cytoplasm // inferred from direct assay /// 16020 // membrane // inferred from electronic annotation /// 5576 // extracellular region // inferred from sequence sim	5102 // receptor binding // inferred from physical interaction /// 5102 // receptor binding // inferred from sequence or structural similarity /// 5172 // vascular endothelial growth factor receptor binding // non-traceable author statement /// 8083 // gr	1631638_at
	1632273_at	FBgn0039207	CG5789	11	0.00562068	0.375	0.503665	-1.07275	0.788208	3.2842	6858 // extracellular transport // inferred from electronic annotation /// 6952 // defense response // inferred from electronic annotation /// 9636 // response to toxin // inferred from electronic annotation	5634 // nucleus // inferred from electronic annotation /// 16021 // integral to membrane // inferred from electronic annotation /// 43190 // ATP-binding cassette (ABC) transporter complex // inferred from sequence or structural similarity /// 43190 // ATP	166 // nucleotide binding // inferred from electronic annotation /// 3677 // DNA binding // inferred from electronic annotation /// 5215 // transporter activity // inferred from sequence or structural similarity /// 5524 // ATP binding // inferred from el	1632273_at
	1624981_a_at	FBgn0035630	CG10576	10	0.00566109	0.15	-0.40787	1.72799	1.06793	4.44971	6412 // protein biosynthesis // inferred from electronic annotation /// 6464 // protein modification // inferred from electronic annotation /// 6508 // proteolysis // inferred from electronic annotation	---	3676 // nucleic acid binding // inferred from electronic annotation /// 4239 // methionyl aminopeptidase activity // inferred from sequence or structural similarity /// 30528 // transcription regulator activity // inferred from electronic annotation /// 8	1624981_a_at
	1626981_s_at	FBgn0033669	CG8979	3	0.00566541	0.225	-0.49822	1.32723	0.912727	3.80303	---	5829 // cytosol // inferred from electronic annotation /// 43234 // protein complex // inferred from electronic annotation	8539 // proteasome inhibitor activity // inferred from sequence or structural similarity /// 8539 // proteasome inhibitor activity // non-traceable author statement /// 5515 // protein binding // inferred from physical interaction /// 8539 // proteasome i	1626981_s_at
	1637537_at	FBgn0000464	Leukocyte-antigen-related-like	2	0.00584373	0.45	-0.92711	0.599473	0.763292	3.18038	1700 // embryonic development (sensu Insecta) // non-traceable author statement /// 6470 // protein amino acid dephosphorylation // inferred from direct assay /// 6470 // protein amino acid dephosphorylation // non-traceable author statement /// 7155 // c	5886 // plasma membrane // inferred from sequence or structural similarity /// 16021 // integral to membrane // non-traceable author statement /// 16020 // membrane // inferred from electronic annotation /// 16021 // integral to membrane // inferred from	4725 // protein tyrosine phosphatase activity // inferred from direct assay /// 4725 // protein tyrosine phosphatase activity // non-traceable author statement /// 5001 // transmembrane receptor protein tyrosine phosphatase activity // inferred from seque	1637537_at
	1634893_at	FBgn0001128	Glycerol 3 phosphate dehydrogenase	2	0.00588653	0.275	-0.55515	1.14543	0.850291	3.54288	5975 // carbohydrate metabolism // inferred from electronic annotation /// 6072 // glycerol-3-phosphate metabolism // inferred from sequence or structural similarity /// 6127 // glycerophosphate shuttle // non-traceable author statement /// 6629 // lipid	5737 // cytoplasm // non-traceable author statement /// 9331 // glycerol-3-phosphate dehydrogenase complex // inferred from electronic annotation /// 5737 // cytoplasm // inferred from electronic annotation	4367 // glycerol-3-phosphate dehydrogenase (NAD+) activity // inferred from sequence or structural similarity /// 4367 // glycerol-3-phosphate dehydrogenase (NAD+) activity // non-traceable author statement /// 4367 // glycerol-3-phosphate dehydrogenase (	1634893_at
	1627948_at	FBgn0022131	atypical protein kinase C	10	0.0059033	0.25	-0.52505	1.22519	0.875121	3.64634	1738 // morphogenesis of a polarized epithelium // traceable author statement /// 6468 // protein amino acid phosphorylation // non-traceable author statement /// 7043 // intercellular junction assembly // non-traceable author statement /// 7163 // establ	5737 // cytoplasm // non-traceable author statement /// 5938 // cell cortex // traceable author statement /// 16324 // apical plasma membrane // non-traceable author statement /// 16324 // apical plasma membrane // traceable author statement /// 35003 //	4674 // protein serine/threonine kinase activity // non-traceable author statement /// 4697 // protein kinase C activity // non-traceable author statement /// 4700 // atypical protein kinase C activity // non-traceable author statement /// 4702 // recepto	1627948_at
	1636650_at	FBgn0032682	CG10176	11	0.00599596	0.3	1.06993	-0.58353	0.82673	3.44471	---	---	---	1636650_at
	1624278_at	FBgn0036135	mitochondrial ribosomal protein L2	7	0.00602201	0.5	-0.84422	0.669238	0.756729	3.15304	6412 // protein biosynthesis // inferred from sequence or structural similarity /// 6412 // protein biosynthesis // inferred from electronic annotation /// 6412 // protein biosynthesis // inferred from sequence similarity	5762 // mitochondrial large ribosomal subunit // inferred from sequence or structural similarity /// 5622 // intracellular // inferred from electronic annotation /// 5840 // ribosome // inferred from electronic annotation /// 5762 // mitochondrial large r	3676 // nucleic acid binding // inferred from electronic annotation /// 3735 // structural constituent of ribosome // inferred from sequence or structural similarity /// 3735 // structural constituent of ribosome // inferred from electronic annotation ///	1624278_at
	1625806_at	FBgn0003134	Protein phosphatase 1 at 96A	12	0.00607993	0.2	-0.46567	1.42524	0.945454	3.93939	6470 // protein amino acid dephosphorylation // inferred from sequence or structural similarity /// 6470 // protein amino acid dephosphorylation // non-traceable author statement /// 6470 // protein amino acid dephosphorylation // inferred from sequence s	164 // protein phosphatase type 1 complex // inferred from sequence or structural similarity /// 164 // protein phosphatase type 1 complex // inferred from sequence similarity	163 // protein phosphatase type 1 activity // inferred from sequence or structural similarity /// 4722 // protein serine/threonine phosphatase activity // non-traceable author statement /// 5515 // protein binding // inferred from physical interaction ///	1625806_at
	1627110_at	FBgn0033540	CG11887	14	0.00626814	0.475	0.705108	-0.80461	0.754859	3.14525	7275 // development // inferred from electronic annotation	---	5515 // protein binding // inferred from physical interaction	1627110_at
	1627592_at	FBgn0034573	CG3295	11	0.00630126	0.475	-0.80374	0.704147	0.753943	3.14143	---	---	5515 // protein binding // inferred from physical interaction	1627592_at
	1629779_at	FBgn0020240	Macroglobulin complement-related	11	0.00642701	0.475	0.702515	-0.80226	0.752387	3.13495	6508 // proteolysis // inferred from electronic annotation /// 6952 // defense response // inferred from electronic annotation /// 7165 // signal transduction // inferred from electronic annotation /// 7267 // cell-cell signaling // inferred from electron	---	4866 // endopeptidase inhibitor activity // inferred from sequence or structural similarity /// 4867 // serine-type endopeptidase inhibitor activity // inferred from electronic annotation /// 5125 // cytokine activity // inferred from electronic annotatio	1629779_at
	1640202_at	FBgn0020415	Imaginal disc growth factor 2	5	0.00660163	0.35	-1.10875	0.462419	0.785584	3.27327	7165 // signal transduction // inferred from electronic annotation /// 7267 // cell-cell signaling // inferred from electronic annotation /// 7444 // imaginal disc development // inferred from direct assay /// 8152 // metabolism // inferred from electroni	5576 // extracellular region // inferred from direct assay /// 5576 // extracellular region // non-traceable author statement	4568 // chitinase activity // inferred from sequence or structural similarity /// 8084 // imaginal disc growth factor activity // inferred from direct assay /// 16799 // hydrolase activity, hydrolyzing N-glycosyl compounds // inferred from electronic anno	1640202_at
	1624857_at	FBgn0039969	CG17510	9	0.00672215	0.3	1.05459	-0.57695	0.815767	3.39903	---	---	5515 // protein binding // inferred from physical interaction	1624857_at
	1624824_at	FBgn0023197	Jonah 74E	11	0.006733	0.225	-0.49035	1.30015	0.895249	3.7302	6508 // proteolysis // non-traceable author statement	---	4263 // chymotrypsin activity // inferred from sequence or structural similarity /// 4263 // chymotrypsin activity // non-traceable author statement /// 4295 // trypsin activity // inferred from electronic annotation /// 4263 // chymotrypsin activity // i	1624824_at
	1624824_at	FBgn0023197	Jonah 74E	13	0.006733	0.225	-0.49035	1.30015	0.895249	3.7302	6508 // proteolysis // non-traceable author statement	---	4263 // chymotrypsin activity // inferred from sequence or structural similarity /// 4263 // chymotrypsin activity // non-traceable author statement /// 4295 // trypsin activity // inferred from electronic annotation /// 4263 // chymotrypsin activity // i	1624824_at
	1624824_at	FBgn0023197	Jonah 74E	14	0.006733	0.225	-0.49035	1.30015	0.895249	3.7302	6508 // proteolysis // non-traceable author statement	---	4263 // chymotrypsin activity // inferred from sequence or structural similarity /// 4263 // chymotrypsin activity // non-traceable author statement /// 4295 // trypsin activity // inferred from electronic annotation /// 4263 // chymotrypsin activity // i	1624824_at
	1624824_at	FBgn0023197	Jonah 74E	4	0.006733	0.225	-0.49035	1.30015	0.895249	3.7302	6508 // proteolysis // non-traceable author statement	---	4263 // chymotrypsin activity // inferred from sequence or structural similarity /// 4263 // chymotrypsin activity // non-traceable author statement /// 4295 // trypsin activity // inferred from electronic annotation /// 4263 // chymotrypsin activity // i	1624824_at
	1624824_at	FBgn0023197	Jonah 74E	6	0.006733	0.225	-0.49035	1.30015	0.895249	3.7302	6508 // proteolysis // non-traceable author statement	---	4263 // chymotrypsin activity // inferred from sequence or structural similarity /// 4263 // chymotrypsin activity // non-traceable author statement /// 4295 // trypsin activity // inferred from electronic annotation /// 4263 // chymotrypsin activity // i	1624824_at
	1624824_at	FBgn0023197	Jonah 74E	7	0.006733	0.225	-0.49035	1.30015	0.895249	3.7302	6508 // proteolysis // non-traceable author statement	---	4263 // chymotrypsin activity // inferred from sequence or structural similarity /// 4263 // chymotrypsin activity // non-traceable author statement /// 4295 // trypsin activity // inferred from electronic annotation /// 4263 // chymotrypsin activity // i	1624824_at
	1624824_at	FBgn0023197	Jonah 74E	8	0.006733	0.225	-0.49035	1.30015	0.895249	3.7302	6508 // proteolysis // non-traceable author statement	---	4263 // chymotrypsin activity // inferred from sequence or structural similarity /// 4263 // chymotrypsin activity // non-traceable author statement /// 4295 // trypsin activity // inferred from electronic annotation /// 4263 // chymotrypsin activity // i	1624824_at
	1624824_at	FBgn0023197	Jonah 74E	9	0.006733	0.225	-0.49035	1.30015	0.895249	3.7302	6508 // proteolysis // non-traceable author statement	---	4263 // chymotrypsin activity // inferred from sequence or structural similarity /// 4263 // chymotrypsin activity // non-traceable author statement /// 4295 // trypsin activity // inferred from electronic annotation /// 4263 // chymotrypsin activity // i	1624824_at
	1633399_at	FBgn0020129	DnaJ-like-60	9	0.0068178	0.3	-0.57623	1.0529	0.814566	3.39403	6457 // protein folding // inferred from sequence or structural similarity /// 7283 // spermatogenesis // non-traceable author statement /// 6457 // protein folding // inferred from sequence similarity	---	51082 // unfolded protein binding // inferred from sequence or structural similarity /// 31072 // heat shock protein binding // inferred from electronic annotation /// 51082 // unfolded protein binding // inferred from sequence similarity	1633399_at
	1624824_at	FBgn0023197	Jonah 74E	10	0.00690681	0.2	-0.4601	1.40295	0.931527	3.88136	6508 // proteolysis // non-traceable author statement	---	4263 // chymotrypsin activity // inferred from sequence or structural similarity /// 4263 // chymotrypsin activity // non-traceable author statement /// 4295 // trypsin activity // inferred from electronic annotation /// 4263 // chymotrypsin activity // i	1624824_at
	1624824_at	FBgn0023197	Jonah 74E	12	0.00690681	0.2	-0.4601	1.40295	0.931527	3.88136	6508 // proteolysis // non-traceable author statement	---	4263 // chymotrypsin activity // inferred from sequence or structural similarity /// 4263 // chymotrypsin activity // non-traceable author statement /// 4295 // trypsin activity // inferred from electronic annotation /// 4263 // chymotrypsin activity // i	1624824_at
	1639937_at	FBgn0001995	mitochondrial ribosomal protein L4	14	0.00722529	0.45	0.73042	-0.75669	0.743555	3.09815	6412 // protein biosynthesis // inferred from sequence or structural similarity /// 6412 // protein biosynthesis // inferred from electronic annotation /// 6412 // protein biosynthesis // inferred from sequence similarity	5762 // mitochondrial large ribosomal subunit // inferred from sequence or structural similarity /// 5622 // intracellular // inferred from electronic annotation /// 5840 // ribosome // inferred from electronic annotation /// 5762 // mitochondrial large r	3676 // nucleic acid binding // inferred from electronic annotation /// 3735 // structural constituent of ribosome // inferred from sequence or structural similarity /// 3735 // structural constituent of ribosome // inferred from electronic annotation ///	1639937_at
	1634107_at	FBgn0031479	Peroxiredoxin 6005	7	0.00738738	0.425	0.547933	-0.94718	0.747556	3.11482	6800 // oxygen and reactive oxygen species metabolism // inferred from electronic annotation /// 6952 // defense response // inferred from electronic annotation /// 45454 // cell redox homeostasis // inferred from sequence or structural similarity /// 454	---	4601 // peroxidase activity // non-traceable author statement /// 4602 // glutathione peroxidase activity // inferred from sequence or structural similarity /// 16209 // antioxidant activity // inferred from sequence or structural similarity /// 16209 //	1634107_at
	1625055_at	FBgn0014868	Oligosaccharyltransferase 48kD subunit	2	0.00740479	0.25	-0.51435	1.19308	0.853715	3.55715	6487 // protein amino acid N-linked glycosylation // non-traceable author statement /// 18279 // protein amino acid N-linked glycosylation via asparagine // inferred from electronic annotation	5789 // endoplasmic reticulum membrane // inferred from electronic annotation /// 5783 // endoplasmic reticulum // inferred from electronic annotation /// 16020 // membrane // inferred from electronic annotation /// 16021 // integral to membrane // inferr	4579 // dolichyl-diphosphooligosaccharide-protein glycotransferase activity // inferred from sequence or structural similarity /// 4579 // dolichyl-diphosphooligosaccharide-protein glycotransferase activity // inferred from electronic annotation /// 16740	1625055_at
	1633513_a_at	FBgn0034688	CG11474	2	0.00740894	0.2	1.39116	-0.45715	0.924153	3.85064	---	---	---	1633513_a_at
	1633513_a_at	FBgn0034688	CG11474	3	0.00740894	0.2	1.39116	-0.45715	0.924153	3.85064	---	---	---	1633513_a_at
	1636510_a_at	FBgn0039114	Lipid storage droplet-1	9	0.00753671	0.225	-0.48444	1.27977	0.882106	3.67544	19915 // sequestering of lipid // non-traceable author statement /// 6869 // lipid transport // inferred from expression pattern /// 19915 // sequestering of lipid // inferred from expression pattern /// 6810 // transport // inferred from electronic annot	5811 // lipid particle // inferred from direct assay	5515 // protein binding // inferred from physical interaction /// 5319 // lipid transporter activity // inferred from expression pattern	1636510_a_at
	1631376_at	FBgn0003151	Proteasome 35kD subunit	8	0.00763266	0.375	-1.03649	0.481907	0.759198	3.16333	6510 // ATP-dependent proteolysis // non-traceable author statement /// 6511 // ubiquitin-dependent protein catabolism // non-traceable author statement /// 6511 // ubiquitin-dependent protein catabolism // inferred from electronic annotation	502 // proteasome complex (sensu Eukaryota) // non-traceable author statement /// 5839 // proteasome core complex (sensu Eukaryota) // inferred from sequence or structural similarity /// 5829 // cytosol // inferred from electronic annotation /// 5839 // p	4175 // endopeptidase activity // inferred from sequence or structural similarity /// 4175 // endopeptidase activity // non-traceable author statement /// 5515 // protein binding // inferred from physical interaction /// 4175 // endopeptidase activity //	1631376_at
	1625757_at	FBgn0053546	GST-containing FLYWCH zinc-finger protein	13	0.00771103	0.275	-0.54033	1.10637	0.823348	3.43061	6952 // defense response // inferred from electronic annotation /// 9636 // response to toxin // inferred from electronic annotation	5737 // cytoplasm // inferred from direct assay	3676 // nucleic acid binding // inferred from sequence or structural similarity /// 4364 // glutathione transferase activity // inferred from sequence or structural similarity /// 4364 // glutathione transferase activity // non-traceable author statement	1625757_at
	1638892_at	FBgn0031327	CG5397	14	0.00776711	0.225	-1.45112	0.3084	0.87976	3.66567	6952 // defense response // inferred from electronic annotation /// 7398 // ectoderm development // inferred from electronic annotation	---	4772 // sterol O-acyltransferase activity // inferred from sequence or structural similarity /// 16788 // hydrolase activity, acting on ester bonds // inferred from electronic annotation /// 4772 // sterol O-acyltransferase activity // inferred from seque	1638892_at
	1639646_at	FBgn0050373	CG30373	8	0.00779021	0.425	-0.71927	0.767267	0.743268	3.09695	---	---	---	1639646_at
	1627765_a_at	FBgn0034433	endophilin B	2	0.00793842	0.175	-1.67946	0.250198	0.964829	4.02012	6897 // endocytosis // inferred from electronic annotation /// 16044 // membrane organization and biogenesis // non-traceable author statement /// 19226 // transmission of nerve impulse // inferred from electronic annotation	5737 // cytoplasm // inferred from electronic annotation	5515 // protein binding // inferred from electronic annotation	1627765_a_at
	1624763_at	FBgn0030396	CG2556	5	0.00795069	0.325	0.968229	-0.5958	0.782015	3.25839	---	---	---	1624763_at
	1624157_at	FBgn0033734	CG8520	2	0.00800489	0.4	-0.68556	0.809615	0.747587	3.11495	---	---	16887 // ATPase activity // inferred from sequence or structural similarity /// 16887 // ATPase activity // inferred from sequence similarity	1624157_at
	1639771_at	FBgn0040236	c11.1	14	0.00809999	0.3	-0.56618	1.02944	0.79781	3.32421	---	---	5515 // protein binding // inferred from physical interaction /// 5488 // binding // inferred from electronic annotation	1639771_at
	1630795_at	FBgn0030037	CG12125	13	0.00810379	0.3	1.02968	-0.56628	0.79798	3.32492	---	---	---	1630795_at
	1628458_at	FBgn0022201	milton	11	0.00810552	0.5	-0.8187	0.643715	0.731208	3.0467	19896 // axon transport of mitochondrion // inferred from expression pattern /// 19896 // axon transport of mitochondrion // inferred from mutant phenotype /// 19896 // axon transport of mitochondrion // non-traceable author statement	5739 // mitochondrion // inferred from direct assay	19895 // kinesin-associated mitochondrial adaptor activity // non-traceable author statement	1628458_at
	1631704_at	FBgn0039223	CG5805	1	0.00818226	0.5	-0.8177	0.642722	0.730211	3.04255	6810 // transport // inferred from electronic annotation	5740 // mitochondrial envelope // inferred from sequence or structural similarity /// 5743 // mitochondrial inner membrane // inferred from electronic annotation /// 16020 // membrane // inferred from electronic annotation /// 16021 // integral to membran	5386 // carrier activity // inferred from sequence or structural similarity /// 5488 // binding // inferred from electronic annotation /// 5215 // transporter activity // inferred from electronic annotation /// 5386 // carrier activity // inferred from se	1631704_at
	1639396_s_at	FBgn0039774 /// FBgn0068523	Ceramidase /// CDase	12	0.00842588	0.45	-0.89219	0.5709	0.731545	3.0481	6629 // lipid metabolism // inferred from electronic annotation /// 6665 // sphingolipid metabolism // inferred from electronic annotation	---	16298 // lipase activity // inferred from electronic annotation /// 17040 // ceramidase activity // inferred from direct assay /// 17040 // ceramidase activity // non-traceable author statement /// 5515 // protein binding // inferred from physical interac	1639396_s_at
	1635239_at	FBgn0035164	CG13901	8	0.00857667	0.375	0.475061	-1.02508	0.75007	3.12529	---	---	---	1635239_at
	1634373_a_at	FBgn0034662	CG13492	4	0.0086124	0.2	-0.45039	1.36409	0.907242	3.78018	6096 // glycolysis // inferred from electronic annotation	---	4365 // glyceraldehyde-3-phosphate dehydrogenase (phosphorylating) activity // inferred from electronic annotation	1634373_a_at
	1623811_at	FBgn0026741 /// FBgn0067953	mitochondrial ribosomal protein L18 /// mRpL18	1	0.0087128	0.2	0.274949	-1.53725	0.9061	3.77541	6412 // protein biosynthesis // inferred from electronic annotation	5762 // mitochondrial large ribosomal subunit // inferred from sequence or structural similarity /// 5622 // intracellular // inferred from electronic annotation /// 5840 // ribosome // inferred from electronic annotation /// 5762 // mitochondrial large r	3735 // structural constituent of ribosome // inferred from sequence or structural similarity /// 3735 // structural constituent of ribosome // inferred from electronic annotation /// 3735 // structural constituent of ribosome // inferred from sequence si	1623811_at
	1641707_at	FBgn0036136	Ubiquitin fusion-degradation 1-like	2	0.00893849	0.25	-0.50404	1.16215	0.833095	3.47123	6464 // protein modification // inferred from electronic annotation /// 6508 // proteolysis // inferred from mutant phenotype /// 6511 // ubiquitin-dependent protein catabolism // non-traceable author statement /// 6511 // ubiquitin-dependent protein cata	502 // proteasome complex (sensu Eukaryota) // non-traceable author statement	5515 // protein binding // inferred from physical interaction	1641707_at
	1636634_a_at	FBgn0032456	CG6214	10	0.00909512	0.3	0.384445	-1.18868	0.786562	3.27734	6468 // protein amino acid phosphorylation // inferred from electronic annotation /// 6858 // extracellular transport // inferred from electronic annotation /// 6952 // defense response // inferred from electronic annotation /// 9636 // response to toxin	16021 // integral to membrane // inferred from electronic annotation	166 // nucleotide binding // inferred from electronic annotation /// 4672 // protein kinase activity // inferred from electronic annotation /// 5524 // ATP binding // inferred from electronic annotation /// 8559 // xenobiotic-transporting ATPase activity	1636634_a_at
	1631813_at	FBgn0029885	CG3224	6	0.0091573	0.425	0.749639	-0.70624	0.727939	3.03308	---	5622 // intracellular // inferred from electronic annotation /// 5634 // nucleus // inferred from electronic annotation	5515 // protein binding // inferred from physical interaction /// 3676 // nucleic acid binding // inferred from electronic annotation /// 8270 // zinc ion binding // inferred from electronic annotation	1631813_at
	1636914_at	FBgn0027491	Cdk5 activator-like protein	8	0.0091766	0.3	0.384002	-1.18764	0.785821	3.27425	74 // regulation of progression through cell cycle // inferred from electronic annotation /// 6468 // protein amino acid phosphorylation // inferred from sequence or structural similarity /// 6468 // protein amino acid phosphorylation // inferred from seq	16533 // cyclin-dependent protein kinase 5 activator complex // inferred from sequence or structural similarity /// 16533 // cyclin-dependent protein kinase 5 activator complex // inferred from electronic annotation /// 16533 // cyclin-dependent protein k	4693 // cyclin-dependent protein kinase activity // inferred from sequence or structural similarity /// 16534 // cyclin-dependent protein kinase 5 activator activity // inferred from electronic annotation /// 16536 // cyclin-dependent protein kinase 5 act	1636914_at
	1632220_s_at	FBgn0004413	Ribosomal protein S26	11	0.00921339	0.425	0.53119	-0.92453	0.72786	3.03275	6412 // protein biosynthesis // inferred from sequence or structural similarity /// 6412 // protein biosynthesis // inferred from electronic annotation /// 6412 // protein biosynthesis // inferred from sequence similarity	5840 // ribosome // non-traceable author statement /// 5843 // cytosolic small ribosomal subunit (sensu Eukaryota) // inferred from sequence or structural similarity /// 5622 // intracellular // inferred from electronic annotation /// 5840 // ribosome //	3676 // nucleic acid binding // inferred from electronic annotation /// 3735 // structural constituent of ribosome // inferred from sequence or structural similarity /// 3735 // structural constituent of ribosome // non-traceable author statement /// 5515	1632220_s_at
	1641120_at	FBgn0034723	CG13506	9	0.00944874	0.425	0.74652	-0.70393	0.725225	3.02177	---	16020 // membrane // inferred from electronic annotation	---	1641120_at
	1637042_a_at	FBgn0034436	CG11961	1	0.00953624	0.5	0.629083	-0.80407	0.716576	2.98574	6508 // proteolysis // inferred from electronic annotation	---	8233 // peptidase activity // inferred from electronic annotation	1637042_a_at
	1628385_a_at	FBgn0011656	Myocyte enhancing factor 2	11	0.00954331	0.375	0.837388	-0.64242	0.739904	3.08293	6355 // regulation of transcription, DNA-dependent // non-traceable author statement /// 6357 // regulation of transcription from RNA polymerase II promoter // inferred from electronic annotation /// 6366 // transcription from RNA polymerase II promoter /	5634 // nucleus // inferred from direct assay /// 5634 // nucleus // inferred from sequence or structural similarity /// 5634 // nucleus // non-traceable author statement /// 5634 // nucleus // inferred from electronic annotation /// 5634 // nucleus // in	3700 // transcription factor activity // non-traceable author statement /// 3702 // RNA polymerase II transcription factor activity // inferred from sequence or structural similarity /// 5509 // calcium ion binding // inferred from electronic annotation /	1628385_a_at
	1628237_s_at	FBgn0032721	CG10602	4	0.00975417	0.325	-1.11746	0.408417	0.762938	3.17891	6508 // proteolysis // inferred from electronic annotation /// 6952 // defense response // inferred from electronic annotation /// 7166 // cell surface receptor linked signal transduction // inferred from electronic annotation	---	4179 // membrane alanyl aminopeptidase activity // inferred from electronic annotation /// 4463 // leukotriene-A4 hydrolase activity // inferred from sequence or structural similarity /// 8237 // metallopeptidase activity // inferred from electronic annot	1628237_s_at
Trait	Probe Set ID	Flybase ID	Gene Name	Probe	P-Value	MAF	0	1	a	a/σG	Gene Ontology Biological Process	Gene Ontology Cellular Component	Gene Ontology Molecular Function	Probe Set ID
Metabolic Rate	1622984_at	FBgn0010213	Superoxide dismutase 2 (Mn)	6	0.00690278	0.125	-0.0727	0.598696	0.335698	1.29115	6801 // superoxide metabolism // non-traceable author statement /// 6952 // defense response // inferred from electronic annotation /// 8340 // determination of adult life span // inferred from mutant phenotype /// 8340 // determination of adult life span	5759 // mitochondrial matrix // inferred from sequence or structural similarity /// 5759 // mitochondrial matrix // non-traceable author statement /// 5739 // mitochondrion // inferred from electronic annotation /// 5759 // mitochondrial matrix // inferre	4784 // superoxide dismutase activity // non-traceable author statement /// 8383 // manganese superoxide dismutase activity // inferred from sequence or structural similarity /// 8383 // manganese superoxide dismutase activity // non-traceable author stat	1622984_at
	1624744_a_at	---	---	2	0.000136555	0.4	0.181409	-0.24405	0.212729	0.81819	31532 // actin cytoskeleton reorganization // inferred from mutant phenotype /// 6457 // protein folding // inferred from electronic annotation /// 915 // cytokinesis, contractile ring formation // non-traceable author statement	5813 // centrosome // traceable author statement	5515 // protein binding // inferred from physical interaction /// 3755 // peptidyl-prolyl cis-trans isomerase activity // inferred from electronic annotation /// 16853 // isomerase activity // inferred from electronic annotation	1624744_a_at
	1628237_s_at	FBgn0032721	CG10602	4	0.00257826	0.475	-0.18414	0.227148	0.205644	0.790938	6508 // proteolysis // inferred from electronic annotation /// 6952 // defense response // inferred from electronic annotation /// 7166 // cell surface receptor linked signal transduction // inferred from electronic annotation	---	4179 // membrane alanyl aminopeptidase activity // inferred from electronic annotation /// 4463 // leukotriene-A4 hydrolase activity // inferred from sequence or structural similarity /// 8237 // metallopeptidase activity // inferred from electronic annot	1628237_s_at
	1624857_at	FBgn0039969	CG17510	9	0.0013644	0.3	0.32176	-0.12186	0.22181	0.853115	---	---	5515 // protein binding // inferred from physical interaction	1624857_at
	1636176_at	FBgn0004926	Eukaryotic initiation factor 2	6	0.00127454	0.425	0.247917	-0.16372	0.205819	0.79161	1677 // formation of translation initiation ternary complex // non-traceable author statement /// 6413 // translational initiation // inferred from sequence or structural similarity /// 6445 // regulation of translation // inferred from electronic annotat	5829 // cytosol // inferred from sequence or structural similarity /// 5850 // eukaryotic translation initiation factor 2 complex // inferred from sequence or structural similarity /// 5850 // eukaryotic translation initiation factor 2 complex // non-trac	49 // tRNA binding // non-traceable author statement /// 3743 // translation initiation factor activity // inferred from sequence or structural similarity /// 3743 // translation initiation factor activity // non-traceable author statement /// 5525 // GTP	1636176_at
	1627354_at	FBgn0038682 /// FBgn0038683	CG5835 /// CG11779	2	0.00651631	0.125	0.532576	-0.06325	0.297913	1.14582	6626 // protein targeting to mitochondrion // inferred from sequence or structural similarity /// 15031 // protein transport // inferred from sequence or structural similarity /// 6886 // intracellular protein transport // inferred from electronic annotat	5744 // mitochondrial inner membrane presequence translocase complex // inferred from sequence or structural similarity /// 5744 // mitochondrial inner membrane presequence translocase complex // inferred from electronic annotation /// 5744 // mitochondri	15450 // protein translocase activity // inferred from sequence or structural similarity /// 15450 // protein translocase activity // inferred from electronic annotation /// 15450 // protein translocase activity // inferred from sequence similarity	1627354_at
	1627461_at	FBgn0032679	bicoid stability factor	14	0.00354224	0.45	-0.20933	0.191678	0.200504	0.771169	---	5737 // cytoplasm // inferred from direct assay	3730 // mRNA 3'-UTR binding // inferred from direct assay /// 3730 // mRNA 3'-UTR binding // non-traceable author statement /// 16491 // oxidoreductase activity // inferred from electronic annotation	1627461_at
	1630724_at	FBgn0039869	CG1890	9	0.00920013	0.375	-0.14047	0.264052	0.202261	0.777927	7021 // tubulin folding // inferred from sequence or structural similarity /// 7022 // chaperonin-mediated tubulin folding // inferred from electronic annotation /// 7021 // tubulin folding // inferred from sequence similarity	---	51082 // unfolded protein binding // inferred from electronic annotation /// 5515 // protein binding // inferred from physical interaction	1630724_at
	1623769_at	FBgn0030968	CG7322	14	0.00673991	0.25	0.123853	-0.32666	0.225256	0.866371	6629 // lipid metabolism // inferred from electronic annotation /// 8152 // metabolism // inferred from electronic annotation	---	16614 // oxidoreductase activity, acting on CH-OH group of donors // inferred from sequence or structural similarity /// 16491 // oxidoreductase activity // inferred from electronic annotation /// 16614 // oxidoreductase activity, acting on CH-OH group of	1623769_at
	1638505_at	FBgn0030106	CG12120	8	0.00589832	0.375	0.259768	-0.1379	0.198834	0.764746	42318 // penicillin biosynthesis // inferred from electronic annotation	---	---	1638505_at
	1639307_at	FBgn0038182	CG9288	13	0.00561554	0.4	0.243726	-0.14378	0.193753	0.745204	---	---	5515 // protein binding // inferred from physical interaction	1639307_at
	1625752_at	FBgn0013348	Troponin C at 41C	7	0.00327564	0.3	0.308256	-0.11608	0.212168	0.816031	6936 // muscle contraction // inferred from electronic annotation /// 19722 // calcium-mediated signaling // inferred from electronic annotation	---	5509 // calcium ion binding // inferred from sequence or structural similarity /// 5509 // calcium ion binding // non-traceable author statement /// 5516 // calmodulin binding // inferred from electronic annotation /// 5515 // protein binding // inferred	1625752_at
	1641699_at	FBgn0026326	TXBP181-like	12	0.00297806	0.425	-0.1554	0.236655	0.196028	0.753952	---	---	---	1641699_at
	1623298_at	FBgn0029828	CG6067	13	0.00217965	0.35	-0.1282	0.270159	0.19918	0.766075	6508 // proteolysis // inferred from electronic annotation	---	4295 // trypsin activity // inferred from electronic annotation /// 4252 // serine-type endopeptidase activity // inferred from electronic annotation /// 8233 // peptidase activity // inferred from electronic annotation /// 16787 // hydrolase activity //	1623298_at
	1637064_at	FBgn0022708	Adenylate kinase-2	13	0.00215692	0.4	0.167808	-0.22365	0.195729	0.752804	6144 // purine base metabolism // inferred from electronic annotation /// 6172 // ADP biosynthesis // inferred from sequence or structural similarity /// 6139 // nucleobase, nucleoside, nucleotide and nucleic acid metabolism // inferred from electronic an	5739 // mitochondrion // inferred from sequence or structural similarity /// 5758 // mitochondrial intermembrane space // inferred from sequence or structural similarity /// 5739 // mitochondrion // inferred from sequence similarity /// 5758 // mitochondr	4017 // adenylate kinase activity // inferred from sequence or structural similarity /// 5524 // ATP binding // inferred from electronic annotation /// 5515 // protein binding // inferred from physical interaction /// 4017 // adenylate kinase activity //	1637064_at
	1635771_a_at	FBgn0052306	CG32306	9	0.00209855	0.375	0.15745	-0.23249	0.19497	0.749885	---	---	---	1635771_a_at
	1639928_a_at	---	---	1	0.00159422	0.25	0.335794	-0.09697	0.216382	0.832238	---	---	5515 // protein binding // inferred from electronic annotation /// 8270 // zinc ion binding // inferred from electronic annotation /// 46872 // metal ion binding // inferred from electronic annotation	1639928_a_at
	1638186_a_at	FBgn0034542 /// FBgn0081473	CG9025 /// GA21487	9	0.00121037	0.15	0.088377	-0.42598	0.257179	0.989148	---	---	5057 // receptor signaling protein activity // inferred from electronic annotation /// 5102 // receptor binding // inferred from electronic annotation	1638186_a_at
	1623298_at	FBgn0029828	CG6067	8	0.00107219	0.175	0.096944	-0.39288	0.244912	0.941969	6508 // proteolysis // inferred from electronic annotation	---	4295 // trypsin activity // inferred from electronic annotation /// 4252 // serine-type endopeptidase activity // inferred from electronic annotation /// 8233 // peptidase activity // inferred from electronic annotation /// 16787 // hydrolase activity //	1623298_at
	1637149_s_at	FBgn0020255 /// FBgn0035498	ran /// Fermitin 1	2	0.00995772	0.3	0.132979	-0.27287	0.202925	0.780479	7160 // cell-matrix adhesion // inferred from sequence or structural similarity /// 7015 // actin filament organization // inferred from mutant phenotype /// 7155 // cell adhesion // inferred from mutant phenotype /// 8360 // regulation of cell shape // i	5737 // cytoplasm // inferred from sequence or structural similarity /// 5856 // cytoskeleton // inferred from electronic annotation /// 5737 // cytoplasm // inferred from direct assay /// 5880 // nuclear microtubule // inferred from direct assay /// 178	50839 // cell adhesion molecule binding // inferred from sequence or structural similarity /// 5515 // protein binding // inferred from physical interaction /// 5525 // GTP binding // inferred from direct assay /// 166 // nucleotide binding // inferred fr	1637149_s_at
	1625490_at	FBgn0034849	CG3500	5	0.00940717	0.425	-0.20369	0.170075	0.186883	0.718779	---	---	---	1625490_at
	1636206_at	FBgn0035423	CG17737	9	0.00931864	0.45	-0.15629	0.215962	0.186126	0.715869	6412 // protein biosynthesis // non-traceable author statement /// 6413 // translational initiation // inferred from electronic annotation /// 6412 // protein biosynthesis // inferred from electronic annotation /// 6417 // regulation of protein biosynthes	---	3743 // translation initiation factor activity // inferred from electronic annotation /// 5515 // protein binding // inferred from physical interaction	1636206_at
	1627141_at	FBgn0039710	CG18041	5	0.00929614	0.375	-0.13128	0.248726	0.190003	0.730781	---	---	---	1627141_at
	1625648_at	FBgn0036422	CG3868	4	0.00924697	0.325	0.272144	-0.1144	0.193272	0.743354	---	---	---	1625648_at
	1625648_at	FBgn0036422	CG3868	5	0.00924697	0.325	-0.24996	0.136978	0.193469	0.744112	---	---	---	1625648_at
	1625012_s_at	FBgn0043841	virus-induced RNA 1	8	0.00903411	0.25	-0.30127	0.115388	0.208329	0.801265	---	---	---	1625012_s_at
	1638278_s_at	FBgn0010246	Myosin 61F	13	0.00901146	0.5	-0.16788	0.190328	0.179104	0.688862	6886 // intracellular protein transport // inferred from electronic annotation /// 7498 // mesoderm development // inferred from expression pattern /// 7601 // visual perception // inferred from electronic annotation /// 7605 // sensory perception of soun	5737 // cytoplasm // non-traceable author statement /// 16459 // myosin // inferred from sequence or structural similarity /// 16459 // myosin // inferred from electronic annotation /// 16459 // myosin // inferred from sequence similarity	3774 // motor activity // non-traceable author statement /// 3779 // actin binding // non-traceable author statement /// 5200 // structural constituent of cytoskeleton // inferred from electronic annotation /// 5524 // ATP binding // inferred from electro	1638278_s_at
	1623641_at	FBgn0052856	CG32856	11	0.00856633	0.275	0.121243	-0.27882	0.200032	0.769352	---	---	---	1623641_at
	1623641_at	FBgn0052856	CG32856	12	0.00856633	0.25	-0.29754	0.114146	0.205843	0.791704	---	---	---	1623641_at
	1636705_at	FBgn0026207	members only	2	0.00851468	0.475	0.180602	-0.17598	0.178291	0.685735	6605 // protein targeting // inferred from electronic annotation /// 6606 // protein import into nucleus // inferred from mutant phenotype /// 6955 // immune response // non-traceable author statement /// 6960 // antimicrobial humoral response (sensu Prot	5635 // nuclear envelope // inferred from direct assay /// 5643 // nuclear pore // inferred from direct assay /// 5643 // nuclear pore // inferred from sequence or structural similarity /// 5643 // nuclear pore // non-traceable author statement /// 5634 /	5215 // transporter activity // inferred from electronic annotation /// 5515 // protein binding // inferred from physical interaction	1636705_at
	1626483_at	FBgn0001108	Glued	9	0.00848734	0.3	0.127157	-0.25929	0.193223	0.743167	1709 // cell fate determination // inferred from mutant phenotype /// 1754 // eye photoreceptor cell differentiation // inferred from mutant phenotype /// 6886 // intracellular protein transport // inferred from electronic annotation /// 7018 // microtubu	5737 // cytoplasm // non-traceable author statement /// 5869 // dynactin complex // inferred from sequence or structural similarity /// 5869 // dynactin complex // non-traceable author statement /// 5869 // dynactin complex // traceable author statement /	3777 // microtubule motor activity // non-traceable author statement /// 5200 // structural constituent of cytoskeleton // inferred from electronic annotation /// 45502 // dynein binding // traceable author statement /// 5515 // protein binding // inferre	1626483_at
	1639768_at	FBgn0031268	CG2813	12	0.00836138	0.475	0.195995	-0.15595	0.175973	0.676817	---	---	5515 // protein binding // inferred from physical interaction	1639768_at
	1636061_at	---	---	6	0.00793818	0.35	-0.22505	0.138451	0.18175	0.69904	---	---	---	1636061_at
	1636061_at	---	---	9	0.00793818	0.5	-0.16433	0.186779	0.175555	0.67521	---	---	---	1636061_at
	1628075_at	FBgn0015522	olf186-M	9	0.00693283	0.4	-0.13124	0.224924	0.178082	0.684931	---	---	---	1628075_at
	1628920_at	FBgn0031048	CG12237	5	0.00667261	0.325	-0.10892	0.26076	0.18484	0.710923	8152 // metabolism // inferred from electronic annotation	---	16791 // phosphoric monoester hydrolase activity // inferred from electronic annotation	1628920_at
	1636406_at	FBgn0034643	CG10321	6	0.00665635	0.3	-0.09994	0.2706	0.18527	0.712577	---	5634 // nucleus // inferred from electronic annotation /// 5622 // intracellular // inferred from electronic annotation	3676 // nucleic acid binding // inferred from electronic annotation /// 8270 // zinc ion binding // inferred from electronic annotation /// 5515 // protein binding // inferred from physical interaction /// 46872 // metal ion binding // inferred from elect	1636406_at
	1629475_at	FBgn0021768	nudC	2	0.00638966	0.475	-0.15163	0.191216	0.171423	0.659319	7097 // nuclear migration // inferred from sequence or structural similarity /// 7097 // nuclear migration // non-traceable author statement /// 9993 // oogenesis (sensu Insecta) // non-traceable author statement /// 7097 // nuclear migration // inferred	5737 // cytoplasm // inferred from direct assay	---	1629475_at
	1634009_at	---	---	7	0.00620326	0.275	0.288335	-0.09389	0.191113	0.735048	7020 // microtubule nucleation // inferred from direct assay	---	---	1634009_at
	1629149_at	FBgn0036911	Fibp	6	0.00567694	0.25	-0.08571	0.302025	0.193867	0.745644	7166 // cell surface receptor linked signal transduction // inferred from electronic annotation /// 8283 // cell proliferation // inferred from electronic annotation	5622 // intracellular // non-traceable author statement	5102 // receptor binding // inferred from electronic annotation /// 17134 // fibroblast growth factor binding // inferred from sequence or structural similarity /// 17134 // fibroblast growth factor binding // non-traceable author statement /// 5515 // pr	1629149_at
	1640318_at	FBgn0039802	dj-1	11	0.00559099	0.45	0.192837	-0.13737	0.165104	0.635013	6732 // coenzyme metabolism // inferred from electronic annotation /// 6766 // vitamin metabolism // inferred from electronic annotation /// 9110 // vitamin biosynthesis // inferred from electronic annotation /// 51189 // prosthetic group metabolism // in	---	3676 // nucleic acid binding // inferred from electronic annotation /// 3729 // mRNA binding // inferred from electronic annotation /// 3824 // catalytic activity // inferred from electronic annotation	1640318_at
	1635185_at	FBgn0036157	CG7560	1	0.00555814	0.25	0.109398	-0.2833	0.196349	0.755188	6555 // methionine metabolism // inferred from electronic annotation /// 6732 // coenzyme metabolism // inferred from electronic annotation /// 51189 // prosthetic group metabolism // inferred from electronic annotation	---	4489 // methylenetetrahydrofolate reductase (NADPH) activity // inferred from sequence or structural similarity /// 4489 // methylenetetrahydrofolate reductase (NADPH) activity // inferred from electronic annotation /// 16491 // oxidoreductase activity //	1635185_at
	1630968_at	FBgn0035173	CG13907	14	0.00545395	0.35	-0.22013	0.1358	0.177965	0.684481	6812 // cation transport // inferred from electronic annotation	---	15355 // monocarboxylate porter activity // inferred from sequence or structural similarity /// 15355 // monocarboxylate porter activity // inferred from sequence similarity	1630968_at
	1640629_s_at	FBgn0027580	CG1516	12	0.00537967	0.35	-0.2193	0.135351	0.177325	0.682021	6090 // pyruvate metabolism // inferred from sequence or structural similarity /// 6094 // gluconeogenesis // inferred from electronic annotation /// 6633 // fatty acid biosynthesis // inferred from electronic annotation /// 8152 // metabolism // inferred	5759 // mitochondrial matrix // inferred from sequence or structural similarity /// 5737 // cytoplasm // inferred from electronic annotation /// 5759 // mitochondrial matrix // inferred from sequence similarity	4736 // pyruvate carboxylase activity // inferred from sequence or structural similarity /// 5524 // ATP binding // inferred from electronic annotation /// 9374 // biotin binding // inferred from electronic annotation /// 3824 // catalytic activity // inf	1640629_s_at
	1627839_at	FBgn0035383	CG2107	9	0.00532931	0.325	0.24773	-0.10265	0.17519	0.673808	6520 // amino acid metabolism // inferred from electronic annotation	---	4095 // carnitine O-palmitoyltransferase activity // inferred from sequence or structural similarity /// 8415 // acyltransferase activity // inferred from electronic annotation /// 16740 // transferase activity // inferred from electronic annotation /// 4	1627839_at
	1627655_at	FBgn0050410	CG30410	7	0.00530819	0.5	-0.15717	0.17962	0.168395	0.647673	5975 // carbohydrate metabolism // inferred from electronic annotation /// 6098 // pentose-phosphate shunt // inferred from electronic annotation /// 9052 // pentose-phosphate shunt, non-oxidative branch // inferred from electronic annotation	---	4751 // ribose-5-phosphate isomerase activity // inferred from electronic annotation /// 16853 // isomerase activity // inferred from electronic annotation /// 16854 // racemase and epimerase activity // inferred from electronic annotation	1627655_at
	1628306_at	FBgn0003744	tricornered	4	0.00514333	0.2	-0.07182	0.343403	0.207612	0.798506	74 // regulation of progression through cell cycle // inferred from electronic annotation /// 910 // cytokinesis // inferred from electronic annotation /// 6468 // protein amino acid phosphorylation // inferred from sequence or structural similarity /// 6	5634 // nucleus // inferred from sequence or structural similarity /// 5634 // nucleus // non-traceable author statement /// 5634 // nucleus // inferred from sequence similarity	4674 // protein serine/threonine kinase activity // inferred from sequence or structural similarity /// 4674 // protein serine/threonine kinase activity // non-traceable author statement /// 4702 // receptor signaling protein serine/threonine kinase activ	1628306_at
	1627525_a_at	FBgn0028736	Ero1L	1	0.00492699	0.225	0.101152	-0.29853	0.199841	0.768619	6457 // protein folding // inferred from electronic annotation /// 6886 // intracellular protein transport // inferred from electronic annotation /// 16192 // vesicle-mediated transport // inferred from electronic annotation /// 19538 // protein metabolis	5783 // endoplasmic reticulum // inferred from sequence or structural similarity /// 5783 // endoplasmic reticulum // inferred from electronic annotation /// 16020 // membrane // inferred from electronic annotation /// 5783 // endoplasmic reticulum // inf	16491 // oxidoreductase activity // inferred from electronic annotation /// 16491 // oxidoreductase activity // inferred from sequence or structural similarity /// 16491 // oxidoreductase activity // inferred from sequence similarity	1627525_a_at
	1629113_a_at	FBgn0002909	mutagen-sensitive 312	6	0.00451398	0.45	-0.13995	0.195992	0.167971	0.646042	712 // resolution of meiotic joint molecules as recombinants // inferred from mutant phenotype /// 715 // nucleotide-excision repair, DNA damage recognition // inferred from mutant phenotype /// 6289 // nucleotide-excision repair // traceable author state	---	5515 // protein binding // inferred from physical interaction	1629113_a_at
	1626507_at	FBgn0030990	CG7556	8	0.00432233	0.475	-0.16215	0.168089	0.165119	0.635075	6457 // protein folding // inferred from electronic annotation /// 45449 // regulation of transcription // inferred from electronic annotation	5634 // nucleus // inferred from electronic annotation	3677 // DNA binding // inferred from electronic annotation /// 51082 // unfolded protein binding // inferred from electronic annotation /// 31072 // heat shock protein binding // inferred from electronic annotation	1626507_at
	1636281_at	FBgn0016059	Sema-1b	13	0.00387593	0.475	0.166427	-0.16032	0.163374	0.62836	1700 // embryonic development (sensu Insecta) // inferred from expression pattern /// 7166 // cell surface receptor linked signal transduction // inferred from electronic annotation /// 7398 // ectoderm development // inferred from electronic annotation /	5886 // plasma membrane // inferred from sequence or structural similarity /// 5886 // plasma membrane // non-traceable author statement /// 5886 // plasma membrane // inferred from sequence similarity	4872 // receptor activity // inferred from electronic annotation /// 5102 // receptor binding // inferred from electronic annotation /// 5515 // protein binding // inferred from physical interaction	1636281_at
	1635712_at	FBgn0030320	CG2247	8	0.00381672	0.325	-0.22601	0.125449	0.175729	0.675883	---	---	---	1635712_at
	1641328_at	FBgn0016119 /// FBgn0003118	ATPase coupling factor 6 /// pointed	1	0.00373273	0.25	-0.2758	0.106898	0.191349	0.735958	6118 // electron transport // inferred from electronic annotation /// 6119 // oxidative phosphorylation // inferred from electronic annotation /// 15986 // ATP synthesis coupled proton transport // inferred from electronic annotation /// 15992 // proton t	5756 // proton-transporting ATP synthase, central stalk (sensu Eukaryota) // inferred from sequence or structural similarity /// 5634 // nucleus // inferred from electronic annotation /// 5739 // mitochondrion // inferred from electronic annotation /// 16	8553 // hydrogen-exporting ATPase activity, phosphorylative mechanism // inferred from sequence or structural similarity /// 8553 // hydrogen-exporting ATPase activity, phosphorylative mechanism // non-traceable author statement /// 46933 // hydrogen-tran	1641328_at
	1628726_s_at	FBgn0026376	Ral guanine nucleotide exchange factor 2	9	0.00329942	0.25	0.105845	-0.27264	0.189242	0.727856	7169 // transmembrane receptor protein tyrosine kinase signaling pathway // inferred from electronic annotation /// 7186 // G-protein coupled receptor protein signaling pathway // inferred from electronic annotation /// 7242 // intracellular signaling cas	5622 // intracellular // inferred from electronic annotation	8321 // Ral guanyl-nucleotide exchange factor activity // inferred from sequence or structural similarity /// 8321 // Ral guanyl-nucleotide exchange factor activity // non-traceable author statement /// 16220 // RAL GDP-dissociation stimulator activity //	1628726_s_at
	1632431_s_at	FBgn0012037 /// FBgn0082762	Angiotensin converting enzyme /// Ance	10	0.0032412	0.475	0.165831	-0.15966	0.162745	0.625944	6508 // proteolysis // inferred from electronic annotation /// 7289 // spermatid nuclear differentiation // inferred from mutant phenotype /// 7291 // sperm individualization // inferred from mutant phenotype /// 46698 // metamorphosis (sensu Insecta) //	5576 // extracellular region // non-traceable author statement /// 16020 // membrane // inferred from electronic annotation	4246 // peptidyl-dipeptidase A activity // inferred from direct assay /// 4246 // peptidyl-dipeptidase A activity // non-traceable author statement /// 4246 // peptidyl-dipeptidase A activity // traceable author statement /// 8241 // peptidyl-dipeptidase	1632431_s_at
	1640375_at	FBgn0026261	bonsai	4	0.0032209	0.475	-0.14242	0.18104	0.16173	0.622038	6412 // protein biosynthesis // inferred from sequence or structural similarity /// 40008 // regulation of growth // inferred from mutant phenotype /// 6412 // protein biosynthesis // inferred from electronic annotation /// 6412 // protein biosynthesis //	5739 // mitochondrion // inferred from direct assay /// 5763 // mitochondrial small ribosomal subunit // inferred from sequence or structural similarity /// 5622 // intracellular // inferred from electronic annotation /// 5739 // mitochondrion // inferred	3735 // structural constituent of ribosome // inferred from sequence or structural similarity /// 3735 // structural constituent of ribosome // inferred from electronic annotation /// 3735 // structural constituent of ribosome // inferred from sequence si	1640375_at
	1628451_at	FBgn0025355	Suppressor of Under-Replication	14	0.00278115	0.475	-0.14242	0.18104	0.16173	0.622038	6260 // DNA replication // inferred from expression pattern /// 6333 // chromatin assembly or disassembly // inferred from expression pattern /// 8156 // negative regulation of DNA replication // traceable author statement /// 42023 // DNA endoreduplicati	775 // chromosome, pericentric region // traceable author statement /// 792 // heterochromatin // traceable author statement /// 5700 // polytene chromosome // inferred from direct assay /// 5700 // polytene chromosome // traceable author statement /// 57	3682 // chromatin binding // inferred from direct assay /// 5524 // ATP binding // inferred from electronic annotation /// 5515 // protein binding // inferred from physical interaction /// 3677 // DNA binding // inferred from electronic annotation	1628451_at
	1624318_at	FBgn0010339	upstream of RpIII128	9	0.00249232	0.45	0.188371	-0.13371	0.161041	0.619387	---	5622 // intracellular // inferred from electronic annotation	5515 // protein binding // inferred from physical interaction /// 5525 // GTP binding // inferred from direct assay /// 166 // nucleotide binding // inferred from electronic annotation /// 5525 // GTP binding // inferred from electronic annotation	1624318_at
	1629374_at	FBgn0051739	CG31739	13	0.00220341	0.45	0.156674	-0.16655	0.161612	0.621585	6422 // aspartyl-tRNA aminoacylation // inferred from sequence or structural similarity /// 6430 // lysyl-tRNA aminoacylation // inferred from electronic annotation /// 6418 // tRNA aminoacylation for protein translation // inferred from electronic annota	5737 // cytoplasm // inferred from electronic annotation	3729 // mRNA binding // inferred from electronic annotation /// 4815 // aspartate-tRNA ligase activity // inferred from sequence or structural similarity /// 4824 // lysine-tRNA ligase activity // inferred from electronic annotation /// 5524 // ATP bindin	1629374_at
	1632431_s_at	FBgn0012037 /// FBgn0082762	Angiotensin converting enzyme /// Ance	9	0.00217269	0.4	0.14213	-0.18514	0.163635	0.629365	6508 // proteolysis // inferred from electronic annotation /// 7289 // spermatid nuclear differentiation // inferred from mutant phenotype /// 7291 // sperm individualization // inferred from mutant phenotype /// 46698 // metamorphosis (sensu Insecta) //	5576 // extracellular region // non-traceable author statement /// 16020 // membrane // inferred from electronic annotation	4246 // peptidyl-dipeptidase A activity // inferred from direct assay /// 4246 // peptidyl-dipeptidase A activity // non-traceable author statement /// 4246 // peptidyl-dipeptidase A activity // traceable author statement /// 8241 // peptidyl-dipeptidase	1632431_s_at
	1632087_at	FBgn0032472	CG9928	6	0.00198269	0.475	-0.13975	0.178093	0.158921	0.611237	---	---	5515 // protein binding // inferred from physical interaction	1632087_at
	1631119_at	FBgn0035533	Cip4	4	0.00192002	0.475	-0.13975	0.178093	0.158921	0.611237	7049 // cell cycle // inferred from electronic annotation /// 7165 // signal transduction // inferred from sequence or structural similarity /// 7498 // mesoderm development // inferred from expression pattern /// 30036 // actin cytoskeleton organization	---	5515 // protein binding // inferred from sequence or structural similarity /// 17048 // Rho GTPase binding // inferred from sequence or structural similarity /// 5515 // protein binding // inferred from sequence similarity /// 17048 // Rho GTPase binding	1631119_at
	1624386_at	FBgn0027057	COP9 complex homolog subunit 1 b	3	0.00157972	0.25	-0.08064	0.286828	0.183734	0.706669	7165 // signal transduction // inferred from electronic annotation /// 338 // protein deneddylation // inferred from mutant phenotype /// 7275 // development // inferred from electronic annotation /// 30154 // cell differentiation // inferred from electro	8180 // signalosome complex // inferred from sequence or structural similarity /// 8180 // signalosome complex // inferred from mutant phenotype /// 5634 // nucleus // inferred from electronic annotation /// 8180 // signalosome complex // inferred from el	5083 // small GTPase regulator activity // inferred from electronic annotation /// 19781 // NEDD8 activating enzyme activity // inferred from mutant phenotype	1624386_at
	1637993_at	FBgn0036811	Mediator complex subunit 11	14	0.00138985	0.425	0.197701	-0.12661	0.162156	0.623675	---	119 // mediator complex // inferred from direct assay	16455 // RNA polymerase II transcription mediator activity // inferred from sequence or structural similarity /// 16455 // RNA polymerase II transcription mediator activity // inferred from sequence similarity	1637993_at
	1632063_s_at	FBgn0035558	CG11357	1	0.0013547	0.25	-0.08061	0.286737	0.183674	0.706437	6486 // protein amino acid glycosylation // inferred from electronic annotation	16020 // membrane // inferred from electronic annotation	8499 // UDP-galactose:beta-N-acetylglucosamine beta-1,3-galactosyltransferase activity // inferred from sequence or structural similarity /// 16757 // transferase activity, transferring glycosyl groups // inferred from sequence or structural similarity //	1632063_s_at
	1624800_at	FBgn0034354	CG5224	1	0.000942783	0.25	0.10324	-0.26482	0.18403	0.707808	6952 // defense response // inferred from electronic annotation /// 9636 // response to toxin // inferred from electronic annotation	---	4364 // glutathione transferase activity // inferred from sequence or structural similarity /// 16740 // transferase activity // inferred from electronic annotation /// 4364 // glutathione transferase activity // inferred from sequence similarity	1624800_at
	1623558_at	FBgn0033728	CG8505	1	0.000877276	0.25	0.10324	-0.26482	0.18403	0.707808	---	---	5214 // structural constituent of cuticle (sensu Insecta) // inferred from sequence or structural similarity /// 5515 // protein binding // inferred from physical interaction /// 42302 // structural constituent of cuticle // inferred from electronic annot	1623558_at
	1628638_at	FBgn0032671	CG7200	14	0.000773258	0.5	-0.14731	0.169753	0.158531	0.609737	---	---	---	1628638_at
	1628628_at	FBgn0012051	Calpain-A	5	0.000590071	0.3	-0.09052	0.248632	0.169576	0.652215	6508 // proteolysis // inferred from electronic annotation /// 16540 // protein autoprocessing // traceable author statement /// 19538 // protein metabolism // inferred from electronic annotation /// 30036 // actin cytoskeleton organization and biogenesis	5737 // cytoplasm // non-traceable author statement /// 5622 // intracellular // inferred from direct assay /// 15629 // actin cytoskeleton // inferred from direct assay /// 43025 // cell soma // inferred from direct assay /// 5622 // intracellular // inf	4198 // calpain activity // non-traceable author statement /// 5509 // calcium ion binding // inferred from electronic annotation /// 5516 // calmodulin binding // inferred from electronic annotation /// 5515 // protein binding // inferred from physical i	1628628_at
	1637819_at	FBgn0032341	CG6192	6	0.000577262	0.3	0.11564	-0.23241	0.174025	0.669327	7165 // signal transduction // inferred from electronic annotation /// 7166 // cell surface receptor linked signal transduction // inferred from electronic annotation /// 7169 // transmembrane receptor protein tyrosine kinase signaling pathway // inferred	---	5509 // calcium ion binding // inferred from electronic annotation	1637819_at
	1627655_at	FBgn0050410	CG30410	4	0.000558987	0.3	0.114801	-0.23045	0.172625	0.663944	5975 // carbohydrate metabolism // inferred from electronic annotation /// 6098 // pentose-phosphate shunt // inferred from electronic annotation /// 9052 // pentose-phosphate shunt, non-oxidative branch // inferred from electronic annotation	---	4751 // ribose-5-phosphate isomerase activity // inferred from electronic annotation /// 16853 // isomerase activity // inferred from electronic annotation /// 16854 // racemase and epimerase activity // inferred from electronic annotation	1627655_at
MAF = Minor Allele Frequency. 0 is the mean of the trait for lines with the common allele, and 1 is the mean of the trait for lines with the minor allele. The P-value is from the ANOVA of the difference in trait means between the two SFP classes.
a is one half the difference in trait mean between the SFP alleles; and σG is the genetic standard deviation of the trait.

## Sheet: Additional File 2B
B. Association results stratified by sex
Trait	Probe Set ID	Probe	Flybase ID	Gene Name	FEMALE P-Value	MAF	0♀	1♀	a♀	a/σG♀	MALE P-Value	0♂	1♂	a♂	a/σG♂	Gene Ontology Biological Process	Gene Ontology Cellular Component	Gene Ontology Molecular Function	Probe Set ID
Wet Body Weight	1630774_s_at	9	FBgn0003371	shaggy	0.00013003	0.5	-0.0376617	0.0440194	0.0408406	0.648263	0.00722053	-0.0164294	0.0195361	0.0179827	0.580088	6355 // regulation of transcription, DNA-dependent // non-traceable author statement /// 6468 // protein amino acid phosphorylation // inferred from direct assay /// 6468 // protein amino acid phosphorylation // non-traceable author statement /// 7067 //	---	4672 // protein kinase activity // inferred from direct assay /// 4674 // protein serine/threonine kinase activity // inferred from sequence or structural similarity /// 4674 // protein serine/threonine kinase activity // non-traceable author statement //	1630774_s_at
	1636488_at	12	FBgn0038749	CG4468	0.0003213	0.45	0.0460833	-0.0319248	0.0390041	0.619112	0.170936	0.0120463	-0.00703175	0.00953902	0.30771	---	---	5515 // protein binding // inferred from physical interaction	1636488_at
	1623036_a_at	1	FBgn0027596	CG10249	0.000437682	0.375	0.0523278	-0.0263105	0.0393191	0.624113	0.000686632	0.0300926	-0.0155702	0.0228314	0.736496	---	---	---	1623036_a_at
	1636180_at	1	FBgn0040064	yippee interacting protein 2	0.000669527	0.35	-0.0239834	0.053623	0.0388032	0.615924	0.0737663	-0.00746276	0.0182976	0.0128802	0.41549	6635 // fatty acid beta-oxidation // inferred from sequence or structural similarity /// 6635 // fatty acid beta-oxidation // inferred from sequence similarity	5739 // mitochondrion // inferred from sequence or structural similarity /// 5739 // mitochondrion // inferred from sequence similarity	3988 // acetyl-CoA C-acyltransferase activity // inferred from sequence or structural similarity /// 5515 // protein binding // inferred from physical interaction /// 8415 // acyltransferase activity // inferred from electronic annotation /// 16740 // tra	1636180_at
	1641488_at	11	FBgn0035632	CG10575	0.0011488	0.175	0.0804841	-0.0132192	0.0468517	0.743677	0.00952007	0.0393571	-0.00646561	0.0229114	0.739077	9058 // biosynthesis // inferred from electronic annotation	---	5524 // ATP binding // inferred from electronic annotation /// 16779 // nucleotidyltransferase activity // inferred from electronic annotation	1641488_at
	1623176_at	13	FBgn0032488	CG16812	0.00119209	0.2	0.0741875	-0.0145733	0.0443804	0.704451	0.000217562	0.0490625	-0.0103239	0.0296932	0.957845	---	---	5515 // protein binding // inferred from physical interaction	1623176_at
	1630774_s_at	12	FBgn0003371	shaggy	0.0015703	0.45	-0.0352352	0.0346086	0.0349219	0.554316	0.0295667	-0.0148104	0.0149419	0.0148762	0.479876	6355 // regulation of transcription, DNA-dependent // non-traceable author statement /// 6468 // protein amino acid phosphorylation // inferred from direct assay /// 6468 // protein amino acid phosphorylation // non-traceable author statement /// 7067 //	---	4672 // protein kinase activity // inferred from direct assay /// 4674 // protein serine/threonine kinase activity // inferred from sequence or structural similarity /// 4674 // protein serine/threonine kinase activity // non-traceable author statement //	1630774_s_at
	1624004_s_at	14	FBgn0041096	rolling pebbles	0.00315386	0.375	-0.0221627	0.0454148	0.0337888	0.536329	0.238958	-0.00479016	0.0121259	0.00845804	0.27284	7520 // myoblast fusion // inferred from mutant phenotype /// 7520 // myoblast fusion // non-traceable author statement /// 7520 // myoblast fusion // traceable author statement /// 8283 // cell proliferation // inferred from electronic annotation /// 165	151 // ubiquitin ligase complex // inferred from electronic annotation /// 5737 // cytoplasm // inferred from direct assay /// 16021 // integral to membrane // inferred from electronic annotation	3824 // catalytic activity // inferred from electronic annotation /// 4842 // ubiquitin-protein ligase activity // inferred from electronic annotation /// 5057 // receptor signaling protein activity // inferred from electronic annotation /// 5102 // recep	1624004_s_at
	1623176_at	1	FBgn0032488	CG16812	0.00346255	0.25	-0.0155448	0.05935	0.0374474	0.594404	0.00286878	-0.0098455	0.03575	0.0227978	0.735411	---	---	5515 // protein binding // inferred from physical interaction	1623176_at
	1638547_s_at	5	FBgn0035244	CG7955	0.00394084	0.175	0.0727222	-0.0115728	0.0421475	0.669008	0.0540532	0.0301984	-0.00452285	0.0173606	0.56002	6858 // extracellular transport // inferred from electronic annotation /// 6952 // defense response // inferred from electronic annotation /// 9636 // response to toxin // inferred from electronic annotation /// 15886 // heme transport // inferred from se	5743 // mitochondrial inner membrane // inferred from sequence or structural similarity /// 16021 // integral to membrane // inferred from electronic annotation /// 43190 // ATP-binding cassette (ABC) transporter complex // inferred from sequence or struc	166 // nucleotide binding // inferred from electronic annotation /// 5215 // transporter activity // inferred from sequence or structural similarity /// 5524 // ATP binding // inferred from electronic annotation /// 15232 // heme transporter activity // i	1638547_s_at
	1634823_at	10	FBgn0030572	mitochondrial ribosomal protein S25	0.00439346	0.45	0.0318409	-0.0318525	0.0318467	0.505503	0.0181757	0.0160076	-0.0161129	0.0160602	0.518072	6412 // protein biosynthesis // inferred from sequence or structural similarity /// 6412 // protein biosynthesis // non-traceable author statement /// 6412 // protein biosynthesis // inferred from sequence similarity	5763 // mitochondrial small ribosomal subunit // inferred from sequence or structural similarity /// 5763 // mitochondrial small ribosomal subunit // non-traceable author statement /// 5763 // mitochondrial small ribosomal subunit // inferred from sequenc	3676 // nucleic acid binding // inferred from electronic annotation /// 3735 // structural constituent of ribosome // inferred from sequence or structural similarity /// 3735 // structural constituent of ribosome // non-traceable author statement /// 3735	1634823_at
	1636488_at	14	FBgn0038749	CG4468	0.00501563	0.4	0.0414687	-0.0223477	0.0319082	0.50648	0.115449	0.0148646	-0.00732077	0.0110927	0.357828	---	---	5515 // protein binding // inferred from physical interaction	1636488_at
	1631853_at	12	FBgn0035675	CG6610	0.0059941	0.375	-0.0205871	0.0427889	0.031688	0.502984	0.592317	-0.00135238	0.0063963	0.00387434	0.124979	398 // nuclear mRNA splicing, via spliceosome // inferred from sequence or structural similarity /// 16071 // mRNA metabolism // inferred from electronic annotation /// 398 // nuclear mRNA splicing, via spliceosome // inferred from sequence similarity	5681 // spliceosome complex // inferred from sequence or structural similarity /// 5688 // snRNP U6 // non-traceable author statement /// 5732 // small nucleolar ribonucleoprotein complex // inferred from electronic annotation /// 30532 // small nuclear r	5515 // protein binding // inferred from physical interaction	1631853_at
	1640202_at	5	FBgn0020415	Imaginal disc growth factor 2	0.00671068	0.35	-0.038121	0.0254173	0.0317692	0.504272	0.179988	-0.011119	0.00837698	0.00974802	0.314452	7165 // signal transduction // inferred from electronic annotation /// 7267 // cell-cell signaling // inferred from electronic annotation /// 7444 // imaginal disc development // inferred from direct assay /// 8152 // metabolism // inferred from electroni	5576 // extracellular region // inferred from direct assay /// 5576 // extracellular region // non-traceable author statement	4568 // chitinase activity // inferred from sequence or structural similarity /// 8084 // imaginal disc growth factor activity // inferred from direct assay /// 16799 // hydrolase activity, hydrolyzing N-glycosyl compounds // inferred from electronic anno	1640202_at
	1632959_at	14	FBgn0033702	CG8854	0.00682852	0.2	-0.0119448	0.0636736	0.0378092	0.600146	0.126243	-0.00373016	0.0226875	0.0132088	0.426091	---	---	---	1632959_at
	1630724_at	9	FBgn0039869	CG1890	0.0072447	0.25	0.0205269	-0.0488651	0.034696	0.55073	0.306943	0.00566481	-0.010781	0.00822288	0.265254	7021 // tubulin folding // inferred from sequence or structural similarity /// 7022 // chaperonin-mediated tubulin folding // inferred from electronic annotation /// 7021 // tubulin folding // inferred from sequence similarity	---	51082 // unfolded protein binding // inferred from electronic annotation /// 5515 // protein binding // inferred from physical interaction	1630724_at
	1635892_at	14	FBgn0038577	CG12321	0.00742816	0.2	0.0631042	-0.0118025	0.0374533	0.594497	0.0140904	0.0346736	-0.00672669	0.0207001	0.667747	---	---	5515 // protein binding // inferred from physical interaction /// 9055 // electron carrier activity // inferred from electronic annotation /// 15035 // protein disulfide oxidoreductase activity // inferred from electronic annotation	1635892_at
	1626581_s_at	11	FBgn0039844	CG1607	0.00762303	0.4	-0.0212135	0.0397674	0.0304904	0.483975	0.0121667	-0.0122328	0.0222326	0.0172327	0.555894	6520 // amino acid metabolism // inferred from electronic annotation /// 6865 // amino acid transport // inferred from electronic annotation	16020 // membrane // inferred from electronic annotation	5279 // amino acid-polyamine transporter activity // inferred from electronic annotation /// 15171 // amino acid transporter activity // inferred from sequence or structural similarity /// 15171 // amino acid transporter activity // inferred from sequence	1626581_s_at
	1633100_a_at	7	FBgn0011584	Translocation protein 1	0.00937642	0.475	-0.0274743	0.0309127	0.0291935	0.463389	0.0410321	-0.0131128	0.0148228	0.0139678	0.450573	6614 // SRP-dependent cotranslational protein targeting to membrane // inferred from sequence or structural similarity /// 15031 // protein transport // inferred from electronic annotation /// 6614 // SRP-dependent cotranslational protein targeting to mem	5784 // translocon complex // inferred from sequence or structural similarity /// 5784 // translocon complex // non-traceable author statement /// 16021 // integral to membrane // inferred from electronic annotation /// 5784 // translocon complex // infer	8565 // protein transporter activity // inferred from electronic annotation	1633100_a_at
	1629395_at	11	FBgn0039756	CG9743	0.00948339	0.325	-0.0170251	0.045141	0.0310831	0.493382	0.213956	-0.00443739	0.0139957	0.00921656	0.297308	6631 // fatty acid metabolism // inferred from electronic annotation /// 6633 // fatty acid biosynthesis // inferred from electronic annotation /// 8610 // lipid biosynthesis // inferred from electronic annotation	5783 // endoplasmic reticulum // inferred from electronic annotation /// 16020 // membrane // inferred from electronic annotation /// 16021 // integral to membrane // inferred from electronic annotation	4768 // stearoyl-CoA 9-desaturase activity // non-traceable author statement /// 5506 // iron ion binding // inferred from electronic annotation /// 4768 // stearoyl-CoA 9-desaturase activity // inferred from electronic annotation /// 16491 // oxidoreduct	1629395_at
	1632765_at	4	FBgn0038303	CG6623	0.0111046	0.4	0.0264937	-0.0317934	0.0291436	0.462596	0.000837971	0.0193528	-0.0251458	0.0222493	0.717721	---	---	5488 // binding // inferred from electronic annotation	1632765_at
	1625571_at	12	FBgn0032215	CG5385	0.0280897	0.425	0.0246347	-0.0258497	0.0252422	0.40067	0.000624571	0.0206822	-0.0243268	0.0225045	0.725951	---	---	---	1625571_at
	1626368_at	11	FBgn0002524	lace	0.0514762	0.275	0.0169019	-0.033	0.0249509	0.396047	0.00360452	0.0134568	-0.0298283	0.0216425	0.698146	6629 // lipid metabolism // inferred from electronic annotation /// 9058 // biosynthesis // inferred from electronic annotation	---	4758 // serine C-palmitoyltransferase activity // inferred from sequence or structural similarity /// 4758 // serine C-palmitoyltransferase activity // non-traceable author statement /// 8483 // transaminase activity // inferred from electronic annotation	1626368_at
	1626729_at	13	FBgn0034938	CG3803	0.0549726	0.425	-0.0223791	0.0220695	0.0222243	0.352767	0.000713608	-0.0240915	0.0205083	0.0222999	0.719351	6118 // electron transport // inferred from electronic annotation /// 6119 // oxidative phosphorylation // inferred from electronic annotation /// 8535 // cytochrome c oxidase complex assembly // inferred from sequence or structural similarity /// 6461 //	5743 // mitochondrial inner membrane // inferred from sequence or structural similarity /// 16020 // membrane // inferred from electronic annotation /// 5743 // mitochondrial inner membrane // inferred from sequence similarity	---	1626729_at
	1638675_at	12	FBgn0032836	CG10680	0.0607047	0.475	0.0257807	-0.0172704	0.0215256	0.341675	0.00329877	0.0220439	-0.0169856	0.0195147	0.629508	---	---	---	1638675_at
	1636967_a_at	14	FBgn0038984	CG5315	0.0700767	0.325	-0.0112504	0.0331474	0.0221989	0.352364	0.00451359	-0.011565	0.0287991	0.0201821	0.651034	9755 // hormone-mediated signaling // inferred from sequence or structural similarity /// 19395 // fatty acid oxidation // inferred from sequence or structural similarity /// 6629 // lipid metabolism // inferred from electronic annotation /// 6631 // fatt	16021 // integral to membrane // inferred from sequence or structural similarity /// 16020 // membrane // inferred from electronic annotation /// 16021 // integral to membrane // inferred from electronic annotation /// 16021 // integral to membrane // inf	42562 // hormone binding // inferred from sequence or structural similarity /// 5515 // protein binding // inferred from physical interaction /// 4872 // receptor activity // inferred from electronic annotation /// 42562 // hormone binding // inferred fro	1636967_a_at
	1636514_at	7	FBgn0026323	TGF- activated kinase 1	0.087062	0.175	-0.00588925	0.0459286	0.0259089	0.411253	3.89101e-05	-0.0103747	0.0577857	0.0340802	1.09936	165 // MAPKKK cascade // inferred from electronic annotation /// 6468 // protein amino acid phosphorylation // non-traceable author statement /// 6915 // apoptosis // inferred from genetic interaction /// 6915 // apoptosis // inferred from mutant phenotyp	---	4672 // protein kinase activity // non-traceable author statement /// 4706 // JUN kinase kinase kinase activity // inferred from mutant phenotype /// 4709 // MAP kinase kinase kinase activity // inferred from sequence or structural similarity /// 4709 //	1636514_at
	1638260_s_at	9	FBgn0033484	CG2269	0.0956933	0.4	-0.0124901	0.0266823	0.0195862	0.310892	0.00213584	-0.0149921	0.0263715	0.0206818	0.667155	---	---	---	1638260_s_at
	1636514_at	8	FBgn0026323	TGF- activated kinase 1	0.100795	0.225	-0.00701114	0.0382778	0.0226445	0.359436	0.00638134	-0.00826984	0.0353889	0.0218294	0.704173	165 // MAPKKK cascade // inferred from electronic annotation /// 6468 // protein amino acid phosphorylation // non-traceable author statement /// 6915 // apoptosis // inferred from genetic interaction /// 6915 // apoptosis // inferred from mutant phenotyp	---	4672 // protein kinase activity // non-traceable author statement /// 4706 // JUN kinase kinase kinase activity // inferred from mutant phenotype /// 4709 // MAP kinase kinase kinase activity // inferred from sequence or structural similarity /// 4709 //	1636514_at
	1627818_s_at	4	FBgn0004516	Glutamic acid decarboxylase 1	0.111488	0.125	0.0101187	-0.0454	0.0277594	0.440625	0.00279882	0.00903243	-0.0508	0.0299162	0.965039	6538 // glutamate catabolism // inferred from mutant phenotype /// 6538 // glutamate catabolism // non-traceable author statement /// 7416 // synaptogenesis // inferred from mutant phenotype /// 7528 // neuromuscular junction development // inferred from	---	4351 // glutamate decarboxylase activity // inferred from direct assay /// 4351 // glutamate decarboxylase activity // inferred from sequence or structural similarity /// 4351 // glutamate decarboxylase activity // non-traceable author statement /// 5515	1627818_s_at
	1623231_at	8	FBgn0040228	dynactin-subunit-p25	0.191494	0.275	-0.00615271	0.0277803	0.0169665	0.26931	0.00480559	-0.0100164	0.0320556	0.021036	0.67858	7018 // microtubule-based movement // inferred from sequence or structural similarity /// 7018 // microtubule-based movement // inferred from sequence similarity	5869 // dynactin complex // inferred from sequence or structural similarity /// 5869 // dynactin complex // non-traceable author statement /// 5875 // microtubule associated complex // inferred from electronic annotation /// 5869 // dynactin complex // in	8415 // acyltransferase activity // inferred from electronic annotation /// 16740 // transferase activity // inferred from electronic annotation	1623231_at
	1639984_at	2	FBgn0040080	rapsynoid	0.198099	0.225	-0.00486777	0.0308951	0.0178814	0.283832	0.00229317	-0.00929852	0.0389321	0.0241153	0.777913	132 // establishment of mitotic spindle orientation // inferred from mutant phenotype /// 6605 // protein targeting // inferred from electronic annotation /// 7186 // G-protein coupled receptor protein signaling pathway // inferred from electronic annotat	5938 // cell cortex // traceable author statement /// 45177 // apical part of cell // non-traceable author statement /// 45179 // apical cortex // traceable author statement	5085 // guanyl-nucleotide exchange factor activity // inferred from electronic annotation /// 5096 // GTPase activator activity // inferred from electronic annotation /// 5515 // protein binding // inferred from physical interaction /// 5488 // binding //	1639984_at
	1639984_at	3	FBgn0040080	rapsynoid	0.198099	0.225	-0.00486777	0.0308951	0.0178814	0.283832	0.00229317	-0.00929852	0.0389321	0.0241153	0.777913	132 // establishment of mitotic spindle orientation // inferred from mutant phenotype /// 6605 // protein targeting // inferred from electronic annotation /// 7186 // G-protein coupled receptor protein signaling pathway // inferred from electronic annotat	5938 // cell cortex // traceable author statement /// 45177 // apical part of cell // non-traceable author statement /// 45179 // apical cortex // traceable author statement	5085 // guanyl-nucleotide exchange factor activity // inferred from electronic annotation /// 5096 // GTPase activator activity // inferred from electronic annotation /// 5515 // protein binding // inferred from physical interaction /// 5488 // binding //	1639984_at
	1629113_a_at	5	FBgn0002909	mutagen-sensitive 312	0.340189	0.35	-0.00498291	0.0183365	0.0116597	0.185074	0.00929005	-0.0112607	0.0253509	0.0183058	0.59051	712 // resolution of meiotic joint molecules as recombinants // inferred from mutant phenotype /// 715 // nucleotide-excision repair, DNA damage recognition // inferred from mutant phenotype /// 6289 // nucleotide-excision repair // traceable author state	---	5515 // protein binding // inferred from physical interaction	1629113_a_at
	1627895_at	6	FBgn0039761	CG18404	0.368513	0.45	-0.00631313	0.0147802	0.0105467	0.167407	0.000846212	-0.0181515	0.0256371	0.0218943	0.706268	---	---	5515 // protein binding // inferred from physical interaction	1627895_at
	1629209_at	5	FBgn0038183	CG9286	0.488458	0.175	-0.000552549	0.0207698	0.0106612	0.169225	0.00106308	-0.00831409	0.0480714	0.0281928	0.909444	74 // regulation of progression through cell cycle // inferred from electronic annotation /// 7049 // cell cycle // inferred from electronic annotation	---	---	1629209_at
	1631704_at	4	FBgn0039223	CG5805	0.986605	0.125	0.00310442	0.0037	0.000297789	0.00472681	0.00556886	-0.005439	0.0505	0.0279695	0.902242	6810 // transport // inferred from electronic annotation	5740 // mitochondrial envelope // inferred from sequence or structural similarity /// 5743 // mitochondrial inner membrane // inferred from electronic annotation /// 16020 // membrane // inferred from electronic annotation /// 16021 // integral to membran	5386 // carrier activity // inferred from sequence or structural similarity /// 5488 // binding // inferred from electronic annotation /// 5215 // transporter activity // inferred from electronic annotation /// 5386 // carrier activity // inferred from se	1631704_at
Trait	Probe Set ID	Probe	Flybase ID	Gene Name	FEMALE P-Value	MAF	0F	1F	aF	a/σGF	MALE P-Value	0M	1M	aM	a/σGM	Gene Ontology Biological Process	Gene Ontology Cellular Component	Gene Ontology Molecular Function	Probe Set ID
Glycogen	1639947_s_at	7	FBgn0033166	CG11166	0.000130679	0.3	-3.82617	8.16691	5.99654	0.637794	0.0234806	-1.13907	2.26743	1.70325	0.289177	---	---	5515 // protein binding // inferred from physical interaction	1639947_s_at
	1638701_at	9	FBgn0034948	CG3825	0.000378794	0.225	-3.01464	9.36934	6.19199	0.658582	0.0672501	-0.804533	2.25064	1.52758	0.259352	---	---	---	1638701_at
	1630559_at	14	FBgn0034503 /// FBgn0068533	Mediator complex subunit 8 /// Arc32	0.000722507	0.5	4.72817	-5.18465	4.95641	0.527165	0.0313165	1.37125	-1.60549	1.48837	0.252694	6367 // transcription initiation from RNA polymerase II promoter // inferred from sequence or structural similarity /// 6367 // transcription initiation from RNA polymerase II promoter // inferred from sequence similarity	119 // mediator complex // inferred from sequence or structural similarity /// 119 // mediator complex // inferred from sequence similarity	16455 // RNA polymerase II transcription mediator activity // inferred from sequence or structural similarity /// 16455 // RNA polymerase II transcription mediator activity // inferred from sequence similarity	1630559_at
	1633382_s_at	14	FBgn0027529	CG8920	0.000722507	0.5	4.72817	-5.18465	4.95641	0.527165	0.0313165	1.37125	-1.60549	1.48837	0.252694	---	---	3676 // nucleic acid binding // inferred from electronic annotation	1633382_s_at
	1639733_s_at	8	FBgn0032022	CG14275	0.000848321	0.475	4.43318	-5.38034	4.90676	0.521885	0.0408225	1.23177	-1.608	1.41988	0.241067	---	---	---	1639733_s_at
	1624004_s_at	14	FBgn0041096	rolling pebbles	0.00104936	0.375	-3.96581	6.00104	4.98342	0.530039	0.711443	0.0869391	-0.457218	0.272079	0.0461933	7520 // myoblast fusion // inferred from mutant phenotype /// 7520 // myoblast fusion // non-traceable author statement /// 7520 // myoblast fusion // traceable author statement /// 8283 // cell proliferation // inferred from electronic annotation /// 165	151 // ubiquitin ligase complex // inferred from electronic annotation /// 5737 // cytoplasm // inferred from direct assay /// 16021 // integral to membrane // inferred from electronic annotation	3824 // catalytic activity // inferred from electronic annotation /// 4842 // ubiquitin-protein ligase activity // inferred from electronic annotation /// 5057 // receptor signaling protein activity // inferred from electronic annotation /// 5102 // recep	1624004_s_at
	1630202_a_at	3	FBgn0033762	CG8632	0.00163224	0.225	-2.74049	8.42505	5.58277	0.593786	0.0219019	-0.967424	2.8117	1.88956	0.320809	6412 // protein biosynthesis // inferred from electronic annotation	---	166 // nucleotide binding // inferred from electronic annotation	1630202_a_at
	1631677_at	6	FBgn0030093	dalao	0.00208555	0.15	-2.14745	10.6473	6.39736	0.680426	0.0671699	-0.653207	2.92071	1.78696	0.303388	6333 // chromatin assembly or disassembly // inferred from electronic annotation /// 6338 // chromatin remodeling // inferred from genetic interaction /// 6338 // chromatin remodeling // inferred from physical interaction /// 45893 // positive regulation	5634 // nucleus // inferred from direct assay /// 16585 // chromatin remodeling complex // inferred from sequence or structural similarity /// 35060 // brahma complex // inferred from direct assay /// 35060 // brahma complex // inferred from physical inte	3677 // DNA binding // inferred from sequence or structural similarity /// 3682 // chromatin binding // inferred from electronic annotation /// 3713 // transcription coactivator activity // Unknown /// 5515 // protein binding // inferred from physical int	1631677_at
	1640598_s_at	2	---	---	0.00222168	0.425	3.67832	-5.51359	4.59596	0.488827	0.420386	0.374524	-0.782285	0.578405	0.0982011	---	---	---	1640598_s_at
	1623364_at	10	FBgn0034761	CG4250	0.00254317	0.375	-3.70663	5.56907	4.63785	0.493283	0.18771	-0.836143	1.08125	0.958697	0.162767	---	---	---	1623364_at
	1629426_s_at	10	FBgn0040070	thioredoxin-2	0.00257933	0.475	-4.94334	4.0378	4.49057	0.477618	0.630547	-0.476984	0.208471	0.342728	0.0581881	6118 // electron transport // inferred from electronic annotation /// 6457 // protein folding // inferred from electronic annotation /// 6790 // sulfur metabolism // inferred from electronic annotation /// 45454 // cell redox homeostasis // inferred from	---	30508 // thiol-disulfide exchange intermediate activity // inferred from direct assay /// 30508 // thiol-disulfide exchange intermediate activity // inferred from sequence or structural similarity /// 30508 // thiol-disulfide exchange intermediate activit	1629426_s_at
	1623495_at	9	FBgn0028429	Inhibitor-2	0.00266103	0.425	-5.43046	3.61687	4.52367	0.481139	0.0123815	-2.10707	1.35371	1.73039	0.293785	35308 // negative regulation of protein amino acid dephosphorylation // inferred from direct assay /// 35308 // negative regulation of protein amino acid dephosphorylation // inferred from mutant phenotype /// 9966 // regulation of signal transduction //	---	4864 // protein phosphatase inhibitor activity // inferred from direct assay /// 4864 // protein phosphatase inhibitor activity // inferred from mutant phenotype /// 4864 // protein phosphatase inhibitor activity // non-traceable author statement /// 5515	1623495_at
	1638259_s_at	11	FBgn0027079	Valyl-tRNA synthetase	0.00325229	0.425	3.54693	-5.33583	4.44138	0.472387	0.319809	0.488532	-0.936531	0.712531	0.120973	6438 // valyl-tRNA aminoacylation // inferred from sequence or structural similarity /// 6418 // tRNA aminoacylation for protein translation // inferred from electronic annotation /// 6438 // valyl-tRNA aminoacylation // inferred from electronic annotatio	---	3729 // mRNA binding // inferred from electronic annotation /// 4818 // glutamate-tRNA ligase activity // inferred from sequence or structural similarity /// 4832 // valine-tRNA ligase activity // inferred from sequence or structural similarity /// 5524 /	1638259_s_at
	1629426_s_at	4	FBgn0040070	thioredoxin-2	0.00330788	0.4	-5.59772	3.35141	4.47457	0.475916	0.0557151	-1.74737	0.969717	1.35855	0.230653	6118 // electron transport // inferred from electronic annotation /// 6457 // protein folding // inferred from electronic annotation /// 6790 // sulfur metabolism // inferred from electronic annotation /// 45454 // cell redox homeostasis // inferred from	---	30508 // thiol-disulfide exchange intermediate activity // inferred from direct assay /// 30508 // thiol-disulfide exchange intermediate activity // inferred from sequence or structural similarity /// 30508 // thiol-disulfide exchange intermediate activit	1629426_s_at
	1623434_at	8	FBgn0031590	CG3702	0.00353496	0.425	4.83933	-3.97384	4.40659	0.468686	0.214668	0.901168	-0.869767	0.885467	0.150334	---	---	---	1623434_at
	1630521_at	5	FBgn0002723	Resistance to Juvenile Hormone	0.00361207	0.425	3.50965	-5.28539	4.39752	0.467721	0.0223418	1.23544	-1.94706	1.59125	0.270162	6357 // regulation of transcription from RNA polymerase II promoter // inferred from electronic annotation /// 7165 // signal transduction // inferred from electronic annotation /// 45449 // regulation of transcription // traceable author statement /// 50	5634 // nucleus // inferred from sequence or structural similarity /// 5634 // nucleus // traceable author statement /// 5634 // nucleus // inferred from electronic annotation /// 5634 // nucleus // inferred from sequence similarity	3700 // transcription factor activity // inferred from sequence or structural similarity /// 4871 // signal transducer activity // inferred from electronic annotation /// 5500 // juvenile hormone binding // non-traceable author statement /// 5500 // juven	1630521_at
	1624649_a_at	14	FBgn0036697	rogdi	0.00372022	0.375	-5.8253	3.12999	4.47765	0.476244	0.964754	-0.157783	-0.0927222	0.0325303	0.00552297	7611 // learning and/or memory // inferred from mutant phenotype /// 8355 // olfactory learning // inferred from mutant phenotype	---	---	1624649_a_at
	1639307_at	13	FBgn0038182	CG9288	0.00418259	0.325	-6.40527	2.74588	4.57558	0.48666	0.0715566	-1.92873	0.755139	1.34194	0.227833	---	---	5515 // protein binding // inferred from physical interaction	1639307_at
	1630724_at	9	FBgn0039869	CG1890	0.00430424	0.25	2.23935	-7.63101	4.93518	0.524907	0.0493285	0.671416	-2.48273	1.57707	0.267754	7021 // tubulin folding // inferred from sequence or structural similarity /// 7022 // chaperonin-mediated tubulin folding // inferred from electronic annotation /// 7021 // tubulin folding // inferred from sequence similarity	---	51082 // unfolded protein binding // inferred from electronic annotation /// 5515 // protein binding // inferred from physical interaction	1630724_at
	1623298_at	8	FBgn0029828	CG6067	0.00457305	0.375	3.06233	-5.71253	4.38743	0.466648	0.0566945	0.910045	-1.82906	1.36955	0.232522	6508 // proteolysis // inferred from electronic annotation	---	4295 // trypsin activity // inferred from electronic annotation /// 4252 // serine-type endopeptidase activity // inferred from electronic annotation /// 8233 // peptidase activity // inferred from electronic annotation /// 16787 // hydrolase activity //	1623298_at
	1641270_at	1	FBgn0036381	CG8745	0.00471186	0.225	2.05378	-8.08855	5.07116	0.539371	0.435202	0.181363	-1.14523	0.663296	0.112614	6520 // amino acid metabolism // inferred from electronic annotation	---	4587 // ornithine-oxo-acid transaminase activity // inferred from sequence or structural similarity /// 30170 // pyridoxal phosphate binding // inferred from electronic annotation /// 5515 // protein binding // inferred from physical interaction /// 8483	1641270_at
	1629598_at	13	FBgn0013269	FK506-binding protein 1	0.00480532	0.475	-4.24872	4.21544	4.23208	0.450125	0.113883	-1.17139	1.04813	1.10976	0.188414	6457 // protein folding // inferred from sequence or structural similarity /// 6457 // protein folding // non-traceable author statement /// 6457 // protein folding // inferred from electronic annotation /// 6457 // protein folding // inferred from sequen	5634 // nucleus // inferred from sequence or structural similarity /// 5634 // nucleus // non-traceable author statement /// 5634 // nucleus // inferred from electronic annotation /// 5634 // nucleus // inferred from sequence similarity	3755 // peptidyl-prolyl cis-trans isomerase activity // inferred from sequence or structural similarity /// 3755 // peptidyl-prolyl cis-trans isomerase activity // non-traceable author statement /// 5528 // FK506 binding // inferred from direct assay ///	1629598_at
	1634463_at	4	FBgn0031004	CG7992	0.00481989	0.15	1.54681	-10.2869	5.91685	0.629319	0.416733	0.124987	-1.48906	0.807022	0.137016	---	---	---	1634463_at
	1629270_at	4	FBgn0003512	Serendipity	0.00505159	0.4	-3.66172	4.92198	4.29185	0.456483	0.00426361	-1.69371	2.24776	1.97073	0.334589	6355 // regulation of transcription, DNA-dependent // non-traceable author statement /// 8595 // determination of anterior/posterior axis, embryo // inferred from genetic interaction /// 8595 // determination of anterior/posterior axis, embryo // inferred	5634 // nucleus // non-traceable author statement /// 5634 // nucleus // inferred from direct assay /// 5705 // polytene chromosome interband // inferred from direct assay /// 5622 // intracellular // inferred from electronic annotation /// 5634 // nucleu	3677 // DNA binding // inferred from direct assay /// 8270 // zinc ion binding // inferred from electronic annotation /// 16563 // transcriptional activator activity // non-traceable author statement /// 3676 // nucleic acid binding // inferred from elect	1629270_at
	1637641_at	6	FBgn0036844	Mitogen-activated protein kinase phosphatase 3	0.00539124	0.225	7.52344	-2.47873	5.00109	0.531918	0.255846	1.37318	-0.549788	0.961484	0.16324	165 // MAPKKK cascade // inferred from electronic annotation /// 6096 // glycolysis // inferred from electronic annotation /// 6470 // protein amino acid dephosphorylation // inferred from direct assay /// 6470 // protein amino acid dephosphorylation // n	5737 // cytoplasm // inferred from direct assay	8138 // protein tyrosine/serine/threonine phosphatase activity // inferred from sequence or structural similarity /// 8138 // protein tyrosine/serine/threonine phosphatase activity // non-traceable author statement /// 16791 // phosphoric monoester hydrol	1637641_at
	1639069_at	10	FBgn0053503	Cyp12d1-d	0.00577953	0.175	-9.23043	1.68131	5.45587	0.580288	0.474969	-1.21904	0.116621	0.667832	0.113384	6118 // electron transport // inferred from electronic annotation /// 6118 // electron transport // inferred from sequence or structural similarity	5739 // mitochondrion // inferred from sequence or structural similarity /// 5739 // mitochondrion // inferred from electronic annotation /// 16020 // membrane // inferred from electronic annotation /// 5739 // mitochondrion // inferred from sequence simi	4497 // monooxygenase activity // inferred from electronic annotation /// 16491 // oxidoreductase activity // inferred from electronic annotation /// 16491 // oxidoreductase activity // inferred from sequence or structural similarity /// 20037 // heme bin	1639069_at
	1639069_at	12	FBgn0053503	Cyp12d1-d	0.00577953	0.175	-9.23043	1.68131	5.45587	0.580288	0.474969	-1.21904	0.116621	0.667832	0.113384	6118 // electron transport // inferred from electronic annotation /// 6118 // electron transport // inferred from sequence or structural similarity	5739 // mitochondrion // inferred from sequence or structural similarity /// 5739 // mitochondrion // inferred from electronic annotation /// 16020 // membrane // inferred from electronic annotation /// 5739 // mitochondrion // inferred from sequence simi	4497 // monooxygenase activity // inferred from electronic annotation /// 16491 // oxidoreductase activity // inferred from electronic annotation /// 16491 // oxidoreductase activity // inferred from sequence or structural similarity /// 20037 // heme bin	1639069_at
	1639069_at	13	FBgn0053503	Cyp12d1-d	0.00577953	0.175	-9.23043	1.68131	5.45587	0.580288	0.474969	-1.21904	0.116621	0.667832	0.113384	6118 // electron transport // inferred from electronic annotation /// 6118 // electron transport // inferred from sequence or structural similarity	5739 // mitochondrion // inferred from sequence or structural similarity /// 5739 // mitochondrion // inferred from electronic annotation /// 16020 // membrane // inferred from electronic annotation /// 5739 // mitochondrion // inferred from sequence simi	4497 // monooxygenase activity // inferred from electronic annotation /// 16491 // oxidoreductase activity // inferred from electronic annotation /// 16491 // oxidoreductase activity // inferred from sequence or structural similarity /// 20037 // heme bin	1639069_at
	1639069_at	14	FBgn0053503	Cyp12d1-d	0.00577953	0.175	-9.23043	1.68131	5.45587	0.580288	0.474969	-1.21904	0.116621	0.667832	0.113384	6118 // electron transport // inferred from electronic annotation /// 6118 // electron transport // inferred from sequence or structural similarity	5739 // mitochondrion // inferred from sequence or structural similarity /// 5739 // mitochondrion // inferred from electronic annotation /// 16020 // membrane // inferred from electronic annotation /// 5739 // mitochondrion // inferred from sequence simi	4497 // monooxygenase activity // inferred from electronic annotation /// 16491 // oxidoreductase activity // inferred from electronic annotation /// 16491 // oxidoreductase activity // inferred from sequence or structural similarity /// 20037 // heme bin	1639069_at
	1639069_at	8	FBgn0053503	Cyp12d1-d	0.00577953	0.175	-9.23043	1.68131	5.45587	0.580288	0.474969	-1.21904	0.116621	0.667832	0.113384	6118 // electron transport // inferred from electronic annotation /// 6118 // electron transport // inferred from sequence or structural similarity	5739 // mitochondrion // inferred from sequence or structural similarity /// 5739 // mitochondrion // inferred from electronic annotation /// 16020 // membrane // inferred from electronic annotation /// 5739 // mitochondrion // inferred from sequence simi	4497 // monooxygenase activity // inferred from electronic annotation /// 16491 // oxidoreductase activity // inferred from electronic annotation /// 16491 // oxidoreductase activity // inferred from sequence or structural similarity /// 20037 // heme bin	1639069_at
	1639069_at	9	FBgn0053503	Cyp12d1-d	0.00577953	0.175	-9.23043	1.68131	5.45587	0.580288	0.474969	-1.21904	0.116621	0.667832	0.113384	6118 // electron transport // inferred from electronic annotation /// 6118 // electron transport // inferred from sequence or structural similarity	5739 // mitochondrion // inferred from sequence or structural similarity /// 5739 // mitochondrion // inferred from electronic annotation /// 16020 // membrane // inferred from electronic annotation /// 5739 // mitochondrion // inferred from sequence simi	4497 // monooxygenase activity // inferred from electronic annotation /// 16491 // oxidoreductase activity // inferred from electronic annotation /// 16491 // oxidoreductase activity // inferred from sequence or structural similarity /// 20037 // heme bin	1639069_at
	1632395_s_at	2	FBgn0028671	Vha100-1	0.00583615	0.5	-4.37003	3.91354	4.14178	0.440522	0.141669	-1.14973	0.915486	1.03261	0.175315	6812 // cation transport // inferred from electronic annotation /// 15992 // proton transport // inferred from electronic annotation	220 // hydrogen-transporting ATPase V0 domain // inferred from sequence or structural similarity /// 16020 // membrane // inferred from electronic annotation /// 220 // hydrogen-transporting ATPase V0 domain // inferred from sequence similarity	8553 // hydrogen-exporting ATPase activity, phosphorylative mechanism // inferred from sequence or structural similarity /// 8553 // hydrogen-exporting ATPase activity, phosphorylative mechanism // inferred from sequence similarity	1632395_s_at
	1635773_at	14	FBgn0035704	CG10144	0.00588155	0.375	-3.43379	5.11434	4.27407	0.454591	0.00746068	-1.52648	2.23182	1.87915	0.31904	---	---	---	1635773_at
	1628488_at	10	FBgn0039492	CG6051	0.00641217	0.2	-2.27815	7.97138	5.12476	0.545072	0.613924	-0.296612	0.60085	0.448731	0.0761852	---	---	8270 // zinc ion binding // inferred from electronic annotation	1628488_at
	1631813_at	6	FBgn0029885	CG3224	0.0067601	0.425	4.51281	-3.7325	4.12265	0.438487	0.572843	0.349396	-0.461936	0.405666	0.0688737	---	5622 // intracellular // inferred from electronic annotation /// 5634 // nucleus // inferred from electronic annotation	5515 // protein binding // inferred from physical interaction /// 3676 // nucleic acid binding // inferred from electronic annotation /// 8270 // zinc ion binding // inferred from electronic annotation	1631813_at
	1625568_a_at	13	FBgn0034419	CG15111	0.00757518	0.2	-2.24031	7.82004	5.03018	0.535011	0.00181094	-1.16044	4.05618	2.60831	0.442837	---	---	---	1625568_a_at
	1625017_at	9	FBgn0034750	CG3732	0.00760617	0.175	-2.08076	8.50507	5.29291	0.562956	0.00945345	-0.932176	3.72529	2.32873	0.395371	6139 // nucleobase, nucleoside, nucleotide and nucleic acid metabolism // inferred from electronic annotation /// 6366 // transcription from RNA polymerase II promoter // inferred from electronic annotation	5622 // intracellular // inferred from electronic annotation	30528 // transcription regulator activity // inferred from electronic annotation /// 8270 // zinc ion binding // inferred from electronic annotation	1625017_at
	1627197_at	6	FBgn0004574	Ras opposite	0.00761775	0.4	-5.15364	3.05535	4.1045	0.436556	0.05842	-1.73055	0.958501	1.34453	0.228273	910 // cytokinesis // inferred from mutant phenotype /// 6887 // exocytosis // non-traceable author statement /// 6887 // exocytosis // traceable author statement /// 6904 // vesicle docking during exocytosis // inferred from electronic annotation /// 726	5737 // cytoplasm // non-traceable author statement /// 5829 // cytosol // traceable author statement /// 12506 // vesicle membrane // non-traceable author statement /// 16020 // membrane // traceable author statement	149 // SNARE binding // inferred from sequence or structural similarity /// 19905 // syntaxin binding // non-traceable author statement /// 149 // SNARE binding // inferred from sequence similarity	1627197_at
	1628560_at	12	FBgn0034564	CG9344	0.00799769	0.25	-2.53714	6.69844	4.61779	0.491149	0.117786	-0.750442	1.78285	1.26664	0.21505	398 // nuclear mRNA splicing, via spliceosome // inferred from sequence or structural similarity /// 16071 // mRNA metabolism // inferred from electronic annotation /// 398 // nuclear mRNA splicing, via spliceosome // inferred from sequence similarity	5681 // spliceosome complex // inferred from sequence or structural similarity /// 5688 // snRNP U6 // non-traceable author statement /// 5732 // small nucleolar ribonucleoprotein complex // inferred from electronic annotation /// 30532 // small nuclear r	5515 // protein binding // inferred from physical interaction	1628560_at
	1624022_at	8	FBgn0031876	CG9200	0.00803283	0.5	-4.22533	3.76885	3.99709	0.425132	0.391402	-0.725063	0.490823	0.607943	0.103216	45449 // regulation of transcription // inferred from electronic annotation	5634 // nucleus // inferred from electronic annotation	3677 // DNA binding // inferred from electronic annotation	1624022_at
	1632959_at	14	FBgn0033702	CG8854	0.00828527	0.2	-2.21961	7.73722	4.97842	0.529506	0.0484375	-0.802573	2.62469	1.71363	0.290939	---	---	---	1632959_at
	1636502_at	8	FBgn0038649	CG7718	0.00837131	0.475	3.55552	-4.41029	3.98291	0.423623	0.41655	0.431291	-0.723258	0.577274	0.0980092	6644 // phospholipid metabolism // inferred from electronic annotation /// 8152 // metabolism // inferred from electronic annotation	---	8444 // CDP-diacylglycerol-glycerol-3-phosphate 3-phosphatidyltransferase activity // inferred from sequence or structural similarity /// 3824 // catalytic activity // inferred from electronic annotation /// 8444 // CDP-diacylglycerol-glycerol-3-phosphate	1636502_at
	1628560_at	10	FBgn0034564	CG9344	0.00850472	0.325	-2.98336	5.49393	4.23865	0.450824	0.2943	-0.632043	0.952337	0.79219	0.134497	398 // nuclear mRNA splicing, via spliceosome // inferred from sequence or structural similarity /// 16071 // mRNA metabolism // inferred from electronic annotation /// 398 // nuclear mRNA splicing, via spliceosome // inferred from sequence similarity	5681 // spliceosome complex // inferred from sequence or structural similarity /// 5688 // snRNP U6 // non-traceable author statement /// 5732 // small nucleolar ribonucleoprotein complex // inferred from electronic annotation /// 30532 // small nuclear r	5515 // protein binding // inferred from physical interaction	1628560_at
	1625586_at	7	---	---	0.00873607	0.3	-6.27419	2.36288	4.31853	0.459321	0.170226	-1.59185	0.514908	1.05338	0.178842	---	---	---	1625586_at
	1630109_at	7	FBgn0035744	CG8628	0.00978386	0.325	5.39872	-2.93752	4.16812	0.443323	0.038797	1.94641	-1.11067	1.52854	0.259515	6869 // lipid transport // inferred from electronic annotation /// 42049 // cell acyl-CoA homeostasis // inferred from sequence or structural similarity /// 1700 // embryonic development (sensu Insecta) // inferred from mutant phenotype /// 7399 // nervou	---	62 // acyl-CoA binding // inferred from sequence or structural similarity /// 4857 // enzyme inhibitor activity // inferred from sequence or structural similarity /// 5386 // carrier activity // inferred from electronic annotation /// 50809 // diazepam bi	1630109_at
	1628821_at	10	FBgn0036553	CG17027	0.0130895	0.325	-2.83924	5.1946	4.01692	0.427241	0.00826192	-1.36489	2.4744	1.91964	0.325916	6644 // phospholipid metabolism // inferred from electronic annotation /// 7242 // intracellular signaling cascade // inferred from electronic annotation /// 16311 // dephosphorylation // non-traceable author statement /// 5975 // carbohydrate metabolism	---	8934 // inositol-1(or 4)-monophosphatase activity // inferred from sequence or structural similarity /// 8934 // inositol-1(or 4)-monophosphatase activity // non-traceable author statement /// 4437 // inositol or phosphatidylinositol phosphatase activity	1628821_at
	1641659_s_at	8	FBgn0039697	CG7834	0.0243834	0.275	-2.3456	5.35389	3.84975	0.40946	0.00369124	-1.32321	3.06257	2.19289	0.372307	6118 // electron transport // inferred from electronic annotation /// 6119 // oxidative phosphorylation // inferred from sequence or structural similarity /// 6119 // oxidative phosphorylation // inferred from sequence similarity	17133 // electron transfer flavoprotein complex (sensu Eukaryota) // inferred from sequence or structural similarity /// 17133 // electron transfer flavoprotein complex (sensu Eukaryota) // inferred from sequence similarity	9055 // electron carrier activity // inferred from sequence or structural similarity /// 16491 // oxidoreductase activity // inferred from electronic annotation /// 9055 // electron carrier activity // inferred from electronic annotation /// 9055 // elect	1641659_s_at
	1639055_at	10	FBgn0032101	CG9586	0.0330183	0.375	-2.7589	3.98951	3.3742	0.358882	0.00232333	-1.69963	2.5204	2.11002	0.358237	---	---	---	1639055_at
	1625750_at	11	FBgn0038830	CG17272	0.0654254	0.325	-4.32799	1.74571	3.03685	0.323	0.00231251	-3.06261	1.30108	2.18185	0.370432	19722 // calcium-mediated signaling // inferred from electronic annotation	---	5509 // calcium ion binding // inferred from sequence or structural similarity /// 5516 // calmodulin binding // inferred from electronic annotation /// 5515 // protein binding // inferred from physical interaction /// 5509 // calcium ion binding // infer	1625750_at
	1632642_a_at	13	FBgn0031459	CG2862	0.0666079	0.4	-2.54131	3.24136	2.89134	0.307524	0.00431428	-1.69185	2.24498	1.96842	0.334196	---	---	8252 // nucleotidase activity // inferred from sequence or structural similarity /// 19204 // nucleotide phosphatase activity // inferred from electronic annotation /// 8252 // nucleotidase activity // inferred from sequence similarity	1632642_a_at
	1623298_at	13	FBgn0029828	CG6067	0.0697273	0.425	3.03145	-2.63758	2.83451	0.30148	0.00359504	2.16649	-1.805	1.98575	0.337139	6508 // proteolysis // inferred from electronic annotation	---	4295 // trypsin activity // inferred from electronic annotation /// 4252 // serine-type endopeptidase activity // inferred from electronic annotation /// 8233 // peptidase activity // inferred from electronic annotation /// 16787 // hydrolase activity //	1623298_at
	1629475_at	8	FBgn0021768	nudC	0.112881	0.15	-1.26259	5.63307	3.44783	0.366712	0.00564575	-0.905215	4.34875	2.62698	0.446007	7097 // nuclear migration // inferred from sequence or structural similarity /// 7097 // nuclear migration // non-traceable author statement /// 9993 // oogenesis (sensu Insecta) // non-traceable author statement /// 7097 // nuclear migration // inferred	5737 // cytoplasm // inferred from direct assay	---	1629475_at
	1628435_at	9	FBgn0003498	squid	0.115404	0.325	-3.75287	1.4688	2.61084	0.277689	0.00842536	-2.70271	1.12779	1.91525	0.32517	184 // mRNA catabolism, nonsense-mediated decay // traceable author statement /// 381 // regulation of alternative nuclear mRNA splicing, via spliceosome // inferred from mutant phenotype /// 6405 // RNA export from nucleus // traceable author statement /	785 // chromatin // inferred from direct assay /// 5634 // nucleus // Unknown /// 5634 // nucleus // inferred from direct assay /// 5634 // nucleus // traceable author statement /// 5703 // polytene chromosome puff // inferred from direct assay /// 5730 /	3729 // mRNA binding // inferred from sequence or structural similarity /// 3729 // mRNA binding // non-traceable author statement /// 3730 // mRNA 3'-UTR binding // traceable author statement /// 166 // nucleotide binding // inferred from electronic anno	1628435_at
	1625491_at	12	FBgn0045064	brain washing	0.122756	0.2	-5.02623	0.971255	2.99874	0.318948	0.00451063	-3.95726	0.842915	2.40009	0.407485	6672 // ceramide metabolism // inferred from electronic annotation /// 7420 // brain development // inferred from mutant phenotype /// 6629 // lipid metabolism // inferred from electronic annotation	139 // Golgi membrane // inferred from electronic annotation /// 5789 // endoplasmic reticulum membrane // inferred from electronic annotation /// 16021 // integral to membrane // inferred from electronic annotation /// 16020 // membrane // inferred from	17040 // ceramidase activity // non-traceable author statement /// 16787 // hydrolase activity // inferred from electronic annotation /// 16811 // hydrolase activity, acting on carbon-nitrogen (but not peptide) bonds, in linear amides // inferred from ele	1625491_at
	1636920_s_at	4	FBgn0035436	CG12016	0.162304	0.25	3.5447	-1.48589	2.5153	0.267528	0.00629214	3.09462	-1.1877	2.14116	0.363525	---	---	5515 // protein binding // inferred from physical interaction	1636920_s_at
	1626978_at	13	FBgn0032206	CG31873	0.165852	0.275	-1.55887	3.27977	2.41932	0.25732	0.00162061	-1.41397	3.30186	2.35791	0.400325	7205 // protein kinase C activation // inferred from electronic annotation	---	4143 // diacylglycerol kinase activity // inferred from electronic annotation	1626978_at
	1624290_at	11	FBgn0034733	CG4752	0.209134	0.25	3.17132	-1.36143	2.26637	0.241052	0.00102972	3.66037	-1.37628	2.51833	0.42756	6952 // defense response // inferred from electronic annotation /// 9636 // response to toxin // inferred from electronic annotation	---	17168 // 5-oxoprolinase (ATP-hydrolyzing) activity // inferred from sequence or structural similarity /// 3824 // catalytic activity // inferred from electronic annotation /// 16787 // hydrolase activity // inferred from electronic annotation /// 17168 //	1624290_at
	1625388_at	11	FBgn0036616	CG4893	0.211901	0.425	-1.90567	2.04121	1.97344	0.209896	0.00277817	-1.84593	2.22185	2.03389	0.345313	---	---	---	1625388_at
	1634296_s_at	3	FBgn0031362	CG17646	0.259349	0.45	-2.18091	1.36939	1.77515	0.188805	0.000787214	-2.57552	1.8943	2.23491	0.379442	6629 // lipid metabolism // inferred from electronic annotation /// 6820 // anion transport // inferred from electronic annotation /// 6869 // lipid transport // inferred from electronic annotation /// 6810 // transport // inferred from electronic annotat	43190 // ATP-binding cassette (ABC) transporter complex // inferred from sequence or structural similarity /// 16020 // membrane // inferred from electronic annotation /// 16021 // integral to membrane // inferred from electronic annotation /// 43190 // A	166 // nucleotide binding // inferred from electronic annotation /// 5215 // transporter activity // inferred from sequence or structural similarity /// 5253 // anion channel activity // inferred from electronic annotation /// 5524 // ATP binding // infer	1634296_s_at
	1634296_s_at	4	FBgn0031362	CG17646	0.259349	0.45	-2.18091	1.36939	1.77515	0.188805	0.000787214	-2.57552	1.8943	2.23491	0.379442	6629 // lipid metabolism // inferred from electronic annotation /// 6820 // anion transport // inferred from electronic annotation /// 6869 // lipid transport // inferred from electronic annotation /// 6810 // transport // inferred from electronic annotat	43190 // ATP-binding cassette (ABC) transporter complex // inferred from sequence or structural similarity /// 16020 // membrane // inferred from electronic annotation /// 16021 // integral to membrane // inferred from electronic annotation /// 43190 // A	166 // nucleotide binding // inferred from electronic annotation /// 5215 // transporter activity // inferred from sequence or structural similarity /// 5253 // anion channel activity // inferred from electronic annotation /// 5524 // ATP binding // infer	1634296_s_at
	1628942_at	1	FBgn0031397	CG15385	0.441198	0.2	0.3775	-2.65122	1.51436	0.161068	0.00669496	0.803735	-3.80054	2.30214	0.390855	---	---	3993 // acid phosphatase activity // inferred from electronic annotation /// 16791 // phosphoric monoester hydrolase activity // inferred from electronic annotation	1628942_at
	1635447_at	14	FBgn0034225	CG4827	0.515669	0.125	-0.615156	2.48015	1.54765	0.164609	0.00137406	-0.923515	5.52765	3.22558	0.547637	6139 // nucleobase, nucleoside, nucleotide and nucleic acid metabolism // inferred from electronic annotation /// 9166 // nucleotide catabolism // inferred from electronic annotation	---	8253 // 5'-nucleotidase activity // inferred from sequence or structural similarity /// 166 // nucleotide binding // inferred from electronic annotation /// 16787 // hydrolase activity // inferred from electronic annotation /// 16788 // hydrolase activity	1635447_at
	1635340_at	1	FBgn0003891	tudor	0.599833	0.3	0.313166	-1.49153	0.902349	0.0959741	0.00828619	1.05969	-2.86301	1.96135	0.332997	7278 // pole cell fate determination // non-traceable author statement /// 7281 // germ cell development // traceable author statement /// 7315 // pole plasm assembly // inferred from mutant phenotype /// 7315 // pole plasm assembly // traceable author st	5739 // mitochondrion // traceable author statement /// 18994 // polar granule // traceable author statement	3676 // nucleic acid binding // inferred from electronic annotation	1635340_at
	1629374_at	13	FBgn0051739	CG31739	0.802297	0.45	0.129264	-0.665196	0.39723	0.0422495	0.000447383	1.97212	-2.67064	2.32138	0.394122	6422 // aspartyl-tRNA aminoacylation // inferred from sequence or structural similarity /// 6430 // lysyl-tRNA aminoacylation // inferred from electronic annotation /// 6418 // tRNA aminoacylation for protein translation // inferred from electronic annota	5737 // cytoplasm // inferred from electronic annotation	3729 // mRNA binding // inferred from electronic annotation /// 4815 // aspartate-tRNA ligase activity // inferred from sequence or structural similarity /// 4824 // lysine-tRNA ligase activity // inferred from electronic annotation /// 5524 // ATP bindin	1629374_at
	1633592_a_at	13	FBgn0025456	Cellular Repressor of E1A-stimulated Genes	0.839729	0.225	-0.820838	-0.0561992	0.38232	0.0406636	0.00848276	3.20995	-1.08304	2.1465	0.364431	16481 // negative regulation of transcription // inferred from sequence or structural similarity /// 16481 // negative regulation of transcription // inferred from sequence similarity	5634 // nucleus // Unknown /// 5634 // nucleus // inferred from curator	5515 // protein binding // inferred from physical interaction /// 16564 // transcriptional repressor activity // inferred from sequence or structural similarity /// 16564 // transcriptional repressor activity // inferred from sequence similarity	1633592_a_at
Trait	Probe Set ID	Probe		Gene Name	FEMALE P-Value	MAF	0F	1F	aF	a/σGF	MALE P-Value	0M	1M	aM	a/σGM	Gene Ontology Biological Process	Gene Ontology Cellular Component	Gene Ontology Molecular Function	Probe Set ID
Triacylglycerol	1634906_at	9	FBgn0003885 /// FBgn0003721	Tubulin at 84D /// Tropomyosin 1	0.000341541	0.2	0.831535	-0.213998	0.522767	0.660059	0.00248547	0.800128	-0.157396	0.478762	0.609112	910 // cytokinesis // inferred from mutant phenotype /// 6886 // intracellular protein transport // inferred from electronic annotation /// 6928 // cell motility // inferred from electronic annotation /// 7017 // microtubule-based process // inferred from	5874 // microtubule // inferred from sequence or structural similarity /// 5874 // microtubule // non-traceable author statement /// 45298 // tubulin // non-traceable author statement /// 5862 // muscle thin filament tropomyosin // non-traceable author st	3924 // GTPase activity // inferred from electronic annotation /// 5200 // structural constituent of cytoskeleton // inferred from sequence or structural similarity /// 5525 // GTP binding // non-traceable author statement /// 15631 // tubulin binding //	1634906_at
	1632109_s_at	6	FBgn0025725	coatomer protein	0.00109177	0.2	-0.198187	0.768289	0.483238	0.610149	0.236125	-0.0447782	0.349656	0.197217	0.250912	6886 // intracellular protein transport // inferred from electronic annotation /// 6887 // exocytosis // inferred from electronic annotation /// 6890 // retrograde vesicle-mediated transport, Golgi to ER // inferred from sequence or structural similarity	30126 // COPI vesicle coat // inferred from sequence or structural similarity /// 30126 // COPI vesicle coat // non-traceable author statement /// 30126 // COPI vesicle coat // inferred from electronic annotation /// 30126 // COPI vesicle coat // inferred	8565 // protein transporter activity // inferred from electronic annotation /// 5515 // protein binding // inferred from physical interaction /// 5488 // binding // inferred from electronic annotation	1632109_s_at
	1637684_at	6	FBgn0034155	unc-104	0.00149446	0.2	-0.193556	0.749766	0.471661	0.595532	0.0145698	-0.12375	0.665543	0.394646	0.502095	6605 // protein targeting // inferred from electronic annotation /// 6886 // intracellular protein transport // inferred from electronic annotation /// 7010 // cytoskeleton organization and biogenesis // inferred from electronic annotation /// 7018 // mic	5871 // kinesin complex // inferred from sequence or structural similarity /// 5874 // microtubule // inferred from electronic annotation /// 5875 // microtubule associated complex // inferred from electronic annotation /// 5871 // kinesin complex // infe	3777 // microtubule motor activity // inferred from electronic annotation /// 3777 // microtubule motor activity // inferred from sequence or structural similarity /// 5200 // structural constituent of cytoskeleton // inferred from electronic annotation /	1637684_at
	1637509_s_at	6	FBgn0027360	Tim10	0.00160986	0.125	-0.14666	0.98749	0.567075	0.716004	0.00341088	-0.106531	1.01859	0.562561	0.715726	6626 // protein targeting to mitochondrion // inferred from sequence or structural similarity /// 15031 // protein transport // non-traceable author statement /// 45039 // protein import into mitochondrial inner membrane // inferred from electronic annota	5744 // mitochondrial inner membrane presequence translocase complex // inferred from sequence or structural similarity /// 5744 // mitochondrial inner membrane presequence translocase complex // non-traceable author statement /// 42721 // mitochondrial i	15450 // protein translocase activity // inferred from sequence or structural similarity /// 15450 // protein translocase activity // non-traceable author statement /// 5515 // protein binding // inferred from physical interaction /// 8565 // protein tran	1637509_s_at
	1630483_a_at	14	FBgn0035793	CG7546	0.00217193	0.4	0.443181	-0.303606	0.373394	0.471457	0.00360745	0.487414	-0.268095	0.377754	0.480603	---	---	---	1630483_a_at
	1628028_s_at	13	FBgn0029897	Ribosomal protein L17	0.00234221	0.25	-0.214741	0.624656	0.419698	0.529922	0.000114021	-0.237905	0.850151	0.544028	0.692148	6412 // protein biosynthesis // inferred from sequence or structural similarity /// 6412 // protein biosynthesis // inferred from electronic annotation /// 6412 // protein biosynthesis // inferred from sequence similarity	5842 // cytosolic large ribosomal subunit (sensu Eukaryota) // inferred from sequence or structural similarity /// 5622 // intracellular // inferred from electronic annotation /// 5840 // ribosome // inferred from electronic annotation /// 15934 // large	3676 // nucleic acid binding // inferred from electronic annotation /// 3735 // structural constituent of ribosome // inferred from sequence or structural similarity /// 5515 // protein binding // inferred from physical interaction /// 3735 // structural	1628028_s_at
	1630467_a_at	12	FBgn0032048	Diuretic hormone 31	0.00248856	0.475	-0.384986	0.339004	0.361995	0.457064	0.0500265	-0.235889	0.278392	0.25714	0.327151	7218 // neuropeptide signaling pathway // inferred from sequence or structural similarity /// 7589 // fluid secretion // inferred from direct assay /// 7589 // fluid secretion // inferred from sequence or structural similarity /// 6508 // proteolysis // i	---	5184 // neuropeptide hormone activity // inferred from sequence or structural similarity /// 8613 // diuretic hormone activity // inferred from direct assay /// 8613 // diuretic hormone activity // inferred from sequence or structural similarity /// 8613	1630467_a_at
	1632152_at	12	FBgn0030521	CG10992	0.00279895	0.2	0.710636	-0.183773	0.447205	0.564652	0.00117745	0.848452	-0.169477	0.508965	0.647538	6508 // proteolysis // inferred from electronic annotation /// 35071 // salivary gland cell autophagic cell death // inferred from expression pattern /// 48102 // autophagic cell death // inferred from expression pattern /// 50790 // regulation of catalyt	---	4213 // cathepsin B activity // inferred from sequence or structural similarity /// 5515 // protein binding // inferred from physical interaction /// 4197 // cysteine-type endopeptidase activity // inferred from electronic annotation /// 8233 // peptidase	1632152_at
	1632277_a_at	5	FBgn0026428	HDAC6	0.00340739	0.3	0.225099	-0.541535	0.383317	0.483986	0.203956	0.144707	-0.223954	0.184331	0.234518	74 // regulation of progression through cell cycle // inferred from electronic annotation /// 6333 // chromatin assembly or disassembly // inferred from electronic annotation /// 6357 // regulation of transcription from RNA polymerase II promoter // infer	---	3682 // chromatin binding // inferred from electronic annotation /// 4407 // histone deacetylase activity // inferred from direct assay /// 4407 // histone deacetylase activity // inferred from sequence or structural similarity /// 4407 // histone deacety	1632277_a_at
	1641635_s_at	2	FBgn0035400	CG11537	0.00367609	0.175	0.752403	-0.16553	0.458966	0.579503	0.0394987	0.618424	-0.089837	0.354131	0.450548	5975 // carbohydrate metabolism // inferred from electronic annotation /// 6952 // defense response // inferred from electronic annotation /// 8643 // carbohydrate transport // inferred from electronic annotation /// 15904 // tetracycline transport // inf	16020 // membrane // inferred from electronic annotation /// 16021 // integral to membrane // inferred from electronic annotation	15144 // carbohydrate transporter activity // inferred from sequence or structural similarity /// 15520 // tetracycline:hydrogen antiporter activity // inferred from electronic annotation /// 5215 // transporter activity // inferred from electronic annota	1641635_s_at
	1633983_a_at	9	FBgn0052046	CG32046	0.00403576	0.3	0.523079	-0.231164	0.377121	0.476163	0.0147833	0.515418	-0.172167	0.343792	0.437395	---	---	---	1633983_a_at
	1626488_s_at	10	FBgn0028691	Rpn9	0.00425222	0.125	0.125075	-0.914659	0.519867	0.656398	0.312162	0.0851111	-0.322908	0.204009	0.259554	6508 // proteolysis // inferred from direct assay /// 6508 // proteolysis // inferred from sequence or structural similarity /// 7096 // regulation of exit from mitosis // inferred from mutant phenotype /// 6508 // proteolysis // inferred from sequence si	5838 // proteasome regulatory particle (sensu Eukaryota) // inferred from direct assay /// 5838 // proteasome regulatory particle (sensu Eukaryota) // inferred from sequence or structural similarity /// 8541 // proteasome regulatory particle, lid subcompl	4175 // endopeptidase activity // inferred from direct assay /// 30234 // enzyme regulator activity // inferred from electronic annotation /// 5515 // protein binding // inferred from physical interaction	1626488_s_at
	1633641_a_at	12	FBgn0034194	CG15611	0.00451509	0.275	0.205619	-0.559874	0.382747	0.483266	0.14219	0.153889	-0.281676	0.217783	0.277077	35023 // regulation of Rho protein signal transduction // inferred from electronic annotation	5622 // intracellular // inferred from electronic annotation	5515 // protein binding // inferred from physical interaction /// 5089 // Rho guanyl-nucleotide exchange factor activity // inferred from electronic annotation	1633641_a_at
	1635788_a_at	9	FBgn0037847	SelR	0.0045889	0.175	-0.162057	0.736034	0.449046	0.566977	0.000805762	-0.158715	0.943136	0.550925	0.700923	6800 // oxygen and reactive oxygen species metabolism // inferred from electronic annotation /// 6952 // defense response // inferred from electronic annotation /// 18206 // peptidyl-methionine modification // non-traceable author statement	---	318 // protein-methionine-R-oxide reductase activity // inferred from direct assay /// 318 // protein-methionine-R-oxide reductase activity // inferred from sequence or structural similarity /// 318 // protein-methionine-R-oxide reductase activity // non-	1635788_a_at
	1632605_at	6	FBgn0028552	soluble NSF attachment protein	0.00471974	0.475	-0.362626	0.318774	0.3407	0.430177	0.0133331	-0.301795	0.338021	0.319908	0.407008	6886 // intracellular protein transport // inferred from electronic annotation /// 7269 // neurotransmitter secretion // non-traceable author statement /// 16082 // synaptic vesicle priming // non-traceable author statement	5737 // cytoplasm // non-traceable author statement /// 5783 // endoplasmic reticulum // inferred from electronic annotation /// 5794 // Golgi apparatus // inferred from electronic annotation	5483 // soluble NSF attachment protein activity // non-traceable author statement /// 5515 // protein binding // inferred from physical interaction /// 5478 // intracellular transporter activity // inferred from electronic annotation /// 5488 // binding /	1632605_at
	1624756_at	14	FBgn0027572	CG5009	0.00566569	0.5	-0.338765	0.328983	0.333874	0.421558	0.00528235	-0.32217	0.390388	0.356279	0.453281	6635 // fatty acid beta-oxidation // inferred from electronic annotation /// 6118 // electron transport // inferred from electronic annotation /// 6631 // fatty acid metabolism // inferred from electronic annotation	5777 // peroxisome // inferred from electronic annotation	16401 // palmitoyl-CoA oxidase activity // inferred from sequence or structural similarity /// 5515 // protein binding // inferred from physical interaction /// 3995 // acyl-CoA dehydrogenase activity // inferred from electronic annotation /// 3997 // acy	1624756_at
	1625878_at	5	FBgn0027091	Cysteinyl-tRNA synthetase	0.00567384	0.15	0.789766	-0.145125	0.467446	0.590209	0.785065	0.121335	0.0187158	0.0513097	0.0652795	6423 // cysteinyl-tRNA aminoacylation // non-traceable author statement /// 6423 // cysteinyl-tRNA aminoacylation // inferred from electronic annotation	---	3729 // mRNA binding // inferred from electronic annotation /// 4817 // cysteine-tRNA ligase activity // inferred from sequence or structural similarity /// 4817 // cysteine-tRNA ligase activity // non-traceable author statement /// 5524 // ATP binding //	1625878_at
	1624050_at	6	FBgn0027605	CG6842	0.00592315	0.5	-0.337185	0.327402	0.332293	0.419562	0.17339	-0.146652	0.214869	0.180761	0.229976	6886 // intracellular protein transport // inferred from sequence or structural similarity /// 6886 // intracellular protein transport // inferred from sequence similarity	---	166 // nucleotide binding // inferred from electronic annotation /// 5524 // ATP binding // inferred from electronic annotation /// 16887 // ATPase activity // inferred from sequence or structural similarity /// 5515 // protein binding // inferred from ph	1624050_at
	1638359_s_at	5	FBgn0028953	CG14478	0.00598765	0.225	0.173945	-0.620884	0.397414	0.501786	0.0888519	0.155001	-0.382299	0.26865	0.341794	15074 // DNA integration // inferred from electronic annotation	5634 // nucleus // inferred from electronic annotation	3677 // DNA binding // inferred from electronic annotation /// 4803 // transposase activity // inferred from electronic annotation	1638359_s_at
	1626798_a_at	3	FBgn0000228	Blastoderm-specific gene 25D	0.00605003	0.45	-0.371418	0.294994	0.333206	0.420715	0.173709	-0.165585	0.197495	0.18154	0.230967	---	---	---	1626798_a_at
	1627926_at	8	FBgn0034058	CG8315	0.00674983	0.5	-0.332482	0.322699	0.32759	0.413624	0.013424	-0.28511	0.353328	0.319219	0.406131	6625 // protein targeting to peroxisome // inferred from electronic annotation /// 7031 // peroxisome organization and biogenesis // inferred from sequence or structural similarity /// 16559 // peroxisome fission // inferred from electronic annotation ///	5778 // peroxisomal membrane // inferred from electronic annotation	---	1627926_at
	1626331_at	2	FBgn0033570	CG7712	0.00681389	0.3	-0.219125	0.494987	0.357056	0.450828	0.0940128	-0.11054	0.371621	0.241081	0.306718	6120 // mitochondrial electron transport, NADH to ubiquinone // inferred from sequence or structural similarity /// 6120 // mitochondrial electron transport, NADH to ubiquinone // inferred from sequence similarity	5747 // respiratory chain complex I (sensu Eukaryota) // inferred from sequence or structural similarity /// 5747 // respiratory chain complex I (sensu Eukaryota) // inferred from sequence similarity	3954 // NADH dehydrogenase activity // inferred from sequence or structural similarity /// 8137 // NADH dehydrogenase (ubiquinone) activity // inferred from sequence or structural similarity /// 5515 // protein binding // inferred from physical interactio	1626331_at
	1627609_at	14	FBgn0030765	CG9742	0.00780228	0.25	-0.190957	0.553305	0.372131	0.469862	0.12904	-0.0819045	0.382148	0.232026	0.295199	245 // spliceosome assembly // inferred from sequence or structural similarity /// 398 // nuclear mRNA splicing, via spliceosome // inferred from sequence or structural similarity /// 398 // nuclear mRNA splicing, via spliceosome // inferred from electron	5681 // spliceosome complex // inferred from sequence or structural similarity /// 5732 // small nucleolar ribonucleoprotein complex // inferred from electronic annotation /// 30532 // small nuclear ribonucleoprotein complex // inferred from sequence or s	31202 // RNA splicing factor activity, transesterification mechanism // inferred from sequence or structural similarity /// 5515 // protein binding // inferred from physical interaction /// 3723 // RNA binding // inferred from electronic annotation /// 31	1627609_at
	1631627_at	12	FBgn0000639 /// FBgn0034365	Fat body protein 1 /// CG5335	0.00819104	0.3	0.48463	-0.214686	0.349658	0.441487	0.0179731	0.50235	-0.166566	0.334458	0.42552	15032 // storage protein import into fat body // inferred from physical interaction /// 15032 // storage protein import into fat body // inferred from sequence similarity	---	5529 // sugar binding // inferred from electronic annotation /// 8565 // protein transporter activity // inferred from physical interaction /// 8565 // protein transporter activity // inferred from sequence similarity	1631627_at
	1637525_s_at	10	FBgn0026409	Mitochondrial phosphate carrier protein	0.00830849	0.45	0.284501	-0.358593	0.321547	0.405993	0.0924681	0.234879	-0.211277	0.223078	0.283814	6796 // phosphate metabolism // inferred from electronic annotation /// 6817 // phosphate transport // inferred from sequence or structural similarity /// 6817 // phosphate transport // non-traceable author statement /// 6810 // transport // inferred from	5739 // mitochondrion // non-traceable author statement /// 5740 // mitochondrial envelope // inferred from sequence or structural similarity /// 5743 // mitochondrial inner membrane // inferred from sequence or structural similarity /// 16020 // membrane	5386 // carrier activity // inferred from sequence or structural similarity /// 5488 // binding // inferred from electronic annotation /// 15114 // phosphate transporter activity // inferred from sequence or structural similarity /// 15114 // phosphate tr	1637525_s_at
	1629325_at	4	---	---	0.00843009	0.3	-0.213982	0.482987	0.348484	0.440006	0.0421555	-0.139887	0.440099	0.289993	0.368948	---	---	---	1629325_at
	1627493_at	5	FBgn0031913	CG5958	0.00851264	0.5	-0.323917	0.314135	0.319026	0.402811	0.315733	-0.0998522	0.16807	0.133961	0.170434	6732 // coenzyme metabolism // inferred from electronic annotation /// 6810 // transport // inferred from electronic annotation /// 51189 // prosthetic group metabolism // inferred from electronic annotation	5622 // intracellular // inferred from electronic annotation	5386 // carrier activity // inferred from electronic annotation /// 16918 // retinal binding // inferred from sequence or structural similarity /// 5215 // transporter activity // inferred from electronic annotation /// 16918 // retinal binding // inferre	1627493_at
	1632291_at	1	FBgn0011712	Soluble NSF attachment protein	0.00855282	0.325	0.454619	-0.226137	0.340378	0.429771	0.479211	0.170726	-0.0316701	0.101198	0.128751	910 // cytokinesis // inferred from mutant phenotype /// 6886 // intracellular protein transport // inferred from electronic annotation /// 6888 // ER to Golgi vesicle-mediated transport // non-traceable author statement /// 7269 // neurotransmitter secre	5783 // endoplasmic reticulum // inferred from electronic annotation /// 5794 // Golgi apparatus // inferred from electronic annotation /// 19898 // extrinsic to membrane // non-traceable author statement	5483 // soluble NSF attachment protein activity // non-traceable author statement /// 5515 // protein binding // inferred from physical interaction /// 5478 // intracellular transporter activity // inferred from electronic annotation /// 5488 // binding /	1632291_at
	1628161_at	4	FBgn0034118	Nup62	0.00933235	0.225	-0.174917	0.580753	0.377835	0.477064	0.110648	-0.0795003	0.425429	0.252465	0.321202	6605 // protein targeting // inferred from electronic annotation	5643 // nuclear pore // inferred from sequence or structural similarity /// 5643 // nuclear pore // non-traceable author statement /// 5643 // nuclear pore // inferred from electronic annotation /// 5643 // nuclear pore // inferred from sequence similarit	17056 // structural constituent of nuclear pore // inferred from electronic annotation /// 5515 // protein binding // inferred from physical interaction	1628161_at
	1633701_at	7	FBgn0035355	CG16985	0.00959022	0.375	-0.248515	0.401147	0.324831	0.41014	0.440077	-0.0459628	0.167561	0.106762	0.135829	---	---	5515 // protein binding // inferred from physical interaction /// 3824 // catalytic activity // inferred from electronic annotation	1633701_at
	1631677_at	6	FBgn0030093	dalao	0.00984362	0.15	-0.136596	0.741433	0.439014	0.554311	0.181994	-0.0403695	0.456152	0.248261	0.315853	6333 // chromatin assembly or disassembly // inferred from electronic annotation /// 6338 // chromatin remodeling // inferred from genetic interaction /// 6338 // chromatin remodeling // inferred from physical interaction /// 45893 // positive regulation	5634 // nucleus // inferred from direct assay /// 16585 // chromatin remodeling complex // inferred from sequence or structural similarity /// 35060 // brahma complex // inferred from direct assay /// 35060 // brahma complex // inferred from physical inte	3677 // DNA binding // inferred from sequence or structural similarity /// 3682 // chromatin binding // inferred from electronic annotation /// 3713 // transcription coactivator activity // Unknown /// 5515 // protein binding // inferred from physical int	1631677_at
	1628081_s_at	13	FBgn0038256	CG7530	0.0109149	0.475	-0.299315	0.320524	0.309919	0.391312	0.00349925	-0.318971	0.424355	0.371663	0.472854	---	16021 // integral to membrane // inferred from electronic annotation	---	1628081_s_at
	1641178_s_at	10	FBgn0035181	CG9205	0.0480871	0.15	0.576969	-0.107573	0.342271	0.43216	0.00116159	1.00437	-0.137114	0.570742	0.726134	8202 // steroid metabolism // inferred from electronic annotation	---	5515 // protein binding // inferred from physical interaction	1641178_s_at
	1630574_at	10	FBgn0034871	CG3906	0.0500663	0.35	0.325459	-0.182772	0.254116	0.320853	0.00308707	0.545943	-0.241495	0.393719	0.500915	---	---	---	1630574_at
	1635723_s_at	12	FBgn0053129	CG33129	0.0550544	0.125	-0.0946927	0.623718	0.359206	0.453542	0.00103702	-0.121263	1.12171	0.621487	0.790696	---	---	5515 // protein binding // inferred from physical interaction	1635723_s_at
	1640695_at	12	FBgn0039304	CG10425	0.078347	0.25	-0.38395	0.121461	0.252706	0.319073	0.00923259	-0.545586	0.22734	0.386463	0.491683	8152 // metabolism // inferred from electronic annotation	---	16491 // oxidoreductase activity // inferred from sequence or structural similarity /// 16491 // oxidoreductase activity // inferred from electronic annotation /// 16491 // oxidoreductase activity // inferred from sequence similarity	1640695_at
	1640445_at	13	FBgn0037374	jagunal	0.109596	0.35	-0.151374	0.267149	0.209262	0.264219	0.00961865	-0.210272	0.487959	0.349116	0.444167	7018 // microtubule-based movement // non-traceable author statement /// 7303 // cytoplasmic transport, nurse cell to oocyte // non-traceable author statement /// 9993 // oogenesis (sensu Insecta) // non-traceable author statement	---	5515 // protein binding // inferred from physical interaction	1640445_at
	1625680_a_at	10	FBgn0032455	CG5792	0.164372	0.225	-0.0987564	0.318421	0.208589	0.26337	0.00550162	-0.157042	0.692518	0.42478	0.540433	---	---	5515 // protein binding // inferred from physical interaction	1625680_a_at
	1640311_s_at	13	FBgn0022238	lola like	0.176666	0.45	0.148326	-0.192157	0.170241	0.214951	0.00898858	0.337816	-0.33709	0.337453	0.42933	6333 // chromatin assembly or disassembly // inferred from electronic annotation /// 6357 // regulation of transcription from RNA polymerase II promoter // inferred from sequence or structural similarity /// 7530 // sex determination // inferred from elec	5634 // nucleus // inferred from sequence or structural similarity /// 31519 // PcG protein complex // inferred from physical interaction /// 794 // condensed nuclear chromosome // inferred from direct assay /// 5634 // nucleus // inferred from direct ass	3704 // specific RNA polymerase II transcription factor activity // inferred from sequence or structural similarity /// 5515 // protein binding // traceable author statement /// 5515 // protein binding // inferred from physical interaction /// 3677 // DNA	1640311_s_at
	1641206_at	11	FBgn0015542	similar	0.188729	0.275	0.262836	-0.106443	0.18464	0.233131	0.00579715	0.606941	-0.183172	0.395056	0.502616	6355 // regulation of transcription, DNA-dependent // non-traceable author statement /// 6357 // regulation of transcription from RNA polymerase II promoter // inferred from electronic annotation /// 7165 // signal transduction // inferred from electronic	5634 // nucleus // non-traceable author statement /// 5634 // nucleus // inferred from electronic annotation	3700 // transcription factor activity // inferred from electronic annotation /// 3702 // RNA polymerase II transcription factor activity // inferred from sequence or structural similarity /// 4871 // signal transducer activity // inferred from electronic	1641206_at
	1639252_s_at	4	FBgn0039635	CG11876	0.214543	0.25	-0.094901	0.265138	0.180019	0.227297	0.00796811	-0.162506	0.623953	0.393229	0.500292	6090 // pyruvate metabolism // inferred from sequence or structural similarity /// 6099 // tricarboxylic acid cycle // inferred from electronic annotation /// 6355 // regulation of transcription, DNA-dependent // inferred from electronic annotation /// 60	45254 // pyruvate dehydrogenase complex // inferred from sequence or structural similarity /// 45254 // pyruvate dehydrogenase complex // inferred from sequence similarity	3700 // transcription factor activity // inferred from electronic annotation /// 4739 // pyruvate dehydrogenase (acetyl-transferring) activity // inferred from sequence or structural similarity /// 5515 // protein binding // inferred from physical interac	1639252_s_at
	1625680_a_at	13	FBgn0032455	CG5792	0.263397	0.275	-0.091577	0.223644	0.15761	0.199003	0.00838802	-0.174378	0.583755	0.379067	0.482273	---	---	5515 // protein binding // inferred from physical interaction	1625680_a_at
	1639904_at	5	FBgn0024912	O-6-alkylguanine-DNA alkyltransferase	0.319073	0.425	0.103097	-0.150993	0.127045	0.160411	0.00652165	0.333572	-0.371048	0.35231	0.448231	6259 // DNA metabolism // inferred from electronic annotation /// 6281 // DNA repair // inferred from electronic annotation /// 6307 // DNA dealkylation // inferred from direct assay	---	3676 // nucleic acid binding // inferred from electronic annotation /// 3908 // methylated-DNA-[protein]-cysteine S-methyltransferase activity // inferred from direct assay /// 3908 // methylated-DNA-[protein]-cysteine S-methyltransferase activity // infe	1639904_at
	1623761_at	13	FBgn0030040	CG15347	0.357709	0.475	-0.115288	0.117126	0.116207	0.146726	0.00791533	-0.290064	0.392405	0.341235	0.434141	---	---	---	1623761_at
	1631856_a_at	7	FBgn0021906 /// FBgn0068089	Rieske iron-sulfur protein /// RFeSP	0.360564	0.325	0.161391	-0.0849533	0.123172	0.15552	0.00817618	0.523423	-0.201487	0.362455	0.461139	6122 // mitochondrial electron transport, ubiquinol to cytochrome c // inferred from sequence or structural similarity /// 6118 // electron transport // inferred from electronic annotation /// 6122 // mitochondrial electron transport, ubiquinol to cytochr	5750 // respiratory chain complex III (sensu Eukaryota) // inferred from sequence or structural similarity /// 16020 // membrane // inferred from electronic annotation /// 45285 // ubiquinol-cytochrome-c reductase complex // inferred from electronic annot	8121 // ubiquinol-cytochrome-c reductase activity // inferred from sequence or structural similarity /// 8121 // ubiquinol-cytochrome-c reductase activity // inferred from electronic annotation /// 8121 // ubiquinol-cytochrome-c reductase activity // infe	1631856_a_at
	1633698_at	9	FBgn0011455 /// FBgn0067956	lethal (3) neo18 /// lethal (3) neo18	0.839737	0.125	-0.0145887	0.0629898	0.0387893	0.0489763	0.00379909	-0.105089	1.00849	0.556792	0.708386	6120 // mitochondrial electron transport, NADH to ubiquinone // inferred from sequence or structural similarity /// 6120 // mitochondrial electron transport, NADH to ubiquinone // inferred from sequence similarity	5747 // respiratory chain complex I (sensu Eukaryota) // inferred from sequence or structural similarity /// 5747 // respiratory chain complex I (sensu Eukaryota) // inferred from sequence similarity	3954 // NADH dehydrogenase activity // inferred from sequence or structural similarity /// 8137 // NADH dehydrogenase (ubiquinone) activity // inferred from sequence or structural similarity /// 3954 // NADH dehydrogenase activity // inferred from sequenc	1633698_at
Trait	Probe Set ID	Probe	Flybase ID	Gene Name	FEMALE P-Value	MAF	0F	1F	aF	a/σGF	MALE P-Value	0M	1M	aM	a/σGM	Gene Ontology Biological Process	Gene Ontology Cellular Component	Gene Ontology Molecular Function	Probe Set ID
Glycerol	1623252_a_at	10	FBgn0026708	lethal (1) G0030	0.000446664	0.35	0.831916	-1.78675	1.30933	0.557401	0.000937652	0.850441	-1.83758	1.34401	0.538681	6099 // tricarboxylic acid cycle // inferred from sequence or structural similarity /// 6092 // main pathways of carbohydrate metabolism // inferred from electronic annotation /// 6099 // tricarboxylic acid cycle // inferred from electronic annotation ///	5759 // mitochondrial matrix // inferred from sequence or structural similarity /// 5737 // cytoplasm // inferred from electronic annotation /// 5759 // mitochondrial matrix // inferred from sequence similarity	4108 // citrate (Si)-synthase activity // inferred from sequence or structural similarity /// 16829 // lyase activity // inferred from electronic annotation /// 4108 // citrate (Si)-synthase activity // inferred from electronic annotation /// 46912 // tra	1623252_a_at
	1623252_a_at	9	FBgn0026708	lethal (1) G0030	0.000446664	0.35	0.831916	-1.78675	1.30933	0.557401	0.000937652	0.850441	-1.83758	1.34401	0.538681	6099 // tricarboxylic acid cycle // inferred from sequence or structural similarity /// 6092 // main pathways of carbohydrate metabolism // inferred from electronic annotation /// 6099 // tricarboxylic acid cycle // inferred from electronic annotation ///	5759 // mitochondrial matrix // inferred from sequence or structural similarity /// 5737 // cytoplasm // inferred from electronic annotation /// 5759 // mitochondrial matrix // inferred from sequence similarity	4108 // citrate (Si)-synthase activity // inferred from sequence or structural similarity /// 16829 // lyase activity // inferred from electronic annotation /// 4108 // citrate (Si)-synthase activity // inferred from electronic annotation /// 46912 // tra	1623252_a_at
	1639858_s_at	7	FBgn0026369	Smad anchor for receptor activation	0.00081566	0.325	-1.81308	0.747604	1.28034	0.545058	0.00529766	-1.67947	0.674762	1.17712	0.471791	7179 // transforming growth factor beta receptor signaling pathway // non-traceable author statement /// 7242 // intracellular signaling cascade // inferred from electronic annotation /// 8104 // protein localization // non-traceable author statement	---	5160 // transforming growth factor beta receptor binding // non-traceable author statement /// 8270 // zinc ion binding // inferred from electronic annotation /// 19209 // kinase activator activity // inferred from electronic annotation /// 4872 // recept	1639858_s_at
	1625747_at	13	FBgn0038747	RhoGAP92B	0.00084597	0.25	-0.775271	1.98734	1.38131	0.58804	0.0101771	-0.681539	1.68316	1.18235	0.473887	6886 // intracellular protein transport // inferred from electronic annotation /// 17157 // regulation of exocytosis // inferred from electronic annotation /// 6412 // protein biosynthesis // inferred from electronic annotation /// 7165 // signal transduc	5622 // intracellular // inferred from electronic annotation /// 5737 // cytoplasm // inferred from electronic annotation /// 5840 // ribosome // inferred from electronic annotation	5083 // small GTPase regulator activity // inferred from electronic annotation /// 5096 // GTPase activator activity // inferred from sequence or structural similarity /// 3735 // structural constituent of ribosome // inferred from electronic annotation /	1625747_at
	1627982_at	10	FBgn0051077	CG31077	0.0010396	0.375	-0.997414	1.43671	1.21706	0.518119	0.000503776	-1.12694	1.63725	1.38209	0.553946	6030 // chitin metabolism // inferred from electronic annotation	5576 // extracellular region // inferred from electronic annotation	8061 // chitin binding // inferred from electronic annotation	1627982_at
	1624539_at	14	FBgn0038870	CG5871	0.00138999	0.5	1.06795	-1.23719	1.15257	0.490665	0.000995717	1.18611	-1.36684	1.27647	0.511611	---	---	4415 // hyalurononglucosaminidase activity // inferred from sequence or structural similarity /// 4415 // hyalurononglucosaminidase activity // inferred from sequence similarity	1624539_at
	1639858_s_at	6	FBgn0026369	Smad anchor for receptor activation	0.00154671	0.3	-1.83035	0.663551	1.24695	0.530842	0.0146765	-1.58192	0.548873	1.0654	0.427013	7179 // transforming growth factor beta receptor signaling pathway // non-traceable author statement /// 7242 // intracellular signaling cascade // inferred from electronic annotation /// 8104 // protein localization // non-traceable author statement	---	5160 // transforming growth factor beta receptor binding // non-traceable author statement /// 8270 // zinc ion binding // inferred from electronic annotation /// 19209 // kinase activator activity // inferred from electronic annotation /// 4872 // recept	1639858_s_at
	1634053_at	7	FBgn0030850	CG8408	0.00161304	0.275	1.76475	-0.786103	1.27543	0.542966	0.00212608	1.86122	-0.830619	1.34592	0.539446	---	---	---	1634053_at
	1639113_at	6	FBgn0038639	CG7705	0.00194659	0.125	-0.508505	2.88259	1.69555	0.721817	0.0015227	-0.557357	3.17859	1.86797	0.748686	---	---	---	1639113_at
	1638016_at	14	FBgn0037521	CG2993	0.00204311	0.2	2.14925	-0.643085	1.39617	0.594366	0.000881102	2.48542	-0.734311	1.60987	0.645237	---	---	---	1638016_at
	1638004_at	1	FBgn0004580	Calbindin 53E	0.00208982	0.175	-0.598053	2.33586	1.46696	0.624503	0.00182665	-0.651053	2.55288	1.60197	0.642071	6874 // calcium ion homeostasis // inferred from sequence or structural similarity /// 19226 // transmission of nerve impulse // inferred from electronic annotation /// 19722 // calcium-mediated signaling // inferred from electronic annotation /// 6874 //	---	5509 // calcium ion binding // inferred from sequence or structural similarity /// 5509 // calcium ion binding // non-traceable author statement /// 5509 // calcium ion binding // traceable author statement /// 5516 // calmodulin binding // inferred from	1638004_at
	1638004_at	14	FBgn0004580	Calbindin 53E	0.00208982	0.175	-0.598053	2.33586	1.46696	0.624503	0.00182665	-0.651053	2.55288	1.60197	0.642071	6874 // calcium ion homeostasis // inferred from sequence or structural similarity /// 19226 // transmission of nerve impulse // inferred from electronic annotation /// 19722 // calcium-mediated signaling // inferred from electronic annotation /// 6874 //	---	5509 // calcium ion binding // inferred from sequence or structural similarity /// 5509 // calcium ion binding // non-traceable author statement /// 5509 // calcium ion binding // traceable author statement /// 5516 // calmodulin binding // inferred from	1638004_at
	1640758_at	3	FBgn0052613	CG32613	0.00209425	0.375	-1.52355	0.77874	1.15114	0.490057	0.0160297	-1.33567	0.656819	0.996245	0.399297	---	---	---	1640758_at
	1640541_at	1	FBgn0005632	fat facets	0.00417796	0.4	-0.938807	1.19667	1.06774	0.454549	0.00183545	-1.08396	1.40003	1.242	0.497795	6511 // ubiquitin-dependent protein catabolism // inferred from genetic interaction /// 6512 // ubiquitin cycle // inferred from genetic interaction /// 6897 // endocytosis // non-traceable author statement /// 7097 // nuclear migration // inferred from m	5737 // cytoplasm // inferred from direct assay	4197 // cysteine-type endopeptidase activity // inferred from electronic annotation /// 4221 // ubiquitin thiolesterase activity // inferred from electronic annotation /// 4843 // ubiquitin-specific protease activity // non-traceable author statement ///	1640541_at
	1626972_at	2	FBgn0039634	CG11874	0.00423654	0.4	0.768394	-1.36414	1.06626	0.453923	0.000912795	0.958514	-1.66368	1.3111	0.52549	6487 // protein amino acid N-linked glycosylation // inferred from electronic annotation	16020 // membrane // inferred from electronic annotation	4571 // mannosyl-oligosaccharide 1,2-alpha-mannosidase activity // inferred from sequence or structural similarity /// 5509 // calcium ion binding // inferred from electronic annotation /// 4571 // mannosyl-oligosaccharide 1,2-alpha-mannosidase activity /	1626972_at
	1640382_at	10	FBgn0030504	CG2691	0.00450283	0.25	1.71391	-0.684126	1.19902	0.510437	0.00654053	1.77683	-0.712764	1.2448	0.498917	---	16021 // integral to membrane // inferred from electronic annotation	5488 // binding // inferred from electronic annotation	1640382_at
	1640382_at	9	FBgn0030504	CG2691	0.00450283	0.25	1.71391	-0.684126	1.19902	0.510437	0.00654053	1.77683	-0.712764	1.2448	0.498917	---	16021 // integral to membrane // inferred from electronic annotation	5488 // binding // inferred from electronic annotation	1640382_at
	1623411_at	14	FBgn0005630	longitudinals lacking	0.00483398	0.275	-0.719549	1.58929	1.15442	0.491452	0.0039067	-0.790667	1.75589	1.27328	0.510332	1539 // ciliary or flagellar motility // inferred from electronic annotation /// 6333 // chromatin assembly or disassembly // inferred from electronic annotation /// 6357 // regulation of transcription from RNA polymerase II promoter // non-traceable auth	5634 // nucleus // inferred from direct assay /// 5634 // nucleus // non-traceable author statement /// 9288 // flagellum (sensu Bacteria) // inferred from electronic annotation /// 5622 // intracellular // inferred from electronic annotation /// 5634 //	3676 // nucleic acid binding // inferred from electronic annotation /// 3702 // RNA polymerase II transcription factor activity // non-traceable author statement /// 3704 // specific RNA polymerase II transcription factor activity // inferred from sequenc	1623411_at
	1625212_at	4	FBgn0030776	CG4653	0.00490562	0.425	-0.969602	1.11271	1.04116	0.443234	0.0063086	-1.02085	1.16852	1.09468	0.438751	6508 // proteolysis // inferred from electronic annotation	---	4252 // serine-type endopeptidase activity // non-traceable author statement /// 4263 // chymotrypsin activity // inferred from electronic annotation /// 4295 // trypsin activity // inferred from electronic annotation	1625212_at
	1637751_at	13	FBgn0052563	CG32563	0.0050708	0.275	1.58108	-0.716433	1.14875	0.48904	0.00255573	1.83018	-0.818849	1.32452	0.530868	---	---	---	1637751_at
	1623693_a_at	3	FBgn0020304	drongo	0.00528508	0.4	-0.918642	1.16642	1.04253	0.443818	0.00575528	-0.982846	1.24836	1.1156	0.447135	6139 // nucleobase, nucleoside, nucleotide and nucleic acid metabolism // inferred from electronic annotation /// 6810 // transport // inferred from electronic annotation /// 15931 // nucleobase, nucleoside, nucleotide and nucleic acid transport // inferr	---	5215 // transporter activity // inferred from electronic annotation	1623693_a_at
	1623365_at	13	FBgn0013753	Big brother	0.00532214	0.475	0.98848	-1.05552	1.022	0.435078	0.0268671	0.847204	-0.938641	0.892922	0.357885	6357 // regulation of transcription from RNA polymerase II promoter // traceable author statement /// 45944 // positive regulation of transcription from RNA polymerase II promoter // inferred from sequence or structural similarity /// 45944 // positive re	5634 // nucleus // inferred from direct assay /// 5634 // nucleus // non-traceable author statement /// 16513 // core-binding factor complex // inferred from sequence or structural similarity /// 5634 // nucleus // inferred from electronic annotation ///	3713 // transcription coactivator activity // inferred from direct assay /// 3713 // transcription coactivator activity // inferred from physical interaction /// 3713 // transcription coactivator activity // inferred from sequence or structural similarity	1623365_at
	1630196_at	1	FBgn0025109	Bem46	0.00546174	0.325	0.621726	-1.55164	1.08668	0.462615	0.0388794	0.489475	-1.29465	0.892061	0.357539	---	---	---	1630196_at
	1636398_at	10	FBgn0037517	CG10086	0.00566587	0.225	-0.630982	1.7973	1.21414	0.516876	0.01544	-0.612834	1.70925	1.16104	0.465348	---	---	5515 // protein binding // inferred from physical interaction	1636398_at
	1633505_at	14	FBgn0039541	CG12876	0.00567273	0.275	-1.73084	0.53981	1.13532	0.483323	0.00636557	-1.84596	0.575549	1.21075	0.485272	6917 // induction of apoptosis // inferred from electronic annotation /// 7165 // signal transduction // inferred from electronic annotation	---	4871 // signal transducer activity // inferred from sequence or structural similarity /// 5057 // receptor signaling protein activity // inferred from electronic annotation /// 5515 // protein binding // inferred from physical interaction /// 4871 // sign	1633505_at
	1635482_at	13	FBgn0031633	CG2976	0.00603066	0.475	-1.04271	0.974328	1.00852	0.42934	0.00405913	-1.1679	1.10059	1.13424	0.454606	6497 // protein amino acid lipidation // inferred from electronic annotation /// 18346 // protein amino acid prenylation // inferred from electronic annotation	5965 // protein farnesyltransferase complex // inferred from sequence or structural similarity /// 5965 // protein farnesyltransferase complex // inferred from sequence similarity	4660 // protein farnesyltransferase activity // inferred from sequence or structural similarity /// 8415 // acyltransferase activity // inferred from electronic annotation /// 4659 // prenyltransferase activity // inferred from electronic annotation /// 8	1635482_at
	1634031_at	10	FBgn0035696	Bestrophin 2	0.00636593	0.25	-0.662754	1.64979	1.15627	0.49224	0.0408124	-0.568399	1.34374	0.95607	0.383194	6810 // transport // inferred from electronic annotation /// 6811 // ion transport // inferred from electronic annotation	---	---	1634031_at
[truncated: 84 more rows]

## Sheet: Sheet3
1630774_s_at	9	1	FBgn0003371	0.5
1636488_at	12	2	FBgn0038749	0.45
1623036_a_at	1	3	FBgn0027596	0.375
1636180_at	1	4	FBgn0040064	0.35
1641488_at	11	5	FBgn0035632	0.175
[truncated: 257 more rows]
