# Supplementary material for: Systems genetics analysis of body weight and energy metabolism traits in Drosophila melanogaster
Source: BMC Genomics. 2010 May 11;11:297. doi: 10.1186/1471-2164-11-297 (PMC2880307; doi:10.1186/1471-2164-11-297)
Supplement: Additional file 3 — List of transcripts significantly correlated with body weight and energy metabolism traits. This file includes Affymetrix Probe identification number, FlyBase accession number and name of the gene transcript, P-value from the regression analyses, mean expression level, broad-sense heritability, and gene ontology information. Transcripts included were significant at uncorrected P < 0.01. [file 1471-2164-11-297-S3.XLS]

## Sheet: Additional File 3
Trait	Probe Set ID	Flybase_ID	Gene Name	Regression p-value	Mean Expression	H2	Gene Ontology Biological Process	Gene Ontology Cellular Component	Gene Ontology Molecular Function	Probe Set ID
Wet Body Weight	1628884_at	FBgn0030310	semmelweis	1.64362e-06	11.3444	0.638788	0006952 // defense response // non-traceable author statement /// 0006955 // immune response // inferred from sequence or structural similarity /// 0006955 // immune response // traceable author statement /// 0006955 // immune response // inferred from electronic annotation /// 0006965 // positive regulation of biosynthetic process of antibacterial peptides active against Gram-positive bacteria /…	5576 // extracellular region // inferred from direct assay /// 5576 // extracellular region // inferred from sequence or structural similarity /// 5887 // integral to plasma membrane // non-traceable author statement /// 5576 // extracellular region // inferred from sequence similarity	8329 // pattern recognition receptor activity // traceable author statement /// 8745 // N-acetylmuramoyl-L-alanine amidase activity // inferred from electronic annotation /// 16019 // peptidoglycan receptor activity // inferred from sequence or structural similarity /// 16019 // peptidoglycan receptor activity // non-traceable author statement /// 16019 // peptidoglycan receptor activity // trace…	1628884_at
	1637548_at	FBgn0023535	arginase	2.64679e-06	11.0543	0.740638	0006527 // arginine catabolic process // inferred from electronic annotation /// 0019547 // arginine catabolic process to ornithine // inferred from sequence or structural similarity	5739 // mitochondrion // inferred from sequence or structural similarity /// 5739 // mitochondrion // inferred from sequence similarity	4053 // arginase activity // inferred from sequence or structural similarity /// 4053 // arginase activity // inferred from electronic annotation /// 16787 // hydrolase activity // inferred from electronic annotation /// 16813 // hydrolase activity, acting on carbon-nitrogen (but not peptide) bonds, in linear amidines // inferred from electronic annotation /// 46872 // metal ion binding // inferr…	1637548_at
	1636333_a_at	FBgn0035623	Mth-like 2	3.09903e-06	9.68315	0.827646	0006950 // response to stress // inferred from sequence or structural similarity /// 0006950 // response to stress // inferred from electronic annotation /// 0007165 // signal transduction // inferred from electronic annotation /// 0007186 // G-protein coupled receptor protein signaling pathway // inferred from sequence or structural similarity /// 0007186 // G-protein coupled receptor protein si…	16021 // integral to membrane // inferred from sequence or structural similarity /// 16021 // integral to membrane // non-traceable author statement /// 16020 // membrane // inferred from electronic annotation /// 16021 // integral to membrane // inferred from electronic annotation /// 16021 // integral to membrane // inferred from sequence similarity	1584 // rhodopsin-like receptor activity // inferred from electronic annotation /// 4930 // G-protein coupled receptor activity // inferred from sequence or structural similarity /// 4871 // signal transducer activity // inferred from electronic annotation /// 4872 // receptor activity // inferred from electronic annotation /// 4930 // G-protein coupled receptor activity // inferred from electron…	1636333_a_at
	1628715_a_at	FBgn0030334	Karl	9.9584e-06	10.4862	0.66258	---	---	5488 // binding // inferred from electronic annotation	1628715_a_at
	1634515_at	FBgn0033999	CG8093	1.10097e-05	11.3922	0.831198	0006629 // lipid metabolic process // inferred from electronic annotation /// 0006629 // lipid metabolic process // inferred from sequence or structural similarity	---	4806 // triacylglycerol lipase activity // inferred from sequence or structural similarity /// 16298 // lipase activity // inferred from sequence or structural similarity /// 5515 // protein binding // inferred from physical interaction /// 16787 // hydrolase activity // inferred from electronic annotation /// 16789 // carboxylic ester hydrolase activity // inferred from electronic annotation ///…	1634515_at
	1635812_at	FBgn0032387	CG16965	1.36014e-05	10.2463	0.887909	0005975 // carbohydrate metabolic process // inferred from electronic annotation /// 0005996 // monosaccharide metabolic process // inferred from electronic annotation	---	4555 // alpha,alpha-trehalase activity // inferred from sequence or structural similarity /// 4645 // phosphorylase activity // inferred from electronic annotation /// 4555 // alpha,alpha-trehalase activity // inferred from sequence similarity	1635812_at
	1638567_at	FBgn0037228	CG1092	2.42809e-05	10.7198	0.611286	---	---	5515 // protein binding // inferred from physical interaction	1638567_at
	1633385_at	FBgn0030334	Karl	2.6974e-05	10.1393	0.702602	---	---	5488 // binding // inferred from electronic annotation	1633385_at
	1623675_at	FBgn0039685	turn on sex-specificity	2.83067e-05	11.6426	0.948504	0006810 // transport // inferred from electronic annotation /// 0007606 // sensory perception of chemical stimulus // inferred from sequence or structural similarity /// 0007608 // sensory perception of smell // inferred from electronic annotation /// 0019236 // response to pheromone // inferred from sequence or structural similarity /// 0035071 // salivary gland cell autophagic cell death // inf…	5576 // extracellular region // inferred from sequence or structural similarity /// 5576 // extracellular region // inferred from sequence similarity	5549 // odorant binding // inferred from electronic annotation /// 5549 // odorant binding // inferred from sequence or structural similarity /// 5549 // odorant binding // non-traceable author statement /// 5549 // odorant binding // inferred from sequence similarity	1623675_at
	1629072_at	FBgn0003638	suppressor of white-apricot	2.89066e-05	10.5987	0.80962	0000398 // nuclear mRNA splicing, via spliceosome // non-traceable author statement /// 0006350 // transcription // inferred from electronic annotation /// 0006355 // regulation of transcription, DNA-dependent // inferred from electronic annotation /// 0006396 // RNA processing // inferred from electronic annotation /// 0006397 // mRNA processing // inferred from electronic annotation /// 0008380…	5634 // nucleus // non-traceable author statement /// 5681 // spliceosome complex // non-traceable author statement /// 5634 // nucleus // inferred from electronic annotation	3723 // RNA binding // inferred from electronic annotation	1629072_at
	1624939_at	FBgn0033981	Cyp6a21	3.0012e-05	10.8975	0.871396	0006118 // electron transport // inferred from electronic annotation /// 0008202 // steroid metabolic process // inferred from electronic annotation	5792 // microsome // non-traceable author statement /// 16020 // membrane // non-traceable author statement /// 16020 // membrane // inferred from electronic annotation	4497 // monooxygenase activity // inferred from electronic annotation /// 16491 // oxidoreductase activity // inferred from electronic annotation /// 5506 // iron ion binding // inferred from electronic annotation /// 20037 // heme binding // inferred from electronic annotation /// 46872 // metal ion binding // inferred from electronic annotation	1624939_at
	1631405_at	FBgn0031809	CG9508	3.82419e-05	10.4413	0.837752	0006508 // proteolysis // inferred from electronic annotation /// 0007155 // cell adhesion // inferred from electronic annotation	16020 // membrane // inferred from electronic annotation	4245 // neprilysin activity // inferred from sequence or structural similarity /// 8270 // zinc ion binding // inferred from electronic annotation /// 4245 // neprilysin activity // inferred from sequence similarity	1631405_at
	1630515_s_at	FBgn0001114	glutactin	3.97711e-05	12.6564	0.568776	---	5604 // basement membrane // inferred from direct assay /// 5604 // basement membrane // non-traceable author statement	3824 // catalytic activity // inferred from electronic annotation /// 5509 // calcium ion binding // non-traceable author statement /// 5509 // calcium ion binding // inferred from electronic annotation	1630515_s_at
	1641419_at	FBgn0041579	attacin	4.84796e-05	11.2422	0.373067	0006952 // defense response // inferred from direct assay /// 0006955 // immune response // inferred from electronic annotation /// 0019731 // antibacterial humoral response // inferred from direct assay /// 0019731 // antibacterial humoral response // inferred from sequence or structural similarity /// 0019731 // antibacterial humoral response // non-traceable author statement /// 0042742 // def…	5576 // extracellular region // inferred from direct assay /// 5576 // extracellular region // inferred from electronic annotation	---	1641419_at
	1626530_at	FBgn0000278	Cecropin	5.22905e-05	9.91333	0.526563	0006955 // immune response // inferred from electronic annotation /// 0019731 // antibacterial humoral response // inferred from direct assay /// 0019731 // antibacterial humoral response // inferred from expression pattern /// 0019731 // antibacterial humoral response // inferred from sequence or structural similarity /// 0019731 // antibacterial humoral response // non-traceable author statemen…	5576 // extracellular region // inferred from direct assay	---	1626530_at
	1636257_at	FBgn0036300	CG10688	5.25924e-05	11.897	0.307581	0008152 // metabolic process // inferred from electronic annotation /// 0009298 // GDP-mannose biosynthetic process // non-traceable author statement /// 0019307 // mannose biosynthetic process // inferred from electronic annotation	5737 // cytoplasm // non-traceable author statement /// 5737 // cytoplasm // inferred from electronic annotation	4615 // phosphomannomutase activity // inferred from sequence or structural similarity /// 4615 // phosphomannomutase activity // non-traceable author statement /// 3824 // catalytic activity // inferred from electronic annotation /// 4615 // phosphomannomutase activity // inferred from electronic annotation /// 16853 // isomerase activity // inferred from electronic annotation /// 4615 // phosph…	1636257_at
	1641343_at	FBgn0013767	corazonin	5.38093e-05	9.77323	0.68614	0007218 // neuropeptide signaling pathway // traceable author statement /// 0007218 // neuropeptide signaling pathway // inferred from electronic annotation /// 0045823 // positive regulation of heart contraction // inferred from sequence or structural similarity	---	5184 // neuropeptide hormone activity // non-traceable author statement /// 5184 // neuropeptide hormone activity // traceable author statement	1641343_at
	1635744_at	FBgn0032904	CG9342	8.50256e-05	11.6996	0.501036	0006629 // lipid metabolic process // inferred from electronic annotation /// 0006641 // triacylglycerol metabolic process // inferred from sequence or structural similarity /// 0006869 // lipid transport // inferred from electronic annotation	5634 // nucleus // inferred from electronic annotation	3677 // DNA binding // inferred from electronic annotation /// 5319 // lipid transporter activity // inferred from electronic annotation /// 5386 // carrier activity // inferred from electronic annotation /// 17129 // triglyceride binding // inferred from sequence or structural similarity /// 5488 // binding // inferred from electronic annotation /// 17129 // triglyceride binding // inferred from…	1635744_at
	1632531_at	FBgn0034291	CG5770	9.79422e-05	10.3498	0.964789	---	---	---	1632531_at
	1638733_at	FBgn0038291	CG3984	0.000115898	10.4201	0.916804	---	---	---	1638733_at
	1632705_at	FBgn0002939	neither inactivation nor afterpotential D	0.000121868	11.9176	0.887307	0006915 // apoptosis // inferred from electronic annotation /// 0006952 // defense response // non-traceable author statement /// 0007155 // cell adhesion // inferred from electronic annotation /// 0007602 // phototransduction // inferred from mutant phenotype /// 0007603 // phototransduction, visible light // inferred from mutant phenotype /// 0007604 // phototransduction, UV // inferred from mu…	5887 // integral to plasma membrane // non-traceable author statement /// 16020 // membrane // inferred from electronic annotation	5044 // scavenger receptor activity // inferred from mutant phenotype /// 5044 // scavenger receptor activity // inferred from sequence or structural similarity /// 5044 // scavenger receptor activity // non-traceable author statement /// 5044 // scavenger receptor activity // inferred from sequence similarity	1632705_at
	1638235_at	FBgn0034407 /// FBgn0068165	diptericin-like protein	0.000129243	11.5201	0.301202	0019731 // antibacterial humoral response // inferred from sequence or structural similarity	5576 // extracellular region // inferred from electronic annotation	---	1638235_at
	1639730_at	FBgn0054054	CG34054	0.000159311	10.0551	0.766717	---	---	---	1639730_at
	1635041_at	FBgn0052225	CG32225	0.00015968	10.1133	0.532924	---	16020 // membrane // inferred from electronic annotation	---	1635041_at
	1632392_s_at	FBgn0024290	giant slob	0.000163466	11.0194	0.683287	0006468 // protein amino acid phosphorylation // inferred from electronic annotation /// 0050804 // regulation of synaptic transmission // non-traceable author statement	5737 // cytoplasm // non-traceable author statement	4672 // protein kinase activity // inferred from direct assay /// 4672 // protein kinase activity // non-traceable author statement /// 5515 // protein binding // inferred from physical interaction /// 5524 // ATP binding // inferred from electronic annotation /// 166 // nucleotide binding // inferred from electronic annotation /// 4672 // protein kinase activity // inferred from electronic annot…	1632392_s_at
	1639729_s_at	---	---	0.000171043	10.9167	0.950793	0006278 // RNA-dependent DNA replication // inferred from electronic annotation /// 0006508 // proteolysis // inferred from electronic annotation /// 0015074 // DNA integration // inferred from electronic annotation	---	3677 // DNA binding // inferred from electronic annotation /// 3723 // RNA binding // inferred from electronic annotation /// 3964 // RNA-directed DNA polymerase activity // inferred from electronic annotation /// 4190 // aspartic-type endopeptidase activity // inferred from electronic annotation	1639729_s_at
	1626201_at	FBgn0051091	CG31091	0.000181157	9.73191	0.919587	0006629 // lipid metabolic process // inferred from electronic annotation	---	4806 // triacylglycerol lipase activity // inferred from sequence or structural similarity /// 16787 // hydrolase activity // inferred from electronic annotation /// 16789 // carboxylic ester hydrolase activity // inferred from electronic annotation /// 4806 // triacylglycerol lipase activity // inferred from sequence similarity	1626201_at
	1634552_at	FBgn0041180	Thiolester containing protein IV	0.000183768	12.9413	0.502867	0009401 // phosphoenolpyruvate-dependent sugar phosphotransferase system // inferred from electronic annotation /// 0019731 // antibacterial humoral response // inferred from direct assay	---	4866 // endopeptidase inhibitor activity // inferred from electronic annotation /// 5351 // sugar porter activity // inferred from electronic annotation /// 30414 // protease inhibitor activity // inferred from sequence or structural similarity /// 30414 // protease inhibitor activity // inferred from sequence similarity	1634552_at
	1636293_at	FBgn0027544	CG2217	0.000184981	10.8596	0.576075	---	---	5515 // protein binding // inferred from physical interaction	1636293_at
	1623871_at	FBgn0032639	CG18563	0.000191137	9.46523	0.609995	0006508 // proteolysis // inferred from electronic annotation	---	4252 // serine-type endopeptidase activity // non-traceable author statement /// 4295 // trypsin activity // inferred from electronic annotation /// 4252 // serine-type endopeptidase activity // inferred from electronic annotation	1623871_at
	1628387_s_at	FBgn0050080	CG30080	0.000194832	11.0167	0.768138	0006355 // regulation of transcription, DNA-dependent // inferred from electronic annotation	---	3700 // transcription factor activity // inferred from electronic annotation	1628387_s_at
	1636567_at	FBgn0051199	CG31199	0.000195067	11.8874	0.921338	0006508 // proteolysis // inferred from electronic annotation	---	4252 // serine-type endopeptidase activity // non-traceable author statement /// 4295 // trypsin activity // inferred from electronic annotation /// 4252 // serine-type endopeptidase activity // inferred from electronic annotation	1636567_at
	1631821_at	FBgn0014033	Scavenger Receptor	0.000195696	10.4096	0.845337	0006909 // phagocytosis // traceable author statement /// 0006952 // defense response // non-traceable author statement /// 0006955 // immune response // traceable author statement /// 0009617 // response to bacterium // traceable author statement /// 0050829 // defense response to Gram-negative bacterium // traceable author statement	5887 // integral to plasma membrane // non-traceable author statement /// 16020 // membrane // inferred from electronic annotation	5044 // scavenger receptor activity // non-traceable author statement /// 5044 // scavenger receptor activity // traceable author statement /// 30247 // polysaccharide binding // traceable author statement	1631821_at
	1624772_at	FBgn0036935	CG14186	0.000196659	10.5182	0.729303	---	---	5515 // protein binding // inferred from physical interaction	1624772_at
	1639743_s_at	FBgn0034135	Syntrophin-like 2	0.00020638	10.5102	0.615594	0006936 // muscle contraction // inferred from electronic annotation /// 0007165 // signal transduction // inferred from electronic annotation /// 0007268 // synaptic transmission // inferred from electronic annotation	16013 // syntrophin complex // inferred from sequence or structural similarity /// 16013 // syntrophin complex // non-traceable author statement /// 16013 // syntrophin complex // inferred from sequence similarity	5200 // structural constituent of cytoskeleton // inferred from electronic annotation /// 8092 // cytoskeletal protein binding // inferred from sequence or structural similarity /// 8307 // structural constituent of muscle // inferred from sequence or structural similarity /// 5515 // protein binding // inferred from physical interaction /// 5515 // protein binding // inferred from electronic ann…	1639743_s_at
	1627613_at	FBgn0014865	metchnikowin	0.000240005	12.4266	0.40459	0006805 // xenobiotic metabolic process // inferred from electronic annotation /// 0006952 // defense response // inferred from direct assay /// 0006955 // immune response // inferred from electronic annotation /// 0019731 // antibacterial humoral response // inferred from expression pattern /// 0019731 // antibacterial humoral response // non-traceable author statement /// 0019732 // antifungal …	5576 // extracellular region // inferred from direct assay	---	1627613_at
	1628345_at	FBgn0013771	cytochrome P450 related AF4	0.000249455	10.4454	0.878102	0006118 // electron transport // inferred from electronic annotation /// 0008202 // steroid metabolic process // inferred from electronic annotation /// 0017143 // insecticide metabolic process // non-traceable author statement	5792 // microsome // non-traceable author statement /// 16020 // membrane // non-traceable author statement /// 5783 // endoplasmic reticulum // inferred from electronic annotation /// 5792 // microsome // inferred from electronic annotation /// 16020 // membrane // inferred from electronic annotation	4497 // monooxygenase activity // inferred from electronic annotation /// 16491 // oxidoreductase activity // inferred from electronic annotation /// 5515 // protein binding // inferred from physical interaction /// 5506 // iron ion binding // inferred from electronic annotation /// 20037 // heme binding // inferred from electronic annotation /// 46872 // metal ion binding // inferred from electr…	1628345_at
	1638305_at	FBgn0036713	drostatin-B2	0.00025372	10.2364	0.587322	0007218 // neuropeptide signaling pathway // inferred from direct assay /// 0007218 // neuropeptide signaling pathway // non-traceable author statement /// 0007218 // neuropeptide signaling pathway // traceable author statement /// 0007218 // neuropeptide signaling pathway // inferred from electronic annotation /// 0045968 // negative regulation of juvenile hormone biosynthetic process // non-tra…	---	5179 // hormone activity // inferred from direct assay /// 5179 // hormone activity // non-traceable author statement /// 5179 // hormone activity // traceable author statement /// 5184 // neuropeptide hormone activity // non-traceable author statement /// 16085 // myoinhibitory hormone activity // non-traceable author statement /// 16087 // ecdysiostatic hormone activity // non-traceable author …	1638305_at
	1634402_at	FBgn0038042	Sarcoglycan beta	0.000264554	10.197	0.610821	0006936 // muscle contraction // inferred from electronic annotation /// 0007010 // cytoskeleton organization and biogenesis // inferred from electronic annotation	16012 // sarcoglycan complex // inferred from sequence or structural similarity /// 16012 // sarcoglycan complex // non-traceable author statement /// 16021 // integral to membrane // inferred from electronic annotation /// 16012 // sarcoglycan complex // inferred from electronic annotation /// 16012 // sarcoglycan complex // inferred from sequence similarity	8307 // structural constituent of muscle // inferred from sequence or structural similarity /// 8307 // structural constituent of muscle // inferred from sequence similarity	1634402_at
	1625217_at	FBgn0038578	Mediator complex subunit 17	0.000268794	10.4325	0.613123	0006357 // regulation of transcription from RNA polymerase II promoter // inferred from direct assay /// 0006357 // regulation of transcription from RNA polymerase II promoter // inferred from electronic annotation /// 0006366 // transcription from RNA polymerase II promoter // inferred from sequence or structural similarity /// 0006367 // transcription initiation from RNA polymerase II promoter …	119 // mediator complex // inferred from direct assay /// 119 // mediator complex // inferred from sequence or structural similarity /// 5634 // nucleus // inferred from sequence or structural similarity /// 119 // mediator complex // inferred from sequence similarity /// 5634 // nucleus // inferred from sequence similarity	3712 // transcription cofactor activity // inferred from electronic annotation /// 16455 // RNA polymerase II transcription mediator activity // inferred from sequence or structural similarity /// 5515 // protein binding // inferred from physical interaction /// 4872 // receptor activity // inferred from electronic annotation /// 16455 // RNA polymerase II transcription mediator activity // infer…	1625217_at
	1637870_a_at	FBgn0037908	dpr5	0.000292812	9.70623	0.412437	---	16020 // membrane // inferred from electronic annotation /// 16021 // integral to membrane // inferred from electronic annotation	---	1637870_a_at
	1632023_s_at	FBgn0039911	CG1909	0.000329717	10.5205	0.523824	0007268 // synaptic transmission // inferred from electronic annotation	151 // ubiquitin ligase complex // inferred from electronic annotation /// 5892 // nicotinic acetylcholine-gated receptor-channel complex // inferred from electronic annotation	4842 // ubiquitin-protein ligase activity // inferred from electronic annotation /// 5102 // receptor binding // inferred from sequence or structural similarity /// 8270 // zinc ion binding // inferred from electronic annotation /// 5515 // protein binding // inferred from physical interaction /// 5488 // binding // inferred from electronic annotation /// 5515 // protein binding // inferred from …	1632023_s_at
	1628742_at	FBgn0051312	molting defective	0.000356224	9.67758	0.492239	0006697 // ecdysone biosynthetic process // inferred from mutant phenotype	---	---	1628742_at
	1622894_at	FBgn0034454	CG15120	0.000360677	10.1523	0.842817	---	---	---	1622894_at
	1632045_at	FBgn0038846	CG5697	0.000365215	11.1152	0.815904	---	---	---	1632045_at
	1624945_a_at	FBgn0034289	CG10910	0.000374174	11.9716	0.885649	---	---	---	1624945_a_at
	1634438_at	FBgn0023489	Munster	0.000435047	9.89493	0.623342	0006355 // regulation of transcription, DNA-dependent // inferred from electronic annotation /// 0006357 // regulation of transcription from RNA polymerase II promoter // inferred from electronic annotation /// 0045449 // regulation of transcription // inferred from sequence or structural similarity /// 0045449 // regulation of transcription // inferred from electronic annotation	5634 // nucleus // inferred from sequence or structural similarity /// 5634 // nucleus // inferred from electronic annotation /// 5634 // nucleus // inferred from sequence similarity	3700 // transcription factor activity // inferred from sequence or structural similarity /// 3702 // RNA polymerase II transcription factor activity // non-traceable author statement /// 3677 // DNA binding // inferred from electronic annotation /// 3700 // transcription factor activity // inferred from electronic annotation /// 43565 // sequence-specific DNA binding // inferred from electronic a…	1634438_at
	1634815_at	FBgn0051104	CG31104	0.000453559	12.0393	0.731868	---	---	166 // nucleotide binding // inferred from electronic annotation /// 16301 // kinase activity // inferred from electronic annotation /// 16740 // transferase activity // inferred from electronic annotation	1634815_at
	1635549_at	FBgn0028396	Turandot	0.0004765	12.3618	0.828015	0006950 // response to stress // inferred from mutant phenotype /// 0009408 // response to heat // traceable author statement	---	---	1635549_at
	1631532_at	FBgn0036986	CG5282	0.000499527	10.2248	0.386022	0006508 // proteolysis // inferred from electronic annotation	---	4237 // membrane dipeptidase activity // inferred from sequence or structural similarity /// 8239 // dipeptidyl-peptidase activity // inferred from electronic annotation /// 4237 // membrane dipeptidase activity // inferred from electronic annotation /// 4237 // membrane dipeptidase activity // inferred from sequence similarity	1631532_at
	1640757_at	FBgn0053462	CG33462	0.000521669	9.51589	0.755025	0006508 // proteolysis // inferred from sequence or structural similarity /// 0006508 // proteolysis // non-traceable author statement	---	4295 // trypsin activity // inferred from sequence or structural similarity /// 4295 // trypsin activity // non-traceable author statement /// 4295 // trypsin activity // inferred from sequence similarity	1640757_at
	1627759_at	FBgn0050080	CG30080	0.000523396	10.6009	0.770896	0006355 // regulation of transcription, DNA-dependent // inferred from electronic annotation	---	3700 // transcription factor activity // inferred from electronic annotation	1627759_at
	1629474_at	FBgn0040923	CG11368	0.000527066	12.4411	0.420254	---	---	---	1629474_at
	1626053_at	FBgn0041097	robo3	0.000533011	9.6663	0.301762	0006952 // defense response // inferred from electronic annotation /// 0007165 // signal transduction // inferred from electronic annotation /// 0007398 // ectoderm development // inferred from electronic annotation /// 0007411 // axon guidance // inferred from mutant phenotype /// 0007411 // axon guidance // traceable author statement /// 0007419 // ventral cord development // inferred from muta…	5886 // plasma membrane // non-traceable author statement	8046 // axon guidance receptor activity // non-traceable author statement /// 5515 // protein binding // inferred from physical interaction	1626053_at
	1641618_at	FBgn0013972	guanylate cyclase 99B	0.000537192	10.6866	0.690166	0006139 // nucleobase, nucleoside, nucleotide and nucleic acid metabolic process // inferred from electronic annotation /// 0006182 // cGMP biosynthetic process // inferred from electronic annotation /// 0007186 // G-protein coupled receptor protein signaling pathway // inferred from electronic annotation /// 0007242 // intracellular signaling cascade // inferred from electronic annotation /// 00…	5737 // cytoplasm // non-traceable author statement /// 8074 // guanylate cyclase complex, soluble // inferred from direct assay /// 8074 // guanylate cyclase complex, soluble // non-traceable author statement	4383 // guanylate cyclase activity // inferred from direct assay /// 4383 // guanylate cyclase activity // non-traceable author statement /// 4383 // guanylate cyclase activity // inferred from electronic annotation /// 16829 // lyase activity // inferred from electronic annotation /// 16849 // phosphorus-oxygen lyase activity // inferred from electronic annotation /// 20037 // heme binding // in…	1641618_at
	1641200_at	FBgn0011281	Olfactory-specific-F	0.000549126	12.2465	0.569221	0006810 // transport // inferred from electronic annotation /// 0007165 // signal transduction // inferred from electronic annotation /// 0007600 // sensory perception // inferred from electronic annotation /// 0019236 // response to pheromone // inferred from electronic annotation	5576 // extracellular region // non-traceable author statement	5102 // receptor binding // inferred from electronic annotation /// 5550 // pheromone binding // inferred from sequence or structural similarity /// 5550 // pheromone binding // non-traceable author statement /// 8145 // phenylalkylamine binding // non-traceable author statement /// 5549 // odorant binding // inferred from electronic annotation /// 5550 // pheromone binding // inferred from elect…	1641200_at
	1628716_at	FBgn0032613	CG13283	0.000550982	10.389	0.723842	0006508 // proteolysis // inferred from electronic annotation	16020 // membrane // inferred from electronic annotation	4245 // neprilysin activity // inferred from electronic annotation	1628716_at
	1634702_at	FBgn0031970	CG7227	0.000562924	10.045	0.863955	0006915 // apoptosis // inferred from electronic annotation /// 0006952 // defense response // non-traceable author statement /// 0007155 // cell adhesion // inferred from electronic annotation /// 0042116 // macrophage activation // inferred from electronic annotation	5887 // integral to plasma membrane // non-traceable author statement /// 16020 // membrane // inferred from electronic annotation	5044 // scavenger receptor activity // non-traceable author statement	1634702_at
	1631660_at	FBgn0040734	CG15065	0.000584315	13.9985	0.635883	---	---	---	1631660_at
	1636407_at	FBgn0004919	goliath	0.000613135	10.5164	0.777823	0001707 // mesoderm formation // inferred from expression pattern /// 0006350 // transcription // inferred from electronic annotation /// 0006355 // regulation of transcription, DNA-dependent // non-traceable author statement /// 0006355 // regulation of transcription, DNA-dependent // inferred from electronic annotation /// 0006366 // transcription from RNA polymerase II promoter // inferred fro…	151 // ubiquitin ligase complex // inferred from electronic annotation /// 5634 // nucleus // non-traceable author statement /// 16020 // membrane // inferred from electronic annotation /// 16021 // integral to membrane // inferred from electronic annotation	4842 // ubiquitin-protein ligase activity // inferred from electronic annotation /// 8233 // peptidase activity // inferred from electronic annotation /// 8270 // zinc ion binding // inferred from electronic annotation /// 30528 // transcription regulator activity // inferred from electronic annotation /// 30528 // transcription regulator activity // inferred from expression pattern /// 3677 // D…	1636407_at
	1632719_at	FBgn0000279	Cecropin	0.000616452	9.16286	0.445018	0006955 // immune response // inferred from electronic annotation /// 0019731 // antibacterial humoral response // inferred from direct assay /// 0019731 // antibacterial humoral response // non-traceable author statement /// 0042742 // defense response to bacterium // non-traceable author statement /// 0042742 // defense response to bacterium // traceable author statement /// 0042742 // defense …	5576 // extracellular region // inferred from direct assay /// 5576 // extracellular region // inferred from electronic annotation	---	1632719_at
	1633545_at	FBgn0035806	PGRP-SD	0.000700335	10.4399	0.857488	0006952 // defense response // non-traceable author statement /// 0006955 // immune response // inferred from sequence or structural similarity /// 0006955 // immune response // inferred from electronic annotation /// 0009253 // peptidoglycan catabolic process // non-traceable author statement /// 0009253 // peptidoglycan catabolic process // inferred from electronic annotation /// 0045087 // inn…	5576 // extracellular region // inferred from sequence or structural similarity /// 5887 // integral to plasma membrane // non-traceable author statement /// 5576 // extracellular region // inferred from sequence similarity	8745 // N-acetylmuramoyl-L-alanine amidase activity // inferred from electronic annotation /// 42834 // peptidoglycan binding // inferred from sequence or structural similarity /// 42834 // peptidoglycan binding // non-traceable author statement /// 42834 // peptidoglycan binding // inferred from sequence similarity	1633545_at
	1641650_at	FBgn0015573	fragment D	0.000726147	11.4459	0.594647	---	---	4091 // carboxylesterase activity // inferred from sequence or structural similarity /// 4091 // carboxylesterase activity // non-traceable author statement /// 4091 // carboxylesterase activity // inferred from sequence similarity	1641650_at
	1623555_at	FBgn0033949	CG10131	0.000736613	10.6236	0.674663	0006629 // lipid metabolic process // inferred from electronic annotation /// 0006631 // fatty acid metabolic process // inferred from electronic annotation /// 0007010 // cytoskeleton organization and biogenesis // inferred from electronic annotation	---	5198 // structural molecule activity // inferred from electronic annotation /// 16491 // oxidoreductase activity // inferred from electronic annotation	1623555_at
	1636078_at	FBgn0035873	CG13670	0.000745173	9.6502	0.716758	---	---	8010 // structural constituent of larval cuticle (sensu Insecta) // inferred from sequence or structural similarity /// 42302 // structural constituent of cuticle // inferred from electronic annotation /// 8010 // structural constituent of larval cuticle (sensu Insecta) // inferred from sequence similarity	1636078_at
	1624454_at	FBgn0036208	CG10361	0.000783448	10.1899	0.843206	0006520 // amino acid metabolic process // inferred from sequence or structural similarity /// 0009058 // biosynthetic process // inferred from electronic annotation	5739 // mitochondrion // inferred from sequence or structural similarity /// 5739 // mitochondrion // inferred from sequence similarity	8483 // transaminase activity // inferred from electronic annotation /// 8890 // glycine C-acetyltransferase activity // inferred from sequence or structural similarity /// 16769 // transferase activity, transferring nitrogenous groups // inferred from electronic annotation /// 8890 // glycine C-acetyltransferase activity // inferred from sequence similarity	1624454_at
	1624156_at	FBgn0040259	Ugt86Da	0.000800847	12.3247	0.58028	0005976 // polysaccharide metabolic process // inferred from electronic annotation /// 0006952 // defense response // inferred from electronic annotation /// 0008152 // metabolic process // inferred from electronic annotation /// 0008202 // steroid metabolic process // inferred from electronic annotation /// 0009636 // response to toxin // inferred from electronic annotation	---	15020 // glucuronosyltransferase activity // inferred from sequence or structural similarity /// 5515 // protein binding // inferred from physical interaction /// 16758 // transferase activity, transferring hexosyl groups // inferred from electronic annotation /// 15020 // glucuronosyltransferase activity // inferred from sequence similarity	1624156_at
	1623732_at	FBgn0051410	CG31410	0.000801056	10.3409	0.877973	---	---	---	1623732_at
	1636608_at	FBgn0052843	CG32843	0.000806885	10.1531	0.504014	0007165 // signal transduction // inferred from electronic annotation /// 0007186 // G-protein coupled receptor protein signaling pathway // inferred from sequence or structural similarity /// 0007186 // G-protein coupled receptor protein signaling pathway // inferred from electronic annotation /// 0019226 // transmission of nerve impulse // inferred from electronic annotation	16021 // integral to membrane // inferred from sequence or structural similarity /// 16020 // membrane // inferred from electronic annotation /// 16021 // integral to membrane // inferred from sequence similarity	1633 // secretin-like receptor activity // inferred from sequence or structural similarity /// 4948 // calcitonin receptor activity // inferred from sequence or structural similarity /// 8188 // neuropeptide receptor activity // inferred from sequence or structural similarity /// 4930 // G-protein coupled receptor activity // inferred from electronic annotation /// 4948 // calcitonin receptor act…	1636608_at
	1633589_a_at	FBgn0030258	CG1552	0.000806942	11.1516	0.564341	---	---	---	1633589_a_at
	1624821_at	FBgn0033320	CG8586	0.00085582	11.4798	0.729845	0006508 // proteolysis // inferred from electronic annotation	---	4252 // serine-type endopeptidase activity // non-traceable author statement /// 4263 // chymotrypsin activity // inferred from electronic annotation /// 4295 // trypsin activity // inferred from electronic annotation /// 4252 // serine-type endopeptidase activity // inferred from electronic annotation	1624821_at
	1628699_at	FBgn0002563	Larval serum protein 1 beta	0.000879568	10.3821	0.931204	0006810 // transport // inferred from electronic annotation	5576 // extracellular region // non-traceable author statement /// 5616 // larval serum protein complex // inferred from direct assay	5344 // oxygen transporter activity // inferred from electronic annotation /// 45735 // nutrient reservoir activity // non-traceable author statement /// 45735 // nutrient reservoir activity // inferred from electronic annotation	1628699_at
	1636085_at	FBgn0037219	CG18143	0.000882495	11.803	0.467429	0006144 // purine base metabolic process // inferred from electronic annotation	---	5509 // calcium ion binding // inferred from electronic annotation /// 8892 // guanine deaminase activity // inferred from sequence or structural similarity /// 5515 // protein binding // inferred from physical interaction /// 16787 // hydrolase activity // inferred from electronic annotation /// 8892 // guanine deaminase activity // inferred from sequence similarity	1636085_at
	1632215_at	FBgn0039470	CG6296	0.000905961	10.1664	0.902558	0006629 // lipid metabolic process // inferred from electronic annotation	---	4806 // triacylglycerol lipase activity // inferred from sequence or structural similarity /// 8970 // phospholipase A1 activity // inferred from electronic annotation /// 3824 // catalytic activity // inferred from electronic annotation /// 4806 // triacylglycerol lipase activity // inferred from sequence similarity	1632215_at
	1641725_at	FBgn0038867	CG7000	0.000937754	10.4568	0.737643	0006915 // apoptosis // inferred from electronic annotation /// 0006952 // defense response // non-traceable author statement /// 0007155 // cell adhesion // inferred from electronic annotation /// 0007600 // sensory perception // inferred from electronic annotation /// 0019226 // transmission of nerve impulse // inferred from electronic annotation	5887 // integral to plasma membrane // non-traceable author statement /// 16020 // membrane // inferred from electronic annotation	5044 // scavenger receptor activity // inferred from sequence or structural similarity /// 5044 // scavenger receptor activity // non-traceable author statement /// 5515 // protein binding // inferred from physical interaction /// 5044 // scavenger receptor activity // inferred from sequence similarity	1641725_at
	1625698_at	FBgn0032638	CG6639	0.00095501	9.92726	0.624565	0006508 // proteolysis // inferred from electronic annotation /// 0007186 // G-protein coupled receptor protein signaling pathway // inferred from electronic annotation /// 0007242 // intracellular signaling cascade // inferred from electronic annotation	5834 // heterotrimeric G-protein complex // inferred from electronic annotation	4252 // serine-type endopeptidase activity // non-traceable author statement /// 4263 // chymotrypsin activity // inferred from electronic annotation /// 4295 // trypsin activity // inferred from electronic annotation /// 4871 // signal transducer activity // inferred from electronic annotation /// 4252 // serine-type endopeptidase activity // inferred from electronic annotation	1625698_at
	1637374_at	FBgn0053779	CG33779	0.000991783	9.91158	0.424907	---	---	---	1637374_at
	1633251_at	FBgn0035743	CG15829	0.00109441	9.89594	0.512547	0006869 // lipid transport // inferred from electronic annotation /// 0042049 // cell acyl-CoA homeostasis // inferred from sequence or structural similarity	---	62 // acyl-CoA binding // inferred from sequence or structural similarity /// 4857 // enzyme inhibitor activity // inferred from sequence or structural similarity /// 5386 // carrier activity // inferred from electronic annotation /// 50809 // diazepam binding // inferred from sequence or structural similarity /// 62 // acyl-CoA binding // inferred from sequence similarity /// 4857 // enzyme inhi…	1633251_at
	1625023_a_at	FBgn0031261	Dbeta3	0.00112446	10.7413	0.643398	0006810 // transport // inferred from electronic annotation /// 0006811 // ion transport // inferred from electronic annotation	5892 // nicotinic acetylcholine-gated receptor-channel complex // inferred from sequence or structural similarity /// 5892 // nicotinic acetylcholine-gated receptor-channel complex // non-traceable author statement /// 45211 // postsynaptic membrane // inferred from electronic annotation /// 16020 // membrane // inferred from electronic annotation /// 16021 // integral to membrane // inferred fro…	4889 // nicotinic acetylcholine-activated cation-selective channel activity // inferred from sequence or structural similarity /// 4889 // nicotinic acetylcholine-activated cation-selective channel activity // non-traceable author statement /// 30594 // neurotransmitter receptor activity // inferred from electronic annotation /// 4889 // nicotinic acetylcholine-activated cation-selective channel …	1625023_a_at
	1636490_at	FBgn0043578	PGRP-SB1	0.00113203	11.7628	0.460325	0006952 // defense response // non-traceable author statement /// 0006955 // immune response // inferred from sequence or structural similarity /// 0006955 // immune response // inferred from electronic annotation /// 0009253 // peptidoglycan catabolic process // inferred from electronic annotation /// 0009253 // peptidoglycan catabolic process // non-traceable author statement /// 0045087 // inn…	5576 // extracellular region // inferred from sequence or structural similarity /// 5887 // integral to plasma membrane // non-traceable author statement /// 5576 // extracellular region // inferred from direct assay /// 5576 // extracellular region // inferred from sequence similarity	4872 // receptor activity // inferred from electronic annotation /// 8745 // N-acetylmuramoyl-L-alanine amidase activity // inferred from electronic annotation /// 42834 // peptidoglycan binding // inferred from sequence or structural similarity /// 42834 // peptidoglycan binding // non-traceable author statement /// 5515 // protein binding // inferred from electronic annotation /// 8270 // zinc …	1636490_at
	1631650_a_at	FBgn0030051	CG2056	0.00113925	9.99527	0.618372	0006468 // protein amino acid phosphorylation // inferred from electronic annotation /// 0006508 // proteolysis // non-traceable author statement /// 0006508 // proteolysis // inferred from electronic annotation /// 0045087 // innate immune response // inferred from mutant phenotype /// 0050829 // defense response to Gram-negative bacterium // inferred from mutant phenotype /// 0050830 // defense…	---	4252 // serine-type endopeptidase activity // inferred from sequence or structural similarity /// 4263 // chymotrypsin activity // inferred from electronic annotation /// 4295 // trypsin activity // non-traceable author statement /// 4672 // protein kinase activity // inferred from electronic annotation /// 5524 // ATP binding // inferred from electronic annotation /// 4252 // serine-type endopep…	1631650_a_at
	1638496_at	---	---	0.00115771	10.4707	0.755249	---	---	---	1638496_at
	1636848_at	FBgn0036202	CG6024	0.00116034	10.0303	0.333689	---	---	---	1636848_at
	1639292_at	FBgn0030897	frequenin	0.00117883	10.1037	0.500483	0007165 // signal transduction // inferred from electronic annotation /// 0007242 // intracellular signaling cascade // inferred from electronic annotation /// 0007268 // synaptic transmission // non-traceable author statement /// 0007269 // neurotransmitter secretion // inferred from mutant phenotype /// 0007600 // sensory perception // inferred from electronic annotation /// 0007601 // visual p…	45202 // synapse // non-traceable author statement	5509 // calcium ion binding // inferred from direct assay /// 5509 // calcium ion binding // inferred from electronic annotation /// 5509 // calcium ion binding // non-traceable author statement /// 5516 // calmodulin binding // inferred from electronic annotation /// 8048 // calcium sensitive guanylate cyclase activator activity // inferred from direct assay /// 8048 // calcium sensitive guanyla…	1639292_at
	1639535_at	FBgn0031530	polypeptide GalNAc transferase 2	0.00120126	9.95816	0.651725	0005976 // polysaccharide metabolic process // inferred from electronic annotation /// 0006486 // protein amino acid glycosylation // inferred from electronic annotation /// 0009312 // oligosaccharide biosynthetic process // inferred from direct assay	5795 // Golgi stack // non-traceable author statement /// 16020 // membrane // inferred from electronic annotation /// 16021 // integral to membrane // inferred from electronic annotation	4653 // polypeptide N-acetylgalactosaminyltransferase activity // inferred from direct assay /// 4653 // polypeptide N-acetylgalactosaminyltransferase activity // inferred from sequence or structural similarity /// 4653 // polypeptide N-acetylgalactosaminyltransferase activity // non-traceable author statement /// 4653 // polypeptide N-acetylgalactosaminyltransferase activity // inferred from ele…	1639535_at
	1634879_at	FBgn0035711	CG8519	0.00127632	10.6095	0.715952	0007264 // small GTPase mediated signal transduction // inferred from electronic annotation	---	3924 // GTPase activity // inferred from sequence or structural similarity /// 5525 // GTP binding // inferred from electronic annotation /// 3924 // GTPase activity // inferred from sequence similarity	1634879_at
	1629064_at	FBgn0005427	erect wing	0.00139075	10.2525	0.390076	0006350 // transcription // inferred from electronic annotation /// 0006355 // regulation of transcription, DNA-dependent // inferred from electronic annotation /// 0007398 // ectoderm development // inferred from electronic annotation /// 0007417 // central nervous system development // inferred from mutant phenotype /// 0007498 // mesoderm development // inferred from electronic annotation /// …	5634 // nucleus // inferred from direct assay /// 5634 // nucleus // inferred from sequence or structural similarity /// 5634 // nucleus // inferred from electronic annotation /// 5634 // nucleus // traceable author statement /// 5634 // nucleus // inferred from sequence similarity	3677 // DNA binding // inferred from sequence or structural similarity /// 3677 // DNA binding // non-traceable author statement /// 3704 // specific RNA polymerase II transcription factor activity // inferred from sequence or structural similarity /// 3899 // DNA-directed RNA polymerase activity // inferred from electronic annotation /// 5515 // protein binding // inferred from physical interact…	1629064_at
	1631307_at	FBgn0037164	CG11438	0.00148052	10.4446	0.751823	0006629 // lipid metabolic process // inferred from electronic annotation /// 0007186 // G-protein coupled receptor protein signaling pathway // inferred from electronic annotation /// 0016311 // dephosphorylation // non-traceable author statement	---	8195 // phosphatidate phosphatase activity // inferred from sequence or structural similarity /// 8195 // phosphatidate phosphatase activity // non-traceable author statement /// 5515 // protein binding // inferred from physical interaction /// 8195 // phosphatidate phosphatase activity // inferred from sequence similarity	1631307_at
	1626684_at	FBgn0036145	CG7607	0.00149231	11.264	0.61525	---	16020 // membrane // inferred from electronic annotation	---	1626684_at
	1626326_at	FBgn0051436	CG31436	0.0014929	10.6247	0.838475	---	---	166 // nucleotide binding // inferred from electronic annotation /// 16301 // kinase activity // inferred from electronic annotation /// 16740 // transferase activity // inferred from electronic annotation	1626326_at
	1630917_at	FBgn0031003	CG7889	0.00150102	10.8425	0.739804	---	---	5515 // protein binding // inferred from physical interaction	1630917_at
	1639442_a_at	FBgn0022355	Transferrin	0.00154555	12.5941	0.462403	0006826 // iron ion transport // non-traceable author statement /// 0006826 // iron ion transport // inferred from electronic annotation /// 0006879 // cellular iron ion homeostasis // inferred from sequence or structural similarity /// 0006879 // cellular iron ion homeostasis // inferred from electronic annotation /// 0006952 // defense response // non-traceable author statement	5576 // extracellular region // inferred from electronic annotation	5381 // iron ion transporter activity // inferred from sequence or structural similarity /// 5381 // iron ion transporter activity // non-traceable author statement /// 5386 // carrier activity // inferred from electronic annotation /// 8199 // ferric iron binding // inferred from sequence or structural similarity /// 8199 // ferric iron binding // inferred from electronic annotation /// 5381 // …	1639442_a_at
	1624236_at	FBgn0050002	CG30002	0.00157424	11.1748	0.816713	0006508 // proteolysis // inferred from sequence or structural similarity /// 0006508 // proteolysis // inferred from electronic annotation	---	4263 // chymotrypsin activity // inferred from electronic annotation /// 4295 // trypsin activity // inferred from sequence or structural similarity /// 4252 // serine-type endopeptidase activity // inferred from electronic annotation /// 8233 // peptidase activity // inferred from electronic annotation /// 16787 // hydrolase activity // inferred from electronic annotation /// 4295 // trypsin act…	1624236_at
	1639622_at	FBgn0045038	Proctolin	0.00162003	10.0965	0.381998	0001539 // ciliary or flagellar motility // inferred from electronic annotation	9288 // flagellum (sensu Bacteria) // inferred from electronic annotation	3774 // motor activity // inferred from electronic annotation /// 5184 // neuropeptide hormone activity // inferred from direct assay /// 5198 // structural molecule activity // inferred from electronic annotation	1639622_at
	1633696_at	FBgn0020372	Transmembrane 4 superfamily	0.00165783	12.0077	0.414529	---	5886 // plasma membrane // non-traceable author statement /// 16021 // integral to membrane // inferred from sequence or structural similarity /// 16021 // integral to membrane // inferred from electronic annotation /// 16021 // integral to membrane // inferred from sequence similarity	---	1633696_at
	1636946_at	FBgn0038299	CG6687	0.00166103	11.0229	0.540821	0006508 // proteolysis // inferred from electronic annotation /// 0015986 // ATP synthesis coupled proton transport // inferred from electronic annotation	16020 // membrane // inferred from electronic annotation /// 16469 // proton-transporting two-sector ATPase complex // inferred from electronic annotation	4867 // serine-type endopeptidase inhibitor activity // inferred from sequence or structural similarity /// 46933 // hydrogen-transporting ATP synthase activity, rotational mechanism // inferred from electronic annotation /// 46961 // hydrogen-transporting ATPase activity, rotational mechanism // inferred from electronic annotation /// 5515 // protein binding // inferred from physical interaction…	1636946_at
	1623790_at	FBgn0051901	CG31901	0.00166486	11.8294	0.754718	---	---	---	1623790_at
	1635144_at	FBgn0017590	klingon	0.00174132	9.77736	0.422001	0007156 // homophilic cell adhesion // inferred from direct assay /// 0007165 // signal transduction // inferred from electronic annotation /// 0007465 // R7 cell fate commitment // inferred from genetic interaction /// 0007611 // learning and/or memory // inferred from mutant phenotype /// 0008355 // olfactory learning // inferred from mutant phenotype /// 0045466 // R7 cell differentiation // i…	19897 // extrinsic to plasma membrane // inferred from sequence or structural similarity /// 16020 // membrane // inferred from electronic annotation /// 16021 // integral to membrane // inferred from electronic annotation /// 19897 // extrinsic to plasma membrane // inferred from sequence similarity	5515 // protein binding // inferred from electronic annotation	1635144_at
	1624213_at	FBgn0039764	CG15535	0.00195064	10.6594	0.802158	---	---	---	1624213_at
	1625314_at	FBgn0037292	CG2022	0.00198753	12.4292	0.474067	---	5778 // peroxisomal membrane // inferred from sequence or structural similarity /// 16021 // integral to membrane // inferred from electronic annotation /// 5778 // peroxisomal membrane // inferred from sequence similarity	5057 // receptor signaling protein activity // inferred from electronic annotation	1625314_at
	1633383_at	FBgn0036285	twin of eyegone	0.00204347	10.4178	0.733201	0006350 // transcription // inferred from electronic annotation /// 0006355 // regulation of transcription, DNA-dependent // inferred from electronic annotation /// 0006357 // regulation of transcription from RNA polymerase II promoter // inferred from electronic annotation /// 0007275 // multicellular organismal development // inferred from electronic annotation /// 0007398 // ectoderm developme…	5634 // nucleus // inferred from sequence or structural similarity /// 5667 // transcription factor complex // inferred from sequence or structural similarity /// 5634 // nucleus // inferred from electronic annotation /// 5634 // nucleus // inferred from sequence similarity /// 5667 // transcription factor complex // inferred from sequence similarity	3700 // transcription factor activity // inferred from sequence or structural similarity /// 5515 // protein binding // inferred from physical interaction /// 3677 // DNA binding // inferred from electronic annotation /// 3700 // transcription factor activity // inferred from electronic annotation /// 43565 // sequence-specific DNA binding // inferred from electronic annotation /// 3700 // transc…	1633383_at
	1634462_at	FBgn0038837	CG3822	0.00205371	9.33347	0.672877	0006810 // transport // inferred from electronic annotation /// 0006811 // ion transport // inferred from electronic annotation /// 0006812 // cation transport // inferred from electronic annotation /// 0006813 // potassium ion transport // inferred from electronic annotation /// 0007270 // nerve-nerve synaptic transmission // inferred from electronic annotation	16020 // membrane // inferred from electronic annotation	5234 // glutamate-gated ion channel activity // inferred from electronic annotation /// 5267 // potassium channel activity // inferred from electronic annotation /// 15276 // ligand-gated ion channel activity // inferred from electronic annotation /// 15277 // kainate selective glutamate receptor activity // inferred from sequence or structural similarity /// 4872 // receptor activity // inferred…	1634462_at
	1627250_at	FBgn0053715	nesprin	0.00214085	9.79387	0.572266	0000910 // cytokinesis // inferred from electronic annotation /// 0007010 // cytoskeleton organization and biogenesis // inferred from sequence or structural similarity /// 0007015 // actin filament organization // inferred from mutant phenotype /// 0007049 // cell cycle // inferred from electronic annotation /// 0007059 // chromosome segregation // inferred from electronic annotation /// 0007067…	8305 // integrin complex // inferred from direct assay /// 15629 // actin cytoskeleton // inferred from direct assay /// 5634 // nucleus // inferred from direct assay /// 16021 // integral to membrane // inferred from electronic annotation	3676 // nucleic acid binding // inferred from electronic annotation /// 3725 // double-stranded RNA binding // non-traceable author statement /// 3779 // actin binding // inferred from direct assay /// 3779 // actin binding // inferred from sequence or structural similarity /// 3779 // actin binding // non-traceable author statement /// 8092 // cytoskeletal protein binding // inferred from sequen…	1627250_at
	1624517_at	FBgn0037977	beta-galactosidase	0.00214231	10.7808	0.507668	0005975 // carbohydrate metabolic process // inferred from electronic annotation /// 0008152 // metabolic process // inferred from electronic annotation /// 0035071 // salivary gland cell autophagic cell death // inferred from expression pattern /// 0048102 // autophagic cell death // inferred from expression pattern	5764 // lysosome // inferred from sequence or structural similarity /// 9341 // beta-galactosidase complex // inferred from electronic annotation /// 5764 // lysosome // inferred from sequence similarity	4565 // beta-galactosidase activity // inferred from sequence or structural similarity /// 3824 // catalytic activity // inferred from electronic annotation /// 4565 // beta-galactosidase activity // inferred from electronic annotation /// 43169 // cation binding // inferred from electronic annotation /// 4565 // beta-galactosidase activity // inferred from sequence similarity	1624517_at
	1636213_at	---	---	0.00222643	9.17849	0.764065	---	---	---	1636213_at
	1625951_at	FBgn0023534	CG17778	0.00223794	10.0857	0.562983	---	---	5515 // protein binding // inferred from physical interaction	1625951_at
	1641359_at	FBgn0019929	Serine Protease 2	0.00226905	11.9581	0.754776	0006508 // proteolysis // non-traceable author statement /// 0006508 // proteolysis // inferred from electronic annotation	---	4197 // cysteine-type endopeptidase activity // inferred from electronic annotation /// 4252 // serine-type endopeptidase activity // inferred from sequence or structural similarity /// 4263 // chymotrypsin activity // inferred from electronic annotation /// 4295 // trypsin activity // non-traceable author statement /// 8236 // serine-type peptidase activity // inferred from sequence or structura…	1641359_at
	1623963_at	FBgn0052115	CG32115	0.00227966	9.7273	0.516446	---	---	---	1623963_at
	1633816_at	FBgn0035144	CG17181	0.00234328	9.93857	0.670943	0006139 // nucleobase, nucleoside, nucleotide and nucleic acid metabolic process // inferred from electronic annotation /// 0006357 // regulation of transcription from RNA polymerase II promoter // inferred from electronic annotation /// 0006366 // transcription from RNA polymerase II promoter // inferred from electronic annotation /// 0008283 // cell proliferation // inferred from electronic ann…	5634 // nucleus // inferred from electronic annotation /// 5622 // intracellular // inferred from electronic annotation	3676 // nucleic acid binding // inferred from electronic annotation /// 8270 // zinc ion binding // inferred from electronic annotation /// 30528 // transcription regulator activity // inferred from electronic annotation /// 5515 // protein binding // inferred from physical interaction /// 46872 // metal ion binding // inferred from electronic annotation	1633816_at
	1624509_at	FBgn0002571	hdl cuticle gene cluster.	0.00239702	11.5976	0.826133	0005975 // carbohydrate metabolic process // inferred from electronic annotation /// 0006006 // glucose metabolic process // non-traceable author statement /// 0008152 // metabolic process // inferred from electronic annotation	---	4556 // alpha-amylase activity // inferred from electronic annotation /// 4558 // alpha-glucosidase activity // inferred from sequence or structural similarity /// 4558 // alpha-glucosidase activity // non-traceable author statement /// 5215 // transporter activity // inferred from electronic annotation /// 3824 // catalytic activity // inferred from electronic annotation /// 4558 // alpha-glucos…	1624509_at
	1637275_a_at	FBgn0033857	CG13335	0.00240088	12.0618	0.820688	---	---	---	1637275_a_at
	1628702_at	FBgn0052580	CG32580	0.00248208	9.41561	0.530912	0032313 // regulation of Rab GTPase activity // inferred from electronic annotation	---	---	1628702_at
	1632430_at	FBgn0022355	Transferrin	0.00249106	14.2004	0.701955	0006826 // iron ion transport // non-traceable author statement /// 0006826 // iron ion transport // inferred from electronic annotation /// 0006879 // cellular iron ion homeostasis // inferred from sequence or structural similarity /// 0006879 // cellular iron ion homeostasis // inferred from electronic annotation /// 0006952 // defense response // non-traceable author statement	5576 // extracellular region // inferred from electronic annotation	5381 // iron ion transporter activity // inferred from sequence or structural similarity /// 5381 // iron ion transporter activity // non-traceable author statement /// 5386 // carrier activity // inferred from electronic annotation /// 8199 // ferric iron binding // inferred from sequence or structural similarity /// 8199 // ferric iron binding // inferred from electronic annotation /// 5381 // …	1632430_at
	1640217_at	FBgn0050154	CG30154	0.00252075	10.6936	0.707468	---	---	---	1640217_at
	1632539_at	FBgn0063496	Glutathione S transferase E4	0.00252481	10.4795	0.805904	0006800 // oxygen and reactive oxygen species metabolic process // inferred from electronic annotation /// 0006952 // defense response // inferred from electronic annotation /// 0009636 // response to toxin // inferred from electronic annotation	---	4364 // glutathione transferase activity // inferred from sequence or structural similarity /// 4364 // glutathione transferase activity // inferred from sequence similarity	1632539_at
	1636174_at	FBgn0038020	Glutathione S transferase D9	0.00256794	12.2081	0.878239	0006952 // defense response // inferred from electronic annotation /// 0009636 // response to toxin // inferred from electronic annotation	---	4364 // glutathione transferase activity // inferred from direct assay /// 4364 // glutathione transferase activity // inferred from sequence or structural similarity /// 4364 // glutathione transferase activity // inferred from sequence similarity	1636174_at
	1640896_at	FBgn0038752	CG4462	0.00256913	11.0767	0.674776	0006812 // cation transport // inferred from electronic annotation /// 0006858 // extracellular transport // inferred from electronic annotation	---	8513 // organic cation porter activity // inferred from sequence or structural similarity /// 8513 // organic cation porter activity // inferred from sequence similarity	1640896_at
	1630723_a_at	FBgn0033271	CG8708	0.00256987	10.6438	0.781494	0006464 // protein modification process // inferred from electronic annotation /// 0006486 // protein amino acid glycosylation // inferred from direct assay /// 0006486 // protein amino acid glycosylation // inferred from electronic annotation /// 0019538 // protein metabolic process // inferred from electronic annotation	---	16740 // transferase activity // inferred from electronic annotation /// 16757 // transferase activity, transferring glycosyl groups // inferred from electronic annotation /// 48531 // beta-1,3-galactosyltransferase activity // inferred from direct assay	1630723_a_at
	1625430_at	FBgn0031700	CG14022	0.00261622	13.056	0.460855	---	---	3998 // acylphosphatase activity // inferred from sequence or structural similarity /// 3998 // acylphosphatase activity // inferred from electronic annotation /// 3998 // acylphosphatase activity // inferred from sequence similarity	1625430_at
	1631098_at	FBgn0035868	CG7194	0.00263788	10.5876	0.832671	0008406 // gonad development // non-traceable author statement	---	---	1631098_at
	1638436_at	FBgn0028374	pyrokinin	0.0026558	9.82061	0.663842	0007218 // neuropeptide signaling pathway // non-traceable author statement /// 0007218 // neuropeptide signaling pathway // inferred from electronic annotation /// 0018990 // ecdysis, chitin-based cuticle // inferred from mutant phenotype	5576 // extracellular region // non-traceable author statement	5102 // receptor binding // inferred from sequence or structural similarity /// 5165 // neurotrophin receptor binding // non-traceable author statement /// 5179 // hormone activity // non-traceable author statement /// 5184 // neuropeptide hormone activity // non-traceable author statement /// 5515 // protein binding // inferred from physical interaction /// 5102 // receptor binding // inferred f…	1638436_at
	1631408_at	FBgn0029123	soxneuro	0.00271413	9.88663	0.380254	0006355 // regulation of transcription, DNA-dependent // inferred from electronic annotation /// 0006357 // regulation of transcription from RNA polymerase II promoter // inferred from electronic annotation /// 0007398 // ectoderm development // inferred from electronic annotation /// 0007399 // nervous system development // inferred from mutant phenotype /// 0007601 // visual perception // infer…	5634 // nucleus // inferred from sequence or structural similarity /// 5634 // nucleus // inferred from sequence similarity	3700 // transcription factor activity // inferred from sequence or structural similarity /// 5515 // protein binding // inferred from physical interaction /// 3677 // DNA binding // inferred from electronic annotation /// 3700 // transcription factor activity // inferred from sequence similarity	1631408_at
	1627317_a_at	FBgn0010329	tyramine-beta-hydroxylase	0.0027371	9.5518	0.457736	0006548 // histidine catabolic process // inferred from electronic annotation /// 0006584 // catecholamine metabolic process // inferred from electronic annotation /// 0006589 // octopamine biosynthetic process // traceable author statement /// 0007613 // memory // inferred from mutant phenotype /// 0030728 // ovulation // inferred from mutant phenotype /// 0048149 // behavioral response to ethan…	---	4500 // dopamine beta-monooxygenase activity // non-traceable author statement /// 4836 // tyramine-beta hydroxylase activity // inferred from sequence or structural similarity /// 5507 // copper ion binding // inferred from electronic annotation /// 4500 // dopamine beta-monooxygenase activity // inferred from electronic annotation /// 4497 // monooxygenase activity // inferred from electronic a…	1627317_a_at
	1640045_at	FBgn0037783	CG3934	0.00275139	9.44423	0.740054	---	---	---	1640045_at
	1640058_at	FBgn0033358	CG8216	0.00276861	10.1951	0.529869	0006313 // transposition, DNA-mediated // inferred from electronic annotation /// 0007275 // multicellular organismal development // inferred from electronic annotation	5634 // nucleus // inferred from electronic annotation	3677 // DNA binding // inferred from electronic annotation /// 4803 // transposase activity // inferred from electronic annotation	1640058_at
	1637593_at	FBgn0039770	CG15537	0.00278752	9.80376	0.574887	---	---	17047 // adrenocorticotropin-releasing hormone binding // inferred from sequence or structural similarity /// 17047 // adrenocorticotropin-releasing hormone binding // inferred from sequence similarity	1637593_at
	1634878_at	FBgn0040730	CG15127	0.00279251	10.2599	0.825898	---	---	---	1634878_at
	1636682_at	FBgn0051778	CG31778	0.00280316	11.0939	0.598768	---	---	4867 // serine-type endopeptidase inhibitor activity // inferred from electronic annotation	1636682_at
	1633401_s_at	FBgn0050489 /// FBgn0053503	Cyp12d1-p /// Cyp12d1-d	0.00282012	12.4368	0.936439	0006118 // electron transport // inferred from electronic annotation /// 0006118 // electron transport // inferred from sequence or structural similarity	5739 // mitochondrion // inferred from sequence or structural similarity /// 5739 // mitochondrion // non-traceable author statement /// 5739 // mitochondrion // inferred from electronic annotation /// 16020 // membrane // inferred from electronic annotation /// 5739 // mitochondrion // inferred from sequence similarity	4497 // monooxygenase activity // inferred from electronic annotation /// 16491 // oxidoreductase activity // inferred from electronic annotation /// 16491 // oxidoreductase activity // inferred from sequence or structural similarity /// 20037 // heme binding // inferred from sequence or structural similarity /// 30342 // 1-alpha,25-dihydroxyvitamin D3 (1,25-(OH)2D3) 24-hydroxylase activity // in…	1633401_s_at
	1628567_at	FBgn0034935	CG13565	0.00284691	10.8576	0.392691	---	---	---	1628567_at
	1635998_at	FBgn0035985	CG3672	0.00293655	12.66	0.722952	---	---	42302 // structural constituent of cuticle // inferred from electronic annotation	1635998_at
	1626052_at	FBgn0027930	Melanization Protease 1	0.00302902	11.8464	0.386062	0006355 // regulation of transcription, DNA-dependent // inferred from electronic annotation /// 0006508 // proteolysis // inferred from electronic annotation /// 0006508 // proteolysis // non-traceable author statement /// 0006952 // defense response // non-traceable author statement /// 0035006 // melanization defense response // non-traceable author statement	5634 // nucleus // inferred from electronic annotation	3677 // DNA binding // inferred from electronic annotation /// 3700 // transcription factor activity // inferred from electronic annotation /// 4252 // serine-type endopeptidase activity // inferred from sequence or structural similarity /// 4263 // chymotrypsin activity // inferred from electronic annotation /// 4295 // trypsin activity // non-traceable author statement /// 8439 // monophenol mo…	1626052_at
	1632141_at	FBgn0036725	CG18265	0.00308865	9.25657	0.676553	---	5634 // nucleus // inferred from electronic annotation /// 5622 // intracellular // inferred from electronic annotation	3676 // nucleic acid binding // inferred from electronic annotation /// 8270 // zinc ion binding // inferred from electronic annotation /// 46872 // metal ion binding // inferred from electronic annotation	1632141_at
	1639366_at	FBgn0014859	Hormone receptor-like in 38	0.00309487	9.56003	0.700394	0006350 // transcription // inferred from electronic annotation /// 0006355 // regulation of transcription, DNA-dependent // inferred from electronic annotation /// 0006357 // regulation of transcription from RNA polymerase II promoter // inferred from electronic annotation /// 0007242 // intracellular signaling cascade // inferred from electronic annotation /// 0007275 // multicellular organisma…	5634 // nucleus // non-traceable author statement /// 5634 // nucleus // inferred from electronic annotation	3677 // DNA binding // inferred from electronic annotation /// 3700 // transcription factor activity // inferred from electronic annotation /// 3707 // steroid hormone receptor activity // inferred from electronic annotation /// 4879 // ligand-dependent nuclear receptor activity // inferred from sequence or structural similarity /// 4879 // ligand-dependent nuclear receptor activity // non-tracea…	1639366_at
	1633357_at	FBgn0037547	CG7910	0.00313099	13.5161	0.452848	0006807 // nitrogen compound metabolic process // inferred from electronic annotation	---	4040 // amidase activity // inferred from electronic annotation /// 17064 // fatty acid amide hydrolase activity // inferred from sequence or structural similarity /// 5515 // protein binding // inferred from physical interaction /// 17064 // fatty acid amide hydrolase activity // inferred from sequence similarity	1633357_at
	1626503_at	FBgn0029994	CG2254	0.00315205	13.3764	0.820262	0007601 // visual perception // inferred from electronic annotation /// 0008152 // metabolic process // inferred from electronic annotation	---	16491 // oxidoreductase activity // inferred from sequence or structural similarity /// 16491 // oxidoreductase activity // inferred from electronic annotation /// 16491 // oxidoreductase activity // inferred from sequence similarity	1626503_at
	1628647_at	FBgn0011294	antennal protein 5	0.00316952	10.5025	0.75423	0007165 // signal transduction // inferred from electronic annotation	---	8429 // phosphatidylethanolamine binding // inferred from sequence or structural similarity /// 8429 // phosphatidylethanolamine binding // non-traceable author statement /// 19210 // kinase inhibitor activity // inferred from electronic annotation /// 5515 // protein binding // inferred from physical interaction /// 8429 // phosphatidylethanolamine binding // inferred from sequence similarity	1628647_at
	1639431_at	FBgn0033876	synaptogyrin	0.00322554	11.4573	0.643395	0016079 // synaptic vesicle exocytosis // inferred from sequence or structural similarity /// 0017158 // regulation of calcium ion-dependent exocytosis // inferred from sequence or structural similarity	16020 // membrane // inferred from electronic annotation	---	1639431_at
	1633777_at	FBgn0031855	CG11221	0.0032613	9.63331	0.457586	0006468 // protein amino acid phosphorylation // non-traceable author statement /// 0006468 // protein amino acid phosphorylation // inferred from electronic annotation	---	4672 // protein kinase activity // non-traceable author statement /// 4674 // protein serine/threonine kinase activity // inferred from sequence or structural similarity /// 4713 // protein-tyrosine kinase activity // inferred from electronic annotation /// 5524 // ATP binding // inferred from electronic annotation /// 166 // nucleotide binding // inferred from electronic annotation /// 4672 // p…	1633777_at
	1640242_s_at	---	---	0.00326723	11.0639	0.849468	---	---	---	1640242_s_at
	1634054_at	FBgn0002938	Droninac	0.00327799	11.4789	0.598159	0006468 // protein amino acid phosphorylation // non-traceable author statement /// 0006468 // protein amino acid phosphorylation // inferred from electronic annotation /// 0006886 // intracellular protein transport // inferred from mutant phenotype /// 0007010 // cytoskeleton organization and biogenesis // inferred from mutant phenotype /// 0007601 // visual perception // inferred from electroni…	5737 // cytoplasm // inferred from direct assay /// 5856 // cytoskeleton // non-traceable author statement /// 16027 // inaD signaling complex // traceable author statement /// 16028 // rhabdomere // inferred from direct assay /// 16459 // myosin // inferred from sequence or structural similarity /// 16461 // unconventional myosin // inferred from sequence or structural similarity /// 16461 // un…	3774 // motor activity // inferred from electronic annotation /// 4672 // protein kinase activity // inferred from sequence or structural similarity /// 4674 // protein serine/threonine kinase activity // inferred from direct assay /// 4674 // protein serine/threonine kinase activity // inferred from sequence or structural similarity /// 4674 // protein serine/threonine kinase activity // non-tra…	1634054_at
	1634788_at	FBgn0030799	CG4872	0.00337112	10.2909	0.463296	---	---	---	1634788_at
	1627041_s_at	FBgn0011603	inebriated	0.00337459	11.2108	0.479376	0006810 // transport // inferred from electronic annotation /// 0006811 // ion transport // inferred from electronic annotation /// 0006836 // neurotransmitter transport // inferred from electronic annotation /// 0006858 // extracellular transport // inferred from electronic annotation /// 0007275 // multicellular organismal development // inferred from electronic annotation /// 0007399 // nervou…	5886 // plasma membrane // inferred from sequence or structural similarity /// 5887 // integral to plasma membrane // inferred from electronic annotation /// 16020 // membrane // inferred from electronic annotation /// 16021 // integral to membrane // inferred from electronic annotation /// 16021 // integral to membrane // non-traceable author statement /// 5886 // plasma membrane // inferred fro…	5328 // neurotransmitter:sodium symporter activity // inferred from sequence or structural similarity /// 5328 // neurotransmitter:sodium symporter activity // non-traceable author statement /// 5034 // osmosensor activity // inferred from mutant phenotype /// 5328 // neurotransmitter:sodium symporter activity // inferred from electronic annotation /// 15293 // symporter activity // inferred from…	1627041_s_at
	1623068_at	FBgn0015035	Cytochrome P450-4e3	0.0034087	10.7479	0.944568	0006118 // electron transport // inferred from electronic annotation /// 0008202 // steroid metabolic process // inferred from electronic annotation	5792 // microsome // non-traceable author statement /// 16020 // membrane // non-traceable author statement /// 5783 // endoplasmic reticulum // inferred from electronic annotation /// 5792 // microsome // inferred from electronic annotation /// 16020 // membrane // inferred from electronic annotation	4497 // monooxygenase activity // inferred from electronic annotation /// 16491 // oxidoreductase activity // inferred from electronic annotation /// 5506 // iron ion binding // inferred from electronic annotation /// 20037 // heme binding // inferred from electronic annotation /// 46872 // metal ion binding // inferred from electronic annotation	1623068_at
	1624143_a_at	FBgn0039808	CG12071	0.00342857	10.2376	0.502209	---	5634 // nucleus // inferred from electronic annotation /// 5622 // intracellular // inferred from electronic annotation	3676 // nucleic acid binding // inferred from electronic annotation /// 8270 // zinc ion binding // inferred from electronic annotation /// 46872 // metal ion binding // inferred from electronic annotation	1624143_a_at
	1637370_at	FBgn0041710	yellow f	0.00351666	9.71774	0.78255	0002165 // instar larval or pupal development // inferred from expression pattern /// 0006583 // melanin biosynthetic process from tyrosine // traceable author statement /// 0007398 // ectoderm development // inferred from electronic annotation /// 0042435 // indole derivative biosynthetic process // inferred from direct assay /// 0048066 // pigmentation during development // traceable author sta…	5576 // extracellular region // inferred from direct assay /// 5576 // extracellular region // inferred from sequence or structural similarity /// 5576 // extracellular region // inferred from sequence similarity	4167 // dopachrome isomerase activity // inferred from direct assay /// 5102 // receptor binding // inferred from electronic annotation /// 5198 // structural molecule activity // inferred from electronic annotation /// 16860 // intramolecular oxidoreductase activity // inferred from direct assay	1637370_at
	1638338_a_at	FBgn0000639	Protein-1	0.00361033	9.46171	0.545117	0006810 // transport // inferred from electronic annotation /// 0015032 // storage protein import into fat body // inferred from physical interaction /// 0015032 // storage protein import into fat body // inferred from sequence or structural similarity	---	8565 // protein transporter activity // inferred from physical interaction /// 8565 // protein transporter activity // inferred from sequence or structural similarity /// 8565 // protein transporter activity // inferred from sequence similarity	1638338_a_at
	1624417_a_at	FBgn0032797	CG10186	0.00365482	11.4093	0.420345	0006118 // electron transport // inferred from electronic annotation /// 0006952 // defense response // inferred from electronic annotation	16020 // membrane // inferred from sequence or structural similarity /// 16020 // membrane // inferred from sequence similarity	5215 // transporter activity // inferred from electronic annotation /// 5507 // copper ion binding // inferred from electronic annotation	1624417_a_at
	1636451_a_at	FBgn0050420	Activating transcription factor-2	0.00369157	10.3127	0.581127	0006355 // regulation of transcription, DNA-dependent // inferred from electronic annotation /// 0006357 // regulation of transcription from RNA polymerase II promoter // inferred from electronic annotation	5634 // nucleus // inferred from electronic annotation /// 16021 // integral to membrane // inferred from electronic annotation	5515 // protein binding // inferred from physical interaction /// 3677 // DNA binding // inferred from electronic annotation /// 3700 // transcription factor activity // inferred from electronic annotation /// 43565 // sequence-specific DNA binding // inferred from electronic annotation /// 46983 // protein dimerization activity // inferred from electronic annotation	1636451_a_at
	1623632_s_at	FBgn0036115	CG6327	0.00371546	12.5274	0.354885	0006865 // amino acid transport // inferred from electronic annotation	16020 // membrane // inferred from electronic annotation	5279 // amino acid-polyamine transporter activity // inferred from electronic annotation	1623632_s_at
	1631521_at	FBgn0053469	CG33469	0.00373464	9.47071	0.710743	---	---	---	1631521_at
	1629066_at	FBgn0036278	Drosophila Corazonin Receptor	0.00373771	10.7128	0.694091	0007186 // G-protein coupled receptor protein signaling pathway // inferred from sequence or structural similarity /// 0007186 // G-protein coupled receptor protein signaling pathway // non-traceable author statement /// 0007186 // G-protein coupled receptor protein signaling pathway // inferred from electronic annotation /// 0007292 // female gamete generation // inferred from electronic annotat…	5887 // integral to plasma membrane // inferred from sequence or structural similarity /// 16021 // integral to membrane // inferred from sequence or structural similarity /// 16021 // integral to membrane // non-traceable author statement /// 16020 // membrane // inferred from electronic annotation /// 16021 // integral to membrane // inferred from electronic annotation /// 5887 // integral to p…	1653 // peptide receptor activity // inferred from direct assay /// 4930 // G-protein coupled receptor activity // inferred from sequence or structural similarity /// 4930 // G-protein coupled receptor activity // non-traceable author statement /// 4968 // gonadotropin-releasing hormone receptor activity // inferred from sequence or structural similarity /// 8188 // neuropeptide receptor activity…	1629066_at
	1623000_at	FBgn0053093	CG33093	0.0038104	9.31424	0.678771	---	---	5506 // iron ion binding // inferred from electronic annotation /// 16216 // isopenicillin-N synthase activity // inferred from electronic annotation /// 16491 // oxidoreductase activity // inferred from electronic annotation	1623000_at
	1639230_at	FBgn0042627	v(2)k05816	0.00382905	12.3603	0.715777	0006633 // fatty acid biosynthetic process // inferred from electronic annotation /// 0008152 // metabolic process // inferred from electronic annotation /// 0009058 // biosynthetic process // inferred from electronic annotation	---	4024 // alcohol dehydrogenase activity, zinc-dependent // inferred from electronic annotation /// 4313 // [acyl-carrier protein] S-acetyltransferase activity // inferred from sequence or structural similarity /// 4314 // [acyl-carrier protein] S-malonyltransferase activity // inferred from sequence or structural similarity /// 4315 // 3-oxoacyl-[acyl-carrier protein] synthase activity // inferred…	1639230_at
	1623969_at	FBgn0051200	CG31200	0.00394181	12.3358	0.505245	0006508 // proteolysis // inferred from sequence or structural similarity /// 0006508 // proteolysis // inferred from electronic annotation	---	4252 // serine-type endopeptidase activity // inferred from sequence or structural similarity /// 4295 // trypsin activity // inferred from electronic annotation /// 4252 // serine-type endopeptidase activity // inferred from electronic annotation /// 4252 // serine-type endopeptidase activity // inferred from sequence similarity	1623969_at
	1628187_s_at	FBgn0030160	CG9691	0.00394762	13.3969	0.339928	---	---	---	1628187_s_at
	1625763_at	FBgn0031263	CG2789	0.00400068	13.7891	0.69557	0006629 // lipid metabolic process // inferred from electronic annotation /// 0006732 // coenzyme metabolic process // inferred from electronic annotation /// 0006869 // lipid transport // inferred from electronic annotation /// 0051189 // prosthetic group metabolic process // inferred from electronic annotation	5740 // mitochondrial envelope // inferred from sequence or structural similarity /// 16021 // integral to membrane // inferred from electronic annotation /// 5740 // mitochondrial envelope // inferred from sequence similarity	5215 // transporter activity // inferred from electronic annotation /// 8503 // benzodiazepine receptor activity // inferred from sequence or structural similarity /// 8503 // benzodiazepine receptor activity // inferred from sequence similarity	1625763_at
	1632235_at	FBgn0027083	Methionyl-tRNA synthetase	0.00401109	9.8842	0.590523	0006412 // translation // inferred from electronic annotation /// 0006418 // tRNA aminoacylation for protein translation // inferred from electronic annotation /// 0006431 // methionyl-tRNA aminoacylation // non-traceable author statement /// 0006431 // methionyl-tRNA aminoacylation // inferred from electronic annotation /// 0006431 // methionyl-tRNA aminoacylation // inferred from sequence or st…	5739 // mitochondrion // inferred from sequence or structural similarity /// 5759 // mitochondrial matrix // inferred from sequence or structural similarity /// 5739 // mitochondrion // inferred from electronic annotation /// 5739 // mitochondrion // inferred from sequence similarity	3729 // mRNA binding // inferred from electronic annotation /// 4825 // methionine-tRNA ligase activity // inferred from sequence or structural similarity /// 4825 // methionine-tRNA ligase activity // non-traceable author statement /// 5524 // ATP binding // inferred from electronic annotation /// 5515 // protein binding // inferred from physical interaction /// 166 // nucleotide binding // infe…	1632235_at
	1639273_s_at	FBgn0016076	vrille	0.00408228	11.6003	0.706392	0006351 // transcription, DNA-dependent // non-traceable author statement /// 0006355 // regulation of transcription, DNA-dependent // inferred from electronic annotation /// 0007275 // multicellular organismal development // traceable author statement /// 0007622 // rhythmic behavior // traceable author statement /// 0007623 // circadian rhythm // inferred from direct assay /// 0007623 // circad…	5634 // nucleus // non-traceable author statement /// 5634 // nucleus // inferred from electronic annotation	3677 // DNA binding // inferred from electronic annotation /// 3702 // RNA polymerase II transcription factor activity // non-traceable author statement /// 30528 // transcription regulator activity // traceable author statement /// 42803 // protein homodimerization activity // inferred from sequence or structural similarity /// 46982 // protein heterodimerization activity // inferred from sequen…	1639273_s_at
	1640950_at	FBgn0030347	CG15739	0.00410427	11.2926	0.919343	0008152 // metabolic process // inferred from electronic annotation	---	3869 // 4-nitrophenylphosphatase activity // inferred from sequence or structural similarity /// 3824 // catalytic activity // inferred from electronic annotation /// 16787 // hydrolase activity // inferred from electronic annotation /// 3869 // 4-nitrophenylphosphatase activity // inferred from sequence similarity	1640950_at
	1641513_at	FBgn0029810	CG12239	0.00418785	11.1042	0.657244	---	---	---	1641513_at
	1640129_at	FBgn0003430	sloppy-paired	0.0042049	9.61431	0.397507	0001707 // mesoderm formation // traceable author statement /// 0006350 // transcription // inferred from electronic annotation /// 0006355 // regulation of transcription, DNA-dependent // inferred from electronic annotation /// 0006357 // regulation of transcription from RNA polymerase II promoter // inferred from electronic annotation /// 0007275 // multicellular organismal development // infer…	5634 // nucleus // inferred from sequence or structural similarity /// 5634 // nucleus // non-traceable author statement /// 5634 // nucleus // inferred from electronic annotation /// 5634 // nucleus // inferred from sequence similarity	3700 // transcription factor activity // non-traceable author statement /// 3702 // RNA polymerase II transcription factor activity // inferred from sequence or structural similarity /// 5515 // protein binding // inferred from physical interaction /// 3677 // DNA binding // inferred from electronic annotation /// 3700 // transcription factor activity // inferred from electronic annotation /// 43…	1640129_at
	1626116_at	FBgn0053329	CG33329	0.00425177	10.3573	0.676874	0006508 // proteolysis // inferred from electronic annotation	---	---	1626116_at
	1628147_at	FBgn0031866	neuroligin	0.00425332	9.86115	0.533851	0007398 // ectoderm development // inferred from electronic annotation /// 0007399 // nervous system development // inferred from electronic annotation	---	4091 // carboxylesterase activity // non-traceable author statement /// 5102 // receptor binding // inferred from electronic annotation /// 42043 // neurexin binding // inferred from sequence or structural similarity /// 42043 // neurexin binding // inferred from sequence similarity	1628147_at
	1637382_at	---	---	0.00425581	9.31477	0.295112	---	---	---	1637382_at
	1625140_at	FBgn0029147	NtR	0.0042792	11.3882	0.649224	0006810 // transport // inferred from electronic annotation /// 0006811 // ion transport // inferred from electronic annotation	16020 // membrane // inferred from electronic annotation /// 16021 // integral to membrane // inferred from electronic annotation /// 45211 // postsynaptic membrane // inferred from electronic annotation	5231 // excitatory extracellular ligand-gated ion channel activity // inferred from sequence or structural similarity /// 5230 // extracellular ligand-gated ion channel activity // inferred from electronic annotation /// 5231 // excitatory extracellular ligand-gated ion channel activity // inferred from sequence similarity	1625140_at
	1631498_a_at	FBgn0004652	fru-satori	0.00428185	10.1317	0.297921	0006333 // chromatin assembly or disassembly // inferred from electronic annotation /// 0006350 // transcription // inferred from electronic annotation /// 0006355 // regulation of transcription, DNA-dependent // inferred from electronic annotation /// 0006357 // regulation of transcription from RNA polymerase II promoter // inferred from electronic annotation /// 0007275 // multicellular organis…	5634 // nucleus // non-traceable author statement /// 5622 // intracellular // inferred from electronic annotation /// 5634 // nucleus // inferred from electronic annotation	3700 // transcription factor activity // non-traceable author statement /// 3700 // transcription factor activity // traceable author statement /// 3702 // RNA polymerase II transcription factor activity // non-traceable author statement /// 5515 // protein binding // inferred from electronic annotation /// 8270 // zinc ion binding // inferred from electronic annotation /// 5515 // protein bindin…	1631498_a_at
	1623048_a_at	FBgn0010240	GABA receptor beta subunit	0.00430306	10.0166	0.287173	0006810 // transport // inferred from electronic annotation /// 0006811 // ion transport // inferred from electronic annotation /// 0006820 // anion transport // inferred from electronic annotation /// 0007165 // signal transduction // inferred from electronic annotation /// 0007270 // nerve-nerve synaptic transmission // inferred from electronic annotation	5886 // plasma membrane // inferred from direct assay /// 16021 // integral to membrane // non-traceable author statement /// 45211 // postsynaptic membrane // inferred from electronic annotation /// 16020 // membrane // inferred from electronic annotation /// 16021 // integral to membrane // inferred from electronic annotation	4890 // GABA-A receptor activity // inferred from direct assay /// 4890 // GABA-A receptor activity // non-traceable author statement /// 5230 // extracellular ligand-gated ion channel activity // inferred from electronic annotation /// 15276 // ligand-gated ion channel activity // inferred from electronic annotation /// 4890 // GABA-A receptor activity // inferred from electronic annotation /// …	1623048_a_at
	1626124_at	FBgn0039789	CG9717	0.00435053	10.4381	0.569978	0006790 // sulfur metabolic process // inferred from electronic annotation /// 0006810 // transport // inferred from electronic annotation /// 0006820 // anion transport // inferred from electronic annotation /// 0006858 // extracellular transport // inferred from electronic annotation	16021 // integral to membrane // inferred from electronic annotation	15381 // high affinity sulfate permease activity // inferred from sequence or structural similarity /// 5215 // transporter activity // inferred from electronic annotation /// 15381 // high affinity sulfate permease activity // inferred from sequence similarity	1626124_at
	1626536_at	FBgn0035904	CG6776	0.00435119	12.4758	0.943538	0006800 // oxygen and reactive oxygen species metabolic process // inferred from electronic annotation /// 0006952 // defense response // inferred from electronic annotation /// 0008152 // metabolic process // inferred from electronic annotation /// 0009636 // response to toxin // inferred from electronic annotation	5737 // cytoplasm // inferred from electronic annotation	4364 // glutathione transferase activity // inferred from sequence or structural similarity /// 5515 // protein binding // inferred from physical interaction /// 4364 // glutathione transferase activity // inferred from electronic annotation /// 16740 // transferase activity // inferred from electronic annotation /// 4364 // glutathione transferase activity // inferred from sequence similarity	1626536_at
	1624895_at	FBgn0037090	CG7529	0.00437713	11.6918	0.58437	---	---	4091 // carboxylesterase activity // inferred from sequence or structural similarity /// 4759 // serine esterase activity // inferred from electronic annotation /// 16787 // hydrolase activity // inferred from electronic annotation /// 4091 // carboxylesterase activity // inferred from sequence similarity	1624895_at
	1627499_at	FBgn0037289	CG2016	0.00444677	10.714	0.515587	---	---	---	1627499_at
	1634697_at	FBgn0052667	CG32667	0.00445328	13.5503	0.380297	---	---	---	1634697_at
	1626253_at	FBgn0010040	Glutathione S transferase D4	0.00453246	9.39578	0.648028	0006952 // defense response // inferred from electronic annotation /// 0009636 // response to toxin // inferred from electronic annotation	---	4364 // glutathione transferase activity // inferred from sequence or structural similarity /// 4364 // glutathione transferase activity // non-traceable author statement /// 16740 // transferase activity // inferred from electronic annotation /// 4364 // glutathione transferase activity // inferred from sequence similarity	1626253_at
	1628604_at	FBgn0000411	fish-hook	0.00454143	10.286	0.674511	0002168 // instar larval development // inferred from mutant phenotype /// 0006355 // regulation of transcription, DNA-dependent // inferred from sequence or structural similarity /// 0006355 // regulation of transcription, DNA-dependent // inferred from electronic annotation /// 0006357 // regulation of transcription from RNA polymerase II promoter // inferred from electronic annotation /// 0007…	5634 // nucleus // inferred from direct assay /// 5737 // cytoplasm // inferred from direct assay /// 5634 // nucleus // inferred from electronic annotation	3677 // DNA binding // inferred from direct assay /// 3700 // transcription factor activity // inferred from sequence or structural similarity /// 8301 // DNA bending activity // inferred from direct assay /// 8301 // DNA bending activity // non-traceable author statement /// 16563 // transcriptional activator activity // inferred from direct assay /// 3677 // DNA binding // inferred from electro…	1628604_at
	1640733_at	FBgn0038540	CG14321	0.00455202	9.54365	0.502806	---	---	---	1640733_at
	1625957_at	FBgn0034437	CG10051	0.00463417	9.56096	0.777636	0006508 // proteolysis // inferred from electronic annotation	---	8233 // peptidase activity // inferred from electronic annotation	1625957_at
	1633481_at	FBgn0038079	CG14394	0.00465548	10.241	0.550912	0007155 // cell adhesion // inferred from electronic annotation /// 0042246 // tissue regeneration // inferred from electronic annotation	16021 // integral to membrane // inferred from electronic annotation	---	1633481_at
	1631691_at	FBgn0032835	CG16772	0.00467869	12.8593	0.678685	---	---	---	1631691_at
	1640614_at	FBgn0005563	nightblind	0.00470732	10.6228	0.459797	0006810 // transport // inferred from electronic annotation /// 0006811 // ion transport // inferred from electronic annotation /// 0006812 // cation transport // inferred from electronic annotation /// 0006816 // calcium ion transport // non-traceable author statement /// 0006816 // calcium ion transport // inferred from electronic annotation /// 0006936 // muscle contraction // inferred from el…	5891 // voltage-gated calcium channel complex // non-traceable author statement /// 16323 // basolateral plasma membrane // inferred from direct assay /// 16324 // apical plasma membrane // inferred from direct assay /// 5891 // voltage-gated calcium channel complex // inferred from electronic annotation /// 16020 // membrane // inferred from electronic annotation /// 16021 // integral to membran…	5245 // voltage-gated calcium channel activity // inferred from mutant phenotype /// 5245 // voltage-gated calcium channel activity // non-traceable author statement /// 5245 // voltage-gated calcium channel activity // traceable author statement /// 5509 // calcium ion binding // inferred from electronic annotation /// 5216 // ion channel activity // inferred from electronic annotation /// 5244 …	1640614_at
	1624950_a_at	FBgn0035734	CG14823	0.00474639	10.6907	0.801684	---	---	---	1624950_a_at
	1625657_at	FBgn0063667	CG32335	0.00476692	10.0536	0.607609	---	---	---	1625657_at
	1625557_at	---	---	0.00480449	10.6893	0.803861	---	---	---	1625557_at
	1636414_at	FBgn0050004	CG30004	0.00482551	11.1885	0.65867	---	---	---	1636414_at
	1639323_at	FBgn0044812	Turandot C	0.00500277	10.9544	0.788028	0006950 // response to stress // inferred from sequence or structural similarity	---	5515 // protein binding // inferred from physical interaction	1639323_at
	1638040_at	FBgn0003388	shade	0.00506641	9.70024	0.656487	0006118 // electron transport // inferred from electronic annotation /// 0007295 // growth of a germarium-derived egg chamber // inferred from mutant phenotype /// 0007391 // dorsal closure // inferred from mutant phenotype /// 0007417 // central nervous system development // inferred from mutant phenotype /// 0007494 // midgut development // inferred from mutant phenotype /// 0008202 // steroid …	5739 // mitochondrion // inferred from direct assay /// 5739 // mitochondrion // inferred from sequence or structural similarity /// 16020 // membrane // non-traceable author statement /// 5739 // mitochondrion // inferred from electronic annotation /// 16020 // membrane // inferred from electronic annotation /// 5739 // mitochondrion // inferred from sequence similarity	4501 // ecdysone 20-monooxygenase activity // inferred from direct assay /// 16491 // oxidoreductase activity // inferred from electronic annotation /// 4497 // monooxygenase activity // inferred from electronic annotation /// 4501 // ecdysone 20-monooxygenase activity // inferred from electronic annotation /// 5506 // iron ion binding // inferred from electronic annotation /// 20037 // heme bind…	1638040_at
	1641664_at	FBgn0039085	CG10170	0.0050753	10.3767	0.845164	0005976 // polysaccharide metabolic process // inferred from electronic annotation /// 0006952 // defense response // inferred from electronic annotation /// 0008152 // metabolic process // inferred from electronic annotation /// 0008202 // steroid metabolic process // inferred from electronic annotation /// 0009636 // response to toxin // inferred from electronic annotation	---	3851 // 2-hydroxyacylsphingosine 1-beta-galactosyltransferase activity // inferred from sequence or structural similarity /// 16758 // transferase activity, transferring hexosyl groups // inferred from electronic annotation /// 3851 // 2-hydroxyacylsphingosine 1-beta-galactosyltransferase activity // inferred from sequence similarity	1641664_at
	1638612_at	FBgn0031737	CG11142	0.00509289	10.6993	0.688671	0006030 // chitin metabolic process // inferred from electronic annotation	5576 // extracellular region // inferred from electronic annotation	8061 // chitin binding // inferred from electronic annotation /// 16490 // structural constituent of peritrophic membrane (sensu Insecta) // inferred from sequence or structural similarity /// 5515 // protein binding // inferred from physical interaction /// 16490 // structural constituent of peritrophic membrane (sensu Insecta) // inferred from sequence similarity	1638612_at
	1629428_at	FBgn0038716	CG7342	0.00520721	9.98358	0.756535	0006810 // transport // inferred from electronic annotation /// 0006812 // cation transport // inferred from electronic annotation /// 0006858 // extracellular transport // inferred from electronic annotation	16021 // integral to membrane // inferred from electronic annotation	8513 // organic cation porter activity // inferred from sequence or structural similarity /// 15144 // carbohydrate transporter activity // inferred from electronic annotation /// 8513 // organic cation porter activity // inferred from sequence similarity	1629428_at
	1624808_at	FBgn0036783	CheA75a	0.00528166	12.1822	0.311047	---	---	---	1624808_at
	1637990_s_at	FBgn0011205	fumble	0.00528394	12.7439	0.471036	0000910 // cytokinesis // inferred from mutant phenotype /// 0000910 // cytokinesis // non-traceable author statement /// 0006732 // coenzyme metabolic process // inferred from electronic annotation /// 0007059 // chromosome segregation // inferred from mutant phenotype /// 0007067 // mitosis // inferred from mutant phenotype /// 0007126 // meiosis // inferred from mutant phenotype /// 0007283 //…	5737 // cytoplasm // inferred from direct assay /// 5819 // spindle // inferred from direct assay /// 5886 // plasma membrane // inferred from direct assay	4594 // pantothenate kinase activity // inferred from sequence or structural similarity /// 5515 // protein binding // inferred from physical interaction /// 4594 // pantothenate kinase activity // inferred from electronic annotation /// 5524 // ATP binding // inferred from electronic annotation /// 4594 // pantothenate kinase activity // inferred from sequence similarity	1637990_s_at
	1633460_at	FBgn0036750	CG6034	0.00534277	10.0776	0.87373	0006118 // electron transport // inferred from electronic annotation	16020 // membrane // inferred from electronic annotation	5215 // transporter activity // inferred from electronic annotation /// 16491 // oxidoreductase activity // inferred from electronic annotation	1633460_at
	1623666_at	FBgn0036549	CG10516	0.00537746	11.2284	0.652906	---	---	---	1623666_at
	1624332_s_at	FBgn0036646 /// FBgn0036648	CG4098 /// CG18217	0.00541721	10.8873	0.657165	---	---	---	1624332_s_at
	1641239_at	---	---	0.00543392	9.48105	0.572732	---	---	---	1641239_at
	1638322_at	FBgn0039087	CG10168	0.0055582	9.57081	0.659756	0005976 // polysaccharide metabolic process // inferred from electronic annotation /// 0006952 // defense response // inferred from electronic annotation /// 0008152 // metabolic process // inferred from electronic annotation /// 0008202 // steroid metabolic process // inferred from electronic annotation /// 0009636 // response to toxin // inferred from electronic annotation	---	3851 // 2-hydroxyacylsphingosine 1-beta-galactosyltransferase activity // inferred from sequence or structural similarity /// 3851 // 2-hydroxyacylsphingosine 1-beta-galactosyltransferase activity // inferred from sequence similarity	1638322_at
	1634742_at	FBgn0022359	Sorbitol dehydrogenase-2	0.00574646	10.6147	0.897525	0005975 // carbohydrate metabolic process // inferred from electronic annotation	---	3939 // L-iditol 2-dehydrogenase activity // inferred from sequence or structural similarity /// 3939 // L-iditol 2-dehydrogenase activity // traceable author statement /// 4024 // alcohol dehydrogenase activity, zinc-dependent // inferred from electronic annotation /// 8270 // zinc ion binding // inferred from electronic annotation /// 16491 // oxidoreductase activity // inferred from electronic…	1634742_at
	1640006_at	FBgn0034382	CG18609	0.00580609	12.2794	0.840072	0006629 // lipid metabolic process // inferred from electronic annotation /// 0006631 // fatty acid metabolic process // inferred from electronic annotation	16021 // integral to membrane // inferred from electronic annotation	8415 // acyltransferase activity // inferred from electronic annotation /// 16740 // transferase activity // inferred from electronic annotation	1640006_at
	1630106_at	FBgn0030358	CG10362	0.00600183	9.87801	0.292539	0007242 // intracellular signaling cascade // inferred from electronic annotation	---	5515 // protein binding // inferred from electronic annotation /// 19992 // diacylglycerol binding // inferred from sequence or structural similarity /// 19992 // diacylglycerol binding // inferred from sequence similarity	1630106_at
	1625948_at	FBgn0032144	CG17633	0.00606298	14.7429	0.656519	0006508 // proteolysis // inferred from electronic annotation	5615 // extracellular space // inferred from sequence or structural similarity	4182 // carboxypeptidase A activity // inferred from sequence or structural similarity /// 4180 // carboxypeptidase activity // inferred from electronic annotation /// 4182 // carboxypeptidase A activity // inferred from electronic annotation /// 8233 // peptidase activity // inferred from electronic annotation /// 8237 // metallopeptidase activity // inferred from electronic annotation /// 8270 …	1625948_at
	1633088_at	FBgn0038744	CG4733	0.00609627	11.1814	0.546927	0007165 // signal transduction // inferred from electronic annotation	16020 // membrane // inferred from electronic annotation	5230 // extracellular ligand-gated ion channel activity // inferred from electronic annotation /// 5509 // calcium ion binding // inferred from electronic annotation /// 8601 // protein phosphatase type 2A regulator activity // inferred from sequence or structural similarity /// 8601 // protein phosphatase type 2A regulator activity // inferred from sequence similarity	1633088_at
	1635446_at	FBgn0030929	CG15043	0.00617073	12.4854	0.697118	---	---	---	1635446_at
	1633914_at	FBgn0001089	beta-galactosidase-1	0.00618993	11.6758	0.714251	0005975 // carbohydrate metabolic process // inferred from electronic annotation	5764 // lysosome // inferred from sequence or structural similarity /// 9341 // beta-galactosidase complex // inferred from electronic annotation /// 5764 // lysosome // inferred from sequence similarity	4565 // beta-galactosidase activity // inferred from direct assay /// 4565 // beta-galactosidase activity // inferred from sequence or structural similarity /// 3824 // catalytic activity // inferred from electronic annotation /// 4565 // beta-galactosidase activity // inferred from electronic annotation /// 43169 // cation binding // inferred from electronic annotation /// 4565 // beta-galactosi…	1633914_at
	1628404_at	FBgn0037537	CG2767	0.00620183	12.2223	0.410911	---	---	8106 // alcohol dehydrogenase (NADP+) activity // inferred from sequence or structural similarity /// 5515 // protein binding // inferred from physical interaction /// 16491 // oxidoreductase activity // inferred from electronic annotation /// 8106 // alcohol dehydrogenase (NADP+) activity // inferred from sequence similarity	1628404_at
	1623769_at	FBgn0030968	CG7322	0.00620685	12.5729	0.370246	0006629 // lipid metabolic process // inferred from electronic annotation /// 0008152 // metabolic process // inferred from electronic annotation	---	16614 // oxidoreductase activity, acting on CH-OH group of donors // inferred from sequence or structural similarity /// 16491 // oxidoreductase activity // inferred from electronic annotation /// 16614 // oxidoreductase activity, acting on CH-OH group of donors // inferred from sequence similarity	1623769_at
	1630643_at	FBgn0015808	sterol carrier protein X-related thiolase	0.00622933	12.3327	0.285639	0008152 // metabolic process // inferred from electronic annotation /// 0015914 // phospholipid transport // inferred from sequence or structural similarity	5737 // cytoplasm // inferred from sequence or structural similarity /// 5739 // mitochondrion // inferred from sequence or structural similarity /// 5777 // peroxisome // inferred from sequence or structural similarity /// 5737 // cytoplasm // inferred from sequence similarity /// 5739 // mitochondrion // inferred from sequence similarity /// 5777 // peroxisome // inferred from sequence similari…	4770 // sterol carrier protein X-related thiolase activity // inferred from sequence or structural similarity /// 4770 // sterol carrier protein X-related thiolase activity // non-traceable author statement /// 5386 // carrier activity // inferred from electronic annotation /// 5498 // sterol carrier activity // inferred from electronic annotation /// 5548 // phospholipid transporter activity // …	1630643_at
	1632984_s_at	FBgn0040606	putative noncoding RNA 007:3R /// CG6503	0.00623715	14.6586	0.369109	---	---	---	1632984_s_at
	1638811_at	FBgn0036191	Sugar-baby	0.00624138	10.5648	0.788152	0006810 // transport // inferred from electronic annotation /// 0008340 // determination of adult life span // inferred from mutant phenotype	16021 // integral to membrane // inferred from electronic annotation /// 16020 // membrane // inferred from electronic annotation	5215 // transporter activity // inferred from electronic annotation	1638811_at
	1627144_at	FBgn0039325	CG10560	0.00632897	12.6744	0.914008	---	---	166 // nucleotide binding // inferred from electronic annotation /// 16301 // kinase activity // inferred from electronic annotation /// 16740 // transferase activity // inferred from electronic annotation	1627144_at
	1637772_at	FBgn0031307	CG4726	0.00635065	10.2153	0.736787	0005975 // carbohydrate metabolic process // inferred from electronic annotation /// 0006796 // phosphate metabolic process // inferred from electronic annotation /// 0006810 // transport // inferred from electronic annotation /// 0006812 // cation transport // inferred from electronic annotation /// 0006817 // phosphate transport // inferred from electronic annotation /// 0006858 // extracellula…	16021 // integral to membrane // inferred from electronic annotation /// 16020 // membrane // inferred from electronic annotation	5316 // high affinity inorganic phosphate:sodium symporter activity // inferred from sequence or structural similarity /// 5215 // transporter activity // inferred from electronic annotation /// 5316 // high affinity inorganic phosphate:sodium symporter activity // inferred from sequence similarity	1637772_at
	1636249_at	FBgn0041707	7B2	0.00643369	12.5147	0.359115	0007165 // signal transduction // inferred from electronic annotation /// 0007218 // neuropeptide signaling pathway // inferred from electronic annotation /// 0016486 // peptide hormone processing // inferred from sequence or structural similarity /// 0019226 // transmission of nerve impulse // inferred from electronic annotation	30141 // secretory granule // inferred from electronic annotation	5184 // neuropeptide hormone activity // inferred from electronic annotation /// 16484 // proprotein convertase 2 activator activity // inferred from sequence or structural similarity /// 5515 // protein binding // inferred from physical interaction /// 16484 // proprotein convertase 2 activator activity // inferred from sequence similarity	1636249_at
	1637457_at	FBgn0036926	CG7646	0.00666268	11.0459	0.380268	0019722 // calcium-mediated signaling // inferred from electronic annotation	---	5509 // calcium ion binding // inferred from sequence or structural similarity /// 5516 // calmodulin binding // inferred from electronic annotation /// 5509 // calcium ion binding // inferred from sequence similarity	1637457_at
	1635271_at	FBgn0050431	CG30431	0.00675923	10.5834	0.535736	0006357 // regulation of transcription from RNA polymerase II promoter // inferred from electronic annotation /// 0008283 // cell proliferation // inferred from electronic annotation	5634 // nucleus // inferred from electronic annotation /// 5622 // intracellular // inferred from electronic annotation	3676 // nucleic acid binding // inferred from sequence or structural similarity /// 8270 // zinc ion binding // inferred from electronic annotation /// 30528 // transcription regulator activity // inferred from electronic annotation /// 5515 // protein binding // inferred from physical interaction /// 3676 // nucleic acid binding // inferred from electronic annotation /// 46872 // metal ion bindi…	1635271_at
	1640221_at	FBgn0035656	CG10479	0.00680532	11.0064	0.624705	0007242 // intracellular signaling cascade // inferred from electronic annotation	---	---	1640221_at
	1623267_at	FBgn0038693	CG5237	0.00681293	10.3926	0.59902	---	---	---	1623267_at
	1625431_at	FBgn0011701	reverse polarity	0.00681451	10.554	0.503265	0006355 // regulation of transcription, DNA-dependent // inferred from electronic annotation /// 0006357 // regulation of transcription from RNA polymerase II promoter // non-traceable author statement /// 0007601 // visual perception // inferred from electronic annotation /// 0010001 // glial cell differentiation // non-traceable author statement /// 0045449 // regulation of transcription // inf…	5634 // nucleus // non-traceable author statement /// 5634 // nucleus // inferred from electronic annotation	3677 // DNA binding // inferred from electronic annotation /// 3700 // transcription factor activity // inferred from electronic annotation /// 3702 // RNA polymerase II transcription factor activity // non-traceable author statement /// 43565 // sequence-specific DNA binding // inferred from electronic annotation	1625431_at
	1635740_at	FBgn0015737	hemomucin	0.00683919	12.7514	0.38925	0005975 // carbohydrate metabolic process // inferred from electronic annotation /// 0009058 // biosynthetic process // inferred from electronic annotation	9986 // cell surface // inferred from direct assay	3729 // mRNA binding // non-traceable author statement /// 4252 // serine-type endopeptidase activity // non-traceable author statement /// 4872 // receptor activity // non-traceable author statement /// 16829 // lyase activity // inferred from electronic annotation /// 16844 // strictosidine synthase activity // inferred from electronic annotation	1635740_at
	1634631_at	FBgn0034950	CG3105	0.00688504	9.76548	0.517152	0006468 // protein amino acid phosphorylation // non-traceable author statement /// 0006468 // protein amino acid phosphorylation // inferred from electronic annotation /// 0007165 // signal transduction // inferred from electronic annotation /// 0007242 // intracellular signaling cascade // inferred from electronic annotation	---	4672 // protein kinase activity // non-traceable author statement /// 4674 // protein serine/threonine kinase activity // inferred from sequence or structural similarity /// 4702 // receptor signaling protein serine/threonine kinase activity // inferred from electronic annotation /// 5524 // ATP binding // inferred from electronic annotation /// 5515 // protein binding // inferred from physical i…	1634631_at
	1634477_at	FBgn0051177	CG31177	0.00697653	9.3495	0.759879	0006508 // proteolysis // inferred from electronic annotation	---	4179 // membrane alanyl aminopeptidase activity // non-traceable author statement /// 4872 // receptor activity // inferred from electronic annotation /// 4179 // membrane alanyl aminopeptidase activity // inferred from electronic annotation	1634477_at
	1625463_at	FBgn0003011	Histamine-gated chloride channel subunit 2	0.00702518	9.53096	0.37411	0006810 // transport // inferred from electronic annotation /// 0006811 // ion transport // inferred from electronic annotation /// 0006820 // anion transport // inferred from electronic annotation /// 0007165 // signal transduction // inferred from electronic annotation /// 0007267 // cell-cell signaling // inferred from electronic annotation /// 0007268 // synaptic transmission // inferred from…	19183 // histamine-gated chloride channel complex // non-traceable author statement /// 45211 // postsynaptic membrane // inferred from electronic annotation /// 16020 // membrane // inferred from electronic annotation /// 16021 // integral to membrane // inferred from electronic annotation	4872 // receptor activity // inferred from electronic annotation /// 4890 // GABA-A receptor activity // inferred from electronic annotation /// 5230 // extracellular ligand-gated ion channel activity // inferred from electronic annotation /// 15276 // ligand-gated ion channel activity // inferred from electronic annotation /// 19182 // histamine-gated chloride channel activity // inferred from s…	1625463_at
	1639819_at	FBgn0034276	CG6385	0.00704322	10.0126	0.895947	0006118 // electron transport // inferred from electronic annotation /// 0006520 // amino acid metabolic process // inferred from electronic annotation /// 0006546 // glycine catabolic process // inferred from electronic annotation	5737 // cytoplasm // inferred from electronic annotation	4047 // aminomethyltransferase activity // inferred from electronic annotation /// 8480 // sarcosine dehydrogenase activity // inferred from sequence or structural similarity /// 16491 // oxidoreductase activity // inferred from electronic annotation /// 8480 // sarcosine dehydrogenase activity // inferred from sequence similarity	1639819_at
	1625859_at	FBgn0035231	CTP:phosphocholine cytidylyltransferase 2	0.00707823	11.378	0.553158	0006644 // phospholipid metabolic process // inferred from electronic annotation /// 0009058 // biosynthetic process // inferred from electronic annotation	---	4105 // choline-phosphate cytidylyltransferase activity // inferred from direct assay /// 4105 // choline-phosphate cytidylyltransferase activity // inferred from sequence or structural similarity /// 16779 // nucleotidyltransferase activity // inferred from electronic annotation /// 4105 // choline-phosphate cytidylyltransferase activity // inferred from sequence similarity	1625859_at
	1633298_at	FBgn0016036	meiotic P22	0.0071363	9.36822	0.465258	0007131 // meiotic recombination // inferred from mutant phenotype /// 0007131 // meiotic recombination // traceable author statement /// 0042138 // meiotic DNA double-strand break formation // non-traceable author statement	---	---	1633298_at
	1640035_at	FBgn0000640	fat body protein P6	0.00725597	9.38318	0.494395	0006629 // lipid metabolic process // inferred from electronic annotation /// 0008152 // metabolic process // inferred from electronic annotation	---	4022 // alcohol dehydrogenase activity // inferred from electronic annotation /// 16491 // oxidoreductase activity // non-traceable author statement /// 45735 // nutrient reservoir activity // non-traceable author statement /// 16491 // oxidoreductase activity // inferred from electronic annotation	1640035_at
	1638114_at	FBgn0036679	CG13022	0.00726176	9.37567	0.795579	---	---	---	1638114_at
	1632653_at	FBgn0051555	CG31555	0.00730834	10.0466	0.643651	---	---	---	1632653_at
	1633009_a_at	FBgn0036068	CG6640	0.00732506	10.6367	0.834047	0006810 // transport // inferred from electronic annotation	16020 // membrane // inferred from electronic annotation /// 16021 // integral to membrane // inferred from electronic annotation	5215 // transporter activity // inferred from electronic annotation	1633009_a_at
	1622929_at	FBgn0051222	CG31222	0.00732859	9.49391	0.364761	---	---	---	1622929_at
	1635928_a_at	FBgn0000489	Protein-kinase-like-72A	0.00738372	12.2966	0.465297	0006468 // protein amino acid phosphorylation // inferred from direct assay /// 0006468 // protein amino acid phosphorylation // inferred from sequence or structural similarity /// 0006468 // protein amino acid phosphorylation // non-traceable author statement /// 0006468 // protein amino acid phosphorylation // inferred from electronic annotation /// 0006936 // muscle contraction // inferred fro…	5952 // cAMP-dependent protein kinase complex // inferred from sequence or structural similarity /// 5952 // cAMP-dependent protein kinase complex // inferred from sequence similarity	4674 // protein serine/threonine kinase activity // non-traceable author statement /// 4691 // cAMP-dependent protein kinase activity // inferred from direct assay /// 4691 // cAMP-dependent protein kinase activity // inferred from sequence or structural similarity /// 4691 // cAMP-dependent protein kinase activity // non-traceable author statement /// 4702 // receptor signaling protein serine/th…	1635928_a_at
	1638580_at	FBgn0023095	capricious	0.0074265	10.6947	0.388341	0006915 // apoptosis // inferred from electronic annotation /// 0006952 // defense response // inferred from electronic annotation /// 0007155 // cell adhesion // non-traceable author statement /// 0007165 // signal transduction // inferred from electronic annotation /// 0007411 // axon guidance // inferred from mutant phenotype /// 0007424 // open tracheal system development // inferred from mut…	16020 // membrane // non-traceable author statement	5198 // structural molecule activity // inferred from electronic annotation /// 5515 // protein binding // inferred from physical interaction	1638580_at
	1637321_at	FBgn0000038	AChR protein of Drosophila	0.0074269	11.1633	0.399612	0006810 // transport // inferred from electronic annotation /// 0006811 // ion transport // inferred from electronic annotation /// 0006812 // cation transport // inferred from electronic annotation /// 0006936 // muscle contraction // inferred from electronic annotation /// 0007270 // nerve-nerve synaptic transmission // inferred from electronic annotation /// 0007274 // neuromuscular synaptic t…	5887 // integral to plasma membrane // non-traceable author statement /// 5892 // nicotinic acetylcholine-gated receptor-channel complex // inferred from sequence or structural similarity /// 45211 // postsynaptic membrane // inferred from electronic annotation /// 16020 // membrane // inferred from electronic annotation /// 16021 // integral to membrane // inferred from electronic annotation ///…	4889 // nicotinic acetylcholine-activated cation-selective channel activity // inferred from sequence or structural similarity /// 15464 // acetylcholine receptor activity // inferred from electronic annotation /// 4872 // receptor activity // inferred from electronic annotation /// 4889 // nicotinic acetylcholine-activated cation-selective channel activity // inferred from electronic annotation …	1637321_at
	1637150_at	FBgn0035246	CG13928	0.00749422	11.4715	0.546711	---	---	5515 // protein binding // inferred from physical interaction /// 5515 // protein binding // inferred from electronic annotation /// 8270 // zinc ion binding // inferred from electronic annotation	1637150_at
	1639892_at	FBgn0024289	Sorbitol dehydrogenase like	0.00749642	12.934	0.642976	0005975 // carbohydrate metabolic process // inferred from electronic annotation	---	3939 // L-iditol 2-dehydrogenase activity // non-traceable author statement /// 4024 // alcohol dehydrogenase activity, zinc-dependent // inferred from electronic annotation /// 8270 // zinc ion binding // inferred from electronic annotation /// 16491 // oxidoreductase activity // inferred from electronic annotation /// 46872 // metal ion binding // inferred from electronic annotation	1639892_at
	1630302_at	FBgn0035779	CG8562	0.00755844	12.5522	0.720061	0006508 // proteolysis // inferred from electronic annotation	---	4181 // metallocarboxypeptidase activity // inferred from sequence or structural similarity /// 4182 // carboxypeptidase A activity // inferred from electronic annotation /// 4181 // metallocarboxypeptidase activity // inferred from sequence similarity	1630302_at
	1625710_at	FBgn0051717	CG31717	0.00762049	12.0068	0.281046	---	---	---	1625710_at
	1633434_at	FBgn0033904	CG18327	0.00767418	10.8741	0.760816	0006810 // transport // inferred from electronic annotation	5740 // mitochondrial envelope // inferred from sequence or structural similarity /// 5743 // mitochondrial inner membrane // inferred from electronic annotation /// 16020 // membrane // inferred from electronic annotation /// 16021 // integral to membrane // inferred from electronic annotation /// 5740 // mitochondrial envelope // inferred from sequence similarity	5386 // carrier activity // inferred from sequence or structural similarity /// 5488 // binding // inferred from electronic annotation /// 5215 // transporter activity // inferred from electronic annotation /// 5386 // carrier activity // inferred from sequence similarity	1633434_at
	1639504_at	FBgn0038260	CG14855	0.00770469	9.64917	0.375988	0006810 // transport // inferred from electronic annotation /// 0006812 // cation transport // inferred from electronic annotation /// 0006858 // extracellular transport // inferred from electronic annotation	16021 // integral to membrane // inferred from electronic annotation /// 16020 // membrane // inferred from electronic annotation	8513 // organic cation porter activity // inferred from sequence or structural similarity /// 15144 // carbohydrate transporter activity // inferred from electronic annotation /// 5215 // transporter activity // inferred from electronic annotation /// 8513 // organic cation porter activity // inferred from sequence similarity	1639504_at
	1630258_at	FBgn0010038	Glutathione S transferase D2	0.00774556	10.6054	0.926225	0006952 // defense response // inferred from electronic annotation /// 0009636 // response to toxin // inferred from electronic annotation	---	4364 // glutathione transferase activity // inferred from direct assay /// 4364 // glutathione transferase activity // inferred from sequence or structural similarity /// 4364 // glutathione transferase activity // non-traceable author statement /// 4602 // glutathione peroxidase activity // traceable author statement /// 4364 // glutathione transferase activity // inferred from sequence similari…	1630258_at
	1625883_at	FBgn0037015	CG13253	0.00774558	9.69067	0.386171	---	---	---	1625883_at
	1631806_at	FBgn0033294	CG8693	0.00774962	11.2919	0.908632	0005975 // carbohydrate metabolic process // inferred from electronic annotation	---	4556 // alpha-amylase activity // inferred from electronic annotation /// 4558 // alpha-glucosidase activity // inferred from sequence or structural similarity /// 5215 // transporter activity // inferred from electronic annotation /// 4558 // alpha-glucosidase activity // inferred from sequence similarity	1631806_at
	1637435_at	FBgn0032484	kekkon4	0.00777341	9.70882	0.529269	---	16020 // membrane // inferred from electronic annotation	---	1637435_at
	1628288_s_at	FBgn0038818	Neprilysin 4	0.00787102	10.828	0.491199	0006508 // proteolysis // inferred from electronic annotation /// 0007165 // signal transduction // inferred from electronic annotation	16020 // membrane // inferred from electronic annotation	4222 // metalloendopeptidase activity // inferred from sequence or structural similarity /// 4245 // neprilysin activity // inferred from electronic annotation /// 8270 // zinc ion binding // inferred from electronic annotation /// 16511 // endothelin-converting enzyme activity // inferred from sequence or structural similarity /// 8233 // peptidase activity // inferred from electronic annotation…	1628288_s_at
	1634993_at	FBgn0069969	CG40498	0.0078946	10.1229	0.575792	---	---	---	1634993_at
	1632120_at	FBgn0039768	CG15533	0.00793218	10.4362	0.899799	0006684 // sphingomyelin metabolic process // inferred from sequence or structural similarity /// 0006685 // sphingomyelin catabolic process // inferred from electronic annotation	---	4767 // sphingomyelin phosphodiesterase activity // inferred from sequence or structural similarity /// 4767 // sphingomyelin phosphodiesterase activity // inferred from electronic annotation /// 16787 // hydrolase activity // inferred from electronic annotation /// 4767 // sphingomyelin phosphodiesterase activity // inferred from sequence similarity	1632120_at
	1633061_at	FBgn0039738	Mgat2	0.00797156	11.2092	0.554395	0006496 // protein amino acid terminal N-glycosylation // non-traceable author statement /// 0009312 // oligosaccharide biosynthetic process // inferred from electronic annotation	5795 // Golgi stack // inferred from electronic annotation /// 16021 // integral to membrane // inferred from electronic annotation	8375 // acetylglucosaminyltransferase activity // inferred from direct assay /// 8455 // alpha-1,6-mannosylglycoprotein 2-beta-N-acetylglucosaminyltransferase activity // inferred from sequence or structural similarity /// 8455 // alpha-1,6-mannosylglycoprotein 2-beta-N-acetylglucosaminyltransferase activity // non-traceable author statement /// 8455 // alpha-1,6-mannosylglycoprotein 2-beta-N-ace…	1633061_at
	1640521_at	FBgn0030925	CG6361	0.00802126	10.0975	0.422867	0006508 // proteolysis // non-traceable author statement /// 0006508 // proteolysis // inferred from electronic annotation	---	4252 // serine-type endopeptidase activity // inferred from sequence or structural similarity /// 4263 // chymotrypsin activity // inferred from electronic annotation /// 4295 // trypsin activity // non-traceable author statement /// 4252 // serine-type endopeptidase activity // inferred from electronic annotation /// 8233 // peptidase activity // inferred from electronic annotation /// 16787 // …	1640521_at
	1640360_at	FBgn0025583	Immune induced molecule 2	0.00812503	14.351	0.612428	0006952 // defense response // inferred from direct assay /// 0006952 // defense response // non-traceable author statement /// 0006955 // immune response // inferred from electronic annotation /// 0045087 // innate immune response // inferred from electronic annotation	5576 // extracellular region // inferred from direct assay /// 5576 // extracellular region // non-traceable author statement	---	1640360_at
	1624834_at	FBgn0031716	CG14015	0.00813686	9.63005	0.48298	---	---	8496 // mannan endo-1,6-alpha-mannosidase activity // inferred from sequence or structural similarity /// 8496 // mannan endo-1,6-alpha-mannosidase activity // inferred from sequence similarity	1624834_at
	1628381_at	FBgn0035037	CG3579	0.00816539	10.1491	0.451447	---	---	---	1628381_at
	1634510_at	FBgn0027074	CG17324	0.00820844	9.61934	0.724726	0005976 // polysaccharide metabolic process // inferred from electronic annotation /// 0006952 // defense response // inferred from electronic annotation /// 0008152 // metabolic process // inferred from electronic annotation /// 0008202 // steroid metabolic process // inferred from electronic annotation /// 0009636 // response to toxin // inferred from electronic annotation	---	8194 // UDP-glycosyltransferase activity // inferred from sequence or structural similarity /// 16757 // transferase activity, transferring glycosyl groups // inferred from electronic annotation /// 16758 // transferase activity, transferring hexosyl groups // inferred from electronic annotation /// 16740 // transferase activity // inferred from electronic annotation /// 8194 // UDP-glycosyltrans…	1634510_at
	1625195_s_at	FBgn0003396	quo vadis	0.00830434	11.1947	0.932967	0000122 // negative regulation of transcription from RNA polymerase II promoter // non-traceable author statement /// 0001745 // compound eye morphogenesis // non-traceable author statement /// 0006118 // electron transport // inferred from electronic annotation /// 0007179 // transforming growth factor beta receptor signaling pathway // non-traceable author statement /// 0007179 // transforming …	5634 // nucleus // non-traceable author statement /// 5792 // microsome // non-traceable author statement /// 16020 // membrane // non-traceable author statement /// 5622 // intracellular // inferred from electronic annotation /// 5634 // nucleus // inferred from electronic annotation	3700 // transcription factor activity // inferred from sequence or structural similarity /// 3700 // transcription factor activity // non-traceable author statement /// 3702 // RNA polymerase II transcription factor activity // inferred from mutant phenotype /// 3702 // RNA polymerase II transcription factor activity // non-traceable author statement /// 5351 // sugar porter activity // inferred …	1625195_s_at
	1631631_at	FBgn0033602	CG13222	0.00832972	10.3108	0.831853	---	---	8010 // structural constituent of larval cuticle (sensu Insecta) // inferred from sequence or structural similarity /// 8010 // structural constituent of larval cuticle (sensu Insecta) // inferred from sequence similarity	1631631_at
	1640144_at	FBgn0034512	CG18067	0.0083613	14.887	0.595661	---	---	---	1640144_at
	1624171_at	FBgn0034670	CG13488	0.00858678	9.64711	0.799188	---	---	---	1624171_at
	1640478_at	FBgn0051777	CG31777	0.00859667	11.7936	0.75766	---	---	4867 // serine-type endopeptidase inhibitor activity // inferred from electronic annotation	1640478_at
	1629996_at	FBgn0039332	CG11910	0.00865735	10.7284	0.68444	0006952 // defense response // inferred from electronic annotation /// 0007155 // cell adhesion // inferred from electronic annotation /// 0007166 // cell surface receptor linked signal transduction // inferred from electronic annotation	16942 // insulin-like growth factor binding protein complex // inferred from sequence or structural similarity /// 16942 // insulin-like growth factor binding protein complex // inferred from sequence similarity	4930 // G-protein coupled receptor activity // inferred from electronic annotation /// 5515 // protein binding // inferred from sequence or structural similarity /// 5515 // protein binding // inferred from sequence similarity	1629996_at
	1622920_at	FBgn0003861	Cosens-Manning mutant	0.0087169	12.4108	0.583562	0006810 // transport // inferred from electronic annotation /// 0006811 // ion transport // inferred from electronic annotation /// 0006816 // calcium ion transport // inferred from sequence or structural similarity /// 0006816 // calcium ion transport // inferred from electronic annotation /// 0006816 // calcium ion transport // inferred from mutant phenotype /// 0007601 // visual perception // …	5887 // integral to plasma membrane // non-traceable author statement /// 8087 // light-activated voltage-gated calcium channel complex // non-traceable author statement /// 16027 // inaD signaling complex // traceable author statement /// 16028 // rhabdomere // inferred from direct assay /// 16028 // rhabdomere // non-traceable author statement /// 16028 // rhabdomere // traceable author stateme…	5218 // intracellular ligand-gated calcium channel activity // non-traceable author statement /// 5262 // calcium channel activity // inferred from sequence or structural similarity /// 5516 // calmodulin binding // traceable author statement /// 8086 // light-activated voltage-gated calcium channel activity // non-traceable author statement /// 15279 // store-operated calcium channel activity //…	1622920_at
	1631370_at	FBgn0050026	CG30026	0.00872423	11.3632	0.723279	---	---	---	1631370_at
	1628309_at	FBgn0031320	CG5126	0.00882635	10.8616	0.87264	---	---	166 // nucleotide binding // inferred from electronic annotation /// 16301 // kinase activity // inferred from electronic annotation /// 16740 // transferase activity // inferred from electronic annotation	1628309_at
	1630043_a_at	FBgn0029105	---	0.0088575	9.94296	0.376491	0006928 // cell motility // inferred from electronic annotation /// 0007010 // cytoskeleton organization and biogenesis // inferred from electronic annotation /// 0007155 // cell adhesion // inferred from electronic annotation /// 0007186 // G-protein coupled receptor protein signaling pathway // inferred from electronic annotation	5915 // zonula adherens // inferred from sequence or structural similarity /// 15629 // actin cytoskeleton // inferred from electronic annotation /// 16021 // integral to membrane // inferred from electronic annotation /// 5915 // zonula adherens // inferred from sequence similarity	1584 // rhodopsin-like receptor activity // inferred from electronic annotation /// 3779 // actin binding // inferred from sequence or structural similarity /// 5200 // structural constituent of cytoskeleton // inferred from electronic annotation /// 45296 // cadherin binding // inferred from electronic annotation /// 5198 // structural molecule activity // inferred from electronic annotation ///…	1630043_a_at
	1624793_at	FBgn0010043	Glutathione S transferase D7	0.00911341	9.84905	0.797313	0006952 // defense response // inferred from electronic annotation /// 0009636 // response to toxin // inferred from electronic annotation	---	4364 // glutathione transferase activity // inferred from direct assay /// 4364 // glutathione transferase activity // inferred from sequence or structural similarity /// 4364 // glutathione transferase activity // non-traceable author statement /// 4364 // glutathione transferase activity // inferred from electronic annotation /// 16740 // transferase activity // inferred from electronic annotat…	1624793_at
	1638016_at	FBgn0037521	CG2993	0.00911698	9.55752	0.594362	---	---	---	1638016_at
	1631340_at	FBgn0004921	G protein gamma 1	0.00912565	12.7123	0.425546	0007015 // actin filament organization // inferred from mutant phenotype /// 0007155 // cell adhesion // inferred from mutant phenotype /// 0007165 // signal transduction // inferred from electronic annotation /// 0007186 // G-protein coupled receptor protein signaling pathway // non-traceable author statement /// 0007186 // G-protein coupled receptor protein signaling pathway // inferred from el…	5834 // heterotrimeric G-protein complex // non-traceable author statement /// 5834 // heterotrimeric G-protein complex // inferred from electronic annotation /// 16020 // membrane // inferred from electronic annotation	3924 // GTPase activity // non-traceable author statement /// 4871 // signal transducer activity // inferred from electronic annotation	1631340_at
	1625828_at	FBgn0039628	CG11841	0.00916824	12.4683	0.698221	0006508 // proteolysis // non-traceable author statement /// 0006508 // proteolysis // inferred from electronic annotation	---	4252 // serine-type endopeptidase activity // inferred from sequence or structural similarity /// 4263 // chymotrypsin activity // inferred from electronic annotation /// 4295 // trypsin activity // non-traceable author statement /// 4252 // serine-type endopeptidase activity // inferred from electronic annotation /// 4252 // serine-type endopeptidase activity // inferred from sequence similarity	1625828_at
	1640845_at	FBgn0037046	CG10581	0.00920954	10.1147	0.443778	0000103 // sulfate assimilation // inferred from electronic annotation	---	166 // nucleotide binding // inferred from electronic annotation /// 5524 // ATP binding // inferred from electronic annotation /// 16301 // kinase activity // inferred from electronic annotation /// 16740 // transferase activity // inferred from electronic annotation /// 16772 // transferase activity, transferring phosphorus-containing groups // inferred from electronic annotation /// 17111 // n…	1640845_at
	1635963_a_at	FBgn0030997	CG7990	0.00925409	10.7159	0.466796	0007165 // signal transduction // inferred from electronic annotation /// 0008283 // cell proliferation // inferred from electronic annotation	---	---	1635963_a_at
	1622896_at	FBgn0038966	CG13848	0.00934287	10.675	0.566583	0007602 // phototransduction // inferred from mutant phenotype /// 0016063 // rhodopsin biosynthetic process // inferred from mutant phenotype	---	5386 // carrier activity // inferred from electronic annotation /// 8431 // vitamin E binding // inferred from sequence or structural similarity /// 8431 // vitamin E binding // inferred from sequence similarity	1622896_at
	1627844_at	FBgn0014469	Cytochrome P450-4e2	0.00940807	14.0684	0.695355	0006118 // electron transport // inferred from electronic annotation /// 0008202 // steroid metabolic process // inferred from electronic annotation	5792 // microsome // non-traceable author statement /// 16020 // membrane // non-traceable author statement /// 5783 // endoplasmic reticulum // inferred from electronic annotation /// 5792 // microsome // inferred from electronic annotation /// 16020 // membrane // inferred from electronic annotation	4497 // monooxygenase activity // inferred from electronic annotation /// 16491 // oxidoreductase activity // inferred from electronic annotation /// 5515 // protein binding // inferred from physical interaction /// 5506 // iron ion binding // inferred from electronic annotation /// 20037 // heme binding // inferred from electronic annotation /// 46872 // metal ion binding // inferred from electr…	1627844_at
	1625487_at	FBgn0036831	CG6839	0.00951814	11.4623	0.917854	---	---	3676 // nucleic acid binding // inferred from electronic annotation /// 4519 // endonuclease activity // inferred from electronic annotation	1625487_at
	1638066_at	FBgn0010403	Olfactory-specific E	0.00952103	12.3854	0.50949	0006810 // transport // inferred from electronic annotation /// 0007165 // signal transduction // inferred from electronic annotation /// 0019236 // response to pheromone // inferred from electronic annotation	5576 // extracellular region // non-traceable author statement	5102 // receptor binding // inferred from electronic annotation /// 5550 // pheromone binding // non-traceable author statement /// 5549 // odorant binding // inferred from electronic annotation /// 5550 // pheromone binding // inferred from electronic annotation	1638066_at
	1637754_at	FBgn0037765	CG9458	0.00956409	12.9392	0.523414	0006629 // lipid metabolic process // inferred from electronic annotation /// 0006631 // fatty acid metabolic process // inferred from electronic annotation	16021 // integral to membrane // inferred from electronic annotation	8415 // acyltransferase activity // inferred from electronic annotation /// 16740 // transferase activity // inferred from electronic annotation /// 5515 // protein binding // inferred from physical interaction	1637754_at
	1624531_s_at	---	---	0.00963175	10.3063	0.545785	---	---	---	1624531_s_at
	1632424_at	FBgn0031770	CG13995	0.00966361	9.81224	0.604579	0007186 // G-protein coupled receptor protein signaling pathway // inferred from sequence or structural similarity /// 0007186 // G-protein coupled receptor protein signaling pathway // inferred from electronic annotation	16021 // integral to membrane // inferred from sequence or structural similarity /// 16020 // membrane // inferred from electronic annotation /// 16021 // integral to membrane // inferred from electronic annotation /// 16021 // integral to membrane // inferred from sequence similarity	4930 // G-protein coupled receptor activity // inferred from sequence or structural similarity /// 8188 // neuropeptide receptor activity // inferred from sequence or structural similarity /// 16526 // G-protein coupled receptor activity, unknown ligand // inferred from sequence or structural similarity /// 1584 // rhodopsin-like receptor activity // inferred from electronic annotation /// 4871 /…	1632424_at
	1625675_a_at	FBgn0034230	CG4853	0.00981885	10.4771	0.799804	0006281 // DNA repair // inferred from sequence or structural similarity /// 0006310 // DNA recombination // inferred from sequence or structural similarity /// 0007264 // small GTPase mediated signal transduction // inferred from electronic annotation /// 0051056 // regulation of small GTPase mediated signal transduction // inferred from electronic annotation	5622 // intracellular // inferred from electronic annotation	4536 // deoxyribonuclease activity // inferred from sequence or structural similarity /// 5088 // Ras guanyl-nucleotide exchange factor activity // inferred from sequence or structural similarity /// 5085 // guanyl-nucleotide exchange factor activity // inferred from electronic annotation /// 4536 // deoxyribonuclease activity // inferred from sequence similarity /// 5088 // Ras guanyl-nucleotide…	1625675_a_at
	1634165_at	FBgn0040364	CG11378	0.00999214	11.5843	0.511412	---	---	---	1634165_at
Trait	Probe Set ID	Flybase_ID	Gene Name	Regression p-value	Mean Expression	H2	Gene Ontology Biological Process	Gene Ontology Cellular Component	Gene Ontology Molecular Function	Probe Set ID
Glycogen	1638021_at	FBgn0027584	CG4757	1.05757e-06	10.884	0.845796	---	---	4091 // carboxylesterase activity // inferred from sequence or structural similarity /// 4759 // serine esterase activity // inferred from electronic annotation /// 16787 // hydrolase activity // inferred from electronic annotation /// 4091 // carboxylesterase activity // inferred from sequence similarity	1638021_at
	1628888_at	FBgn0032673	CG7180	6.1711e-05	10.959	0.730455	0006470 // protein amino acid dephosphorylation // inferred from sequence or structural similarity /// 0006470 // protein amino acid dephosphorylation // non-traceable author statement /// 0006470 // protein amino acid dephosphorylation // inferred from electronic annotation /// 0016311 // dephosphorylation // inferred from electronic annotation	---	4725 // protein tyrosine phosphatase activity // inferred from sequence or structural similarity /// 4725 // protein tyrosine phosphatase activity // non-traceable author statement /// 4872 // receptor activity // inferred from electronic annotation /// 5515 // protein binding // inferred from physical interaction /// 4237 // membrane dipeptidase activity // inferred from electronic annotation //…	1628888_at
	1637592_at	FBgn0034440	CG10073	7.52746e-05	9.35038	0.802931	0006508 // proteolysis // inferred from electronic annotation	---	5488 // binding // inferred from electronic annotation /// 8233 // peptidase activity // inferred from electronic annotation	1637592_at
	1626251_at	FBgn0003250	rhodopsin 4	7.89549e-05	12.5642	0.803296	0007165 // signal transduction // inferred from electronic annotation /// 0007186 // G-protein coupled receptor protein signaling pathway // inferred from sequence or structural similarity /// 0007186 // G-protein coupled receptor protein signaling pathway // inferred from electronic annotation /// 0007601 // visual perception // inferred from electronic annotation /// 0007602 // phototransductio…	16021 // integral to membrane // inferred from sequence or structural similarity /// 16021 // integral to membrane // non-traceable author statement /// 16021 // integral to membrane // inferred from electronic annotation /// 16021 // integral to membrane // inferred from sequence similarity	4930 // G-protein coupled receptor activity // non-traceable author statement /// 8020 // G-protein coupled photoreceptor activity // inferred from direct assay /// 8020 // G-protein coupled photoreceptor activity // inferred from sequence or structural similarity /// 8020 // G-protein coupled photoreceptor activity // non-traceable author statement /// 8020 // G-protein coupled photoreceptor act…	1626251_at
	1639469_a_at	FBgn0003162	GTP cyclohydrolase	9.66e-05	11.7069	0.347593	0006144 // purine base metabolic process // inferred from electronic annotation /// 0006727 // ommochrome biosynthetic process // inferred from mutant phenotype /// 0006729 // tetrahydrobiopterin biosynthetic process // non-traceable author statement /// 0006729 // tetrahydrobiopterin biosynthetic process // inferred from electronic annotation /// 0019438 // aromatic compound biosynthetic process…	5737 // cytoplasm // inferred from electronic annotation	3934 // GTP cyclohydrolase I activity // inferred from sequence or structural similarity /// 3934 // GTP cyclohydrolase I activity // non-traceable author statement /// 42802 // identical protein binding // inferred from physical interaction /// 3824 // catalytic activity // inferred from electronic annotation /// 3934 // GTP cyclohydrolase I activity // inferred from electronic annotation /// 16…	1639469_a_at
	1638716_a_at	FBgn0036362	CG10725	0.000259374	10.2722	0.9774	0006030 // chitin metabolic process // inferred from electronic annotation	5576 // extracellular region // inferred from electronic annotation	8061 // chitin binding // inferred from electronic annotation /// 16490 // structural constituent of peritrophic membrane (sensu Insecta) // inferred from sequence or structural similarity /// 16490 // structural constituent of peritrophic membrane (sensu Insecta) // inferred from sequence similarity	1638716_a_at
	1624215_s_at	FBgn0024807	klett	0.000357873	12.6523	0.602687	---	785 // chromatin // non-traceable author statement /// 5634 // nucleus // inferred from direct assay /// 5737 // cytoplasm // inferred from direct assay /// 5622 // intracellular // inferred from electronic annotation	3682 // chromatin binding // non-traceable author statement /// 3725 // double-stranded RNA binding // inferred from direct assay /// 3725 // double-stranded RNA binding // inferred from sequence or structural similarity /// 3725 // double-stranded RNA binding // non-traceable author statement /// 5515 // protein binding // inferred from physical interaction /// 3725 // double-stranded RNA bindin…	1624215_s_at
	1630129_at	FBgn0052355	CG32355	0.000421424	12.6974	0.571446	---	---	---	1630129_at
	1629469_s_at	FBgn0036316	CG10960	0.000451749	12.8957	0.694218	0005975 // carbohydrate metabolic process // inferred from electronic annotation /// 0006810 // transport // inferred from electronic annotation /// 0008643 // carbohydrate transport // inferred from electronic annotation	16020 // membrane // inferred from electronic annotation /// 16021 // integral to membrane // inferred from electronic annotation	5351 // sugar porter activity // inferred from electronic annotation /// 5355 // glucose transporter activity // inferred from sequence or structural similarity /// 5215 // transporter activity // inferred from electronic annotation /// 5355 // glucose transporter activity // inferred from sequence similarity	1629469_s_at
	1641326_at	FBgn0050118	CG30118	0.000455293	11.8601	0.729984	---	---	5515 // protein binding // inferred from physical interaction	1641326_at
	1636345_s_at	FBgn0004242	Synaptotagmin	0.000485188	11.1568	0.405438	0006810 // transport // inferred from electronic annotation /// 0006886 // intracellular protein transport // inferred from electronic annotation /// 0006887 // exocytosis // non-traceable author statement /// 0007269 // neurotransmitter secretion // inferred from mutant phenotype /// 0007269 // neurotransmitter secretion // non-traceable author statement /// 0007317 // regulation of pole plasm o…	8021 // synaptic vesicle // inferred from sequence or structural similarity /// 8021 // synaptic vesicle // non-traceable author statement /// 16020 // membrane // non-traceable author statement /// 30285 // integral to synaptic vesicle membrane // non-traceable author statement /// 8021 // synaptic vesicle // inferred from electronic annotation /// 16020 // membrane // inferred from electronic a…	5215 // transporter activity // inferred from electronic annotation /// 5509 // calcium ion binding // inferred from sequence or structural similarity /// 5515 // protein binding // inferred from physical interaction /// 5544 // calcium-dependent phospholipid binding // traceable author statement /// 5509 // calcium ion binding // inferred from electronic annotation /// 46872 // metal ion binding…	1636345_s_at
	1631692_at	FBgn0032856	CG16798	0.00065145	9.48709	0.29007	---	---	---	1631692_at
	1636330_at	FBgn0032281	CG17107	0.000751525	10.4401	0.917599	---	---	---	1636330_at
	1640556_at	FBgn0037485	CG14606	0.00095177	10.3845	0.764686	0005975 // carbohydrate metabolic process // inferred from electronic annotation /// 0006810 // transport // inferred from electronic annotation /// 0008643 // carbohydrate transport // inferred from electronic annotation	16020 // membrane // inferred from electronic annotation /// 16021 // integral to membrane // inferred from electronic annotation	15149 // hexose transporter activity // inferred from sequence or structural similarity /// 5515 // protein binding // inferred from physical interaction /// 5215 // transporter activity // inferred from electronic annotation /// 15149 // hexose transporter activity // inferred from sequence similarity	1640556_at
	1631405_at	FBgn0031809	CG9508	0.000978641	10.4413	0.837752	0006508 // proteolysis // inferred from electronic annotation /// 0007155 // cell adhesion // inferred from electronic annotation	16020 // membrane // inferred from electronic annotation	4245 // neprilysin activity // inferred from sequence or structural similarity /// 8270 // zinc ion binding // inferred from electronic annotation /// 4245 // neprilysin activity // inferred from sequence similarity	1631405_at
	1637294_at	FBgn0035967	CG4641	0.000988743	11.3026	0.527587	---	---	5515 // protein binding // inferred from physical interaction	1637294_at
	1639028_a_at	FBgn0050296	CG30296	0.000997518	12.7651	0.460636	---	---	---	1639028_a_at
	1634936_at	FBgn0035450	CG14972	0.000997583	9.37511	0.309357	---	---	---	1634936_at
	1628800_at	FBgn0035664	Jonah 65A	0.0010405	16.1728	0.415478	0006508 // proteolysis // non-traceable author statement /// 0006508 // proteolysis // inferred from electronic annotation	---	4252 // serine-type endopeptidase activity // inferred from sequence or structural similarity /// 4263 // chymotrypsin activity // non-traceable author statement /// 4295 // trypsin activity // inferred from electronic annotation /// 5515 // protein binding // inferred from physical interaction /// 4252 // serine-type endopeptidase activity // inferred from electronic annotation /// 8233 // pepti…	1628800_at
	1640642_at	FBgn0019940	rhodopsin 6	0.00111796	12.1072	0.790998	0007165 // signal transduction // inferred from electronic annotation /// 0007186 // G-protein coupled receptor protein signaling pathway // inferred from sequence or structural similarity /// 0007186 // G-protein coupled receptor protein signaling pathway // inferred from electronic annotation /// 0007601 // visual perception // inferred from electronic annotation /// 0007602 // phototransductio…	16021 // integral to membrane // inferred from sequence or structural similarity /// 16021 // integral to membrane // non-traceable author statement /// 16028 // rhabdomere // inferred from direct assay /// 16020 // membrane // inferred from electronic annotation /// 16021 // integral to membrane // inferred from electronic annotation /// 16021 // integral to membrane // inferred from sequence si…	8020 // G-protein coupled photoreceptor activity // inferred from genetic interaction /// 8020 // G-protein coupled photoreceptor activity // inferred from sequence or structural similarity /// 8020 // G-protein coupled photoreceptor activity // non-traceable author statement /// 1584 // rhodopsin-like receptor activity // inferred from electronic annotation /// 4871 // signal transducer activity…	1640642_at
	1623683_at	FBgn0040907	mitochondrial ribosomal protein L33	0.00116263	12.4672	0.418018	0006412 // translation // inferred from sequence or structural similarity	5762 // mitochondrial large ribosomal subunit // inferred from sequence or structural similarity /// 5739 // mitochondrion // inferred from sequence or structural similarity /// 5739 // mitochondrion // inferred from electronic annotation /// 30529 // ribonucleoprotein complex // inferred from electronic annotation /// 5762 // mitochondrial large ribosomal subunit // inferred from sequence simila…	3735 // structural constituent of ribosome // inferred from sequence or structural similarity /// 3735 // structural constituent of ribosome // inferred from sequence similarity	1623683_at
	1641527_at	FBgn0038366	CG4576	0.00133664	9.5922	0.347831	---	---	5515 // protein binding // inferred from physical interaction /// 16747 // transferase activity, transferring groups other than amino-acyl groups // inferred from electronic annotation	1641527_at
	1635287_at	FBgn0030080	CG15366	0.00148813	9.35291	0.501565	---	---	---	1635287_at
	1626759_at	---	CG34136	0.00153735	10.4999	0.640099	---	---	---	1626759_at
	1640521_at	FBgn0030925	CG6361	0.00168598	10.0975	0.422867	0006508 // proteolysis // non-traceable author statement /// 0006508 // proteolysis // inferred from electronic annotation	---	4252 // serine-type endopeptidase activity // inferred from sequence or structural similarity /// 4263 // chymotrypsin activity // inferred from electronic annotation /// 4295 // trypsin activity // non-traceable author statement /// 4252 // serine-type endopeptidase activity // inferred from electronic annotation /// 8233 // peptidase activity // inferred from electronic annotation /// 16787 // …	1640521_at
	1630970_at	FBgn0035451	CG14973	0.0019229	9.95691	0.590021	---	---	---	1630970_at
	1635998_at	FBgn0035985	CG3672	0.00192423	12.66	0.722952	---	---	42302 // structural constituent of cuticle // inferred from electronic annotation	1635998_at
	1629091_at	FBgn0031908	CG5177	0.00200461	13.0054	0.539489	0005984 // disaccharide metabolic process // inferred from electronic annotation /// 0005992 // trehalose biosynthetic process // inferred from electronic annotation /// 0008152 // metabolic process // inferred from electronic annotation	---	4805 // trehalose-phosphatase activity // inferred from sequence or structural similarity /// 3824 // catalytic activity // inferred from electronic annotation /// 4805 // trehalose-phosphatase activity // inferred from sequence similarity	1629091_at
	1634547_at	FBgn0052506	CG32506	0.00205965	9.5918	0.587326	0006886 // intracellular protein transport // inferred from electronic annotation /// 0032313 // regulation of Rab GTPase activity // inferred from electronic annotation	---	5083 // small GTPase regulator activity // inferred from electronic annotation	1634547_at
	1641508_s_at	FBgn0033129	tetraspanin 42E	0.00220408	10.9861	0.734963	---	16021 // integral to membrane // inferred from sequence or structural similarity /// 16021 // integral to membrane // inferred from electronic annotation /// 16021 // integral to membrane // inferred from sequence similarity	---	1641508_s_at
	1639442_a_at	FBgn0022355	Transferrin	0.00232883	12.5941	0.462403	0006826 // iron ion transport // non-traceable author statement /// 0006826 // iron ion transport // inferred from electronic annotation /// 0006879 // cellular iron ion homeostasis // inferred from sequence or structural similarity /// 0006879 // cellular iron ion homeostasis // inferred from electronic annotation /// 0006952 // defense response // non-traceable author statement	5576 // extracellular region // inferred from electronic annotation	5381 // iron ion transporter activity // inferred from sequence or structural similarity /// 5381 // iron ion transporter activity // non-traceable author statement /// 5386 // carrier activity // inferred from electronic annotation /// 8199 // ferric iron binding // inferred from sequence or structural similarity /// 8199 // ferric iron binding // inferred from electronic annotation /// 5381 // …	1639442_a_at
	1626431_at	FBgn0036291	CG10681	0.00235789	10.5202	0.821493	---	---	5515 // protein binding // inferred from physical interaction	1626431_at
	1626350_at	FBgn0015569	fragment K	0.00252937	11.2774	0.781255	---	---	4091 // carboxylesterase activity // inferred from sequence or structural similarity /// 4091 // carboxylesterase activity // non-traceable author statement /// 4104 // cholinesterase activity // inferred from electronic annotation /// 4091 // carboxylesterase activity // inferred from sequence similarity	1626350_at
	1638675_at	FBgn0032836	CG10680	0.00253686	13.8963	0.498511	---	---	---	1638675_at
	1631340_at	FBgn0004921	G protein gamma 1	0.00256647	12.7123	0.425546	0007015 // actin filament organization // inferred from mutant phenotype /// 0007155 // cell adhesion // inferred from mutant phenotype /// 0007165 // signal transduction // inferred from electronic annotation /// 0007186 // G-protein coupled receptor protein signaling pathway // non-traceable author statement /// 0007186 // G-protein coupled receptor protein signaling pathway // inferred from el…	5834 // heterotrimeric G-protein complex // non-traceable author statement /// 5834 // heterotrimeric G-protein complex // inferred from electronic annotation /// 16020 // membrane // inferred from electronic annotation	3924 // GTPase activity // non-traceable author statement /// 4871 // signal transducer activity // inferred from electronic annotation	1631340_at
	1623697_s_at	FBgn0053465	CG33465	0.00256983	9.25286	0.469283	0006508 // proteolysis // inferred from electronic annotation	---	---	1623697_s_at
	1629308_at	FBgn0039472	CG17192	0.00261414	12.1862	0.954066	0006629 // lipid metabolic process // inferred from electronic annotation /// 0007018 // microtubule-based movement // inferred from electronic annotation /// 0016042 // lipid catabolic process // inferred from electronic annotation	5874 // microtubule // inferred from electronic annotation	4806 // triacylglycerol lipase activity // inferred from sequence or structural similarity /// 5198 // structural molecule activity // inferred from electronic annotation /// 8970 // phospholipase A1 activity // inferred from electronic annotation /// 3824 // catalytic activity // inferred from electronic annotation /// 4806 // triacylglycerol lipase activity // inferred from sequence similarity	1629308_at
	1626965_at	FBgn0032618	CG31743	0.00263758	12.2985	0.573329	---	---	16232 // HNK-1 sulfotransferase activity // inferred from sequence or structural similarity /// 5515 // protein binding // inferred from physical interaction /// 16232 // HNK-1 sulfotransferase activity // inferred from sequence similarity	1626965_at
	1637717_at	FBgn0003366	sevenless	0.00264084	10.0547	0.388491	0006468 // protein amino acid phosphorylation // non-traceable author statement /// 0006468 // protein amino acid phosphorylation // inferred from electronic annotation /// 0007169 // transmembrane receptor protein tyrosine kinase signaling pathway // inferred from electronic annotation /// 0007465 // R7 cell fate commitment // inferred from mutant phenotype /// 0007601 // visual perception // in…	5886 // plasma membrane // inferred from direct assay /// 16020 // membrane // inferred from electronic annotation /// 16021 // integral to membrane // inferred from electronic annotation	4713 // protein-tyrosine kinase activity // inferred from direct assay /// 4713 // protein-tyrosine kinase activity // non-traceable author statement /// 4714 // transmembrane receptor protein tyrosine kinase activity // inferred from sequence or structural similarity /// 5515 // protein binding // inferred from physical interaction /// 5524 // ATP binding // inferred from electronic annotation /…	1637717_at
	1639498_a_at	FBgn0000099	Xasta	0.0026413	10.5189	0.523495	0006350 // transcription // inferred from mutant phenotype /// 0006350 // transcription // traceable author statement /// 0006355 // regulation of transcription, DNA-dependent // inferred from electronic annotation /// 0006357 // regulation of transcription from RNA polymerase II promoter // inferred from electronic annotation /// 0007275 // multicellular organismal development // inferred from e…	5634 // nucleus // inferred from direct assay /// 5634 // nucleus // non-traceable author statement /// 5654 // nucleoplasm // inferred from electronic annotation /// 5634 // nucleus // inferred from electronic annotation	3677 // DNA binding // inferred from electronic annotation /// 3700 // transcription factor activity // inferred from electronic annotation /// 3704 // specific RNA polymerase II transcription factor activity // inferred from sequence or structural similarity /// 8270 // zinc ion binding // non-traceable author statement /// 5515 // protein binding // inferred from physical interaction /// 8270 /…	1639498_a_at
	1640249_at	FBgn0053173	CG33173	0.00269481	12.7521	0.67586	0006030 // chitin metabolic process // inferred from electronic annotation /// 0006810 // transport // inferred from sequence or structural similarity	5576 // extracellular region // inferred from electronic annotation /// 43190 // ATP-binding cassette (ABC) transporter complex // inferred from sequence or structural similarity /// 43190 // ATP-binding cassette (ABC) transporter complex // inferred from sequence similarity	166 // nucleotide binding // inferred from electronic annotation /// 5215 // transporter activity // inferred from sequence or structural similarity /// 5524 // ATP binding // inferred from electronic annotation /// 8061 // chitin binding // inferred from electronic annotation /// 42626 // ATPase activity, coupled to transmembrane movement of substances // inferred from sequence or structural sim…	1640249_at
	1638862_at	FBgn0039817	CG15553	0.00277339	9.82387	0.905011	---	16020 // membrane // inferred from electronic annotation	5215 // transporter activity // inferred from electronic annotation	1638862_at
	1633499_at	FBgn0040074 /// FBgn0053060 /// FBgn0053061	retinin	0.00280433	14.5831	0.42753	---	---	---	1633499_at
	1637916_at	FBgn0053013	CG33013	0.00283383	9.42452	0.527823	---	---	---	1637916_at
	1638856_at	FBgn0000092	0.9kb transcript /// CG2650	0.00288654	9.70026	0.908894	0007623 // circadian rhythm // inferred from expression pattern /// 0048511 // rhythmic process // inferred from electronic annotation	---	---	1638856_at
	1623943_at	FBgn0038462	CG17556	0.00289155	11.8521	0.522242	---	---	5488 // binding // inferred from electronic annotation	1623943_at
	1633648_at	FBgn0024189	sticks and stones	0.00295377	9.52344	0.530572	0007155 // cell adhesion // inferred from sequence or structural similarity /// 0007157 // heterophilic cell adhesion // inferred from mutant phenotype /// 0007165 // signal transduction // inferred from electronic annotation /// 0007398 // ectoderm development // inferred from electronic annotation /// 0007399 // nervous system development // inferred from electronic annotation /// 0007520 // my…	5886 // plasma membrane // inferred from direct assay /// 5886 // plasma membrane // inferred from sequence or structural similarity /// 5886 // plasma membrane // inferred from sequence similarity	---	1633648_at
	1635047_s_at	FBgn0024277	trio	0.00304197	10.3757	0.736238	0007186 // G-protein coupled receptor protein signaling pathway // inferred from electronic annotation /// 0007242 // intracellular signaling cascade // inferred from electronic annotation /// 0007266 // Rho protein signal transduction // inferred from direct assay /// 0007411 // axon guidance // inferred from genetic interaction /// 0007411 // axon guidance // inferred from mutant phenotype /// …	5886 // plasma membrane // inferred from direct assay /// 5622 // intracellular // inferred from electronic annotation	5089 // Rho guanyl-nucleotide exchange factor activity // inferred from direct assay /// 5089 // Rho guanyl-nucleotide exchange factor activity // inferred from sequence or structural similarity /// 5089 // Rho guanyl-nucleotide exchange factor activity // non-traceable author statement /// 5089 // Rho guanyl-nucleotide exchange factor activity // inferred from electronic annotation /// 5085 // g…	1635047_s_at
	1632045_at	FBgn0038846	CG5697	0.00315535	11.1152	0.815904	---	---	---	1632045_at
	1627771_at	FBgn0036563	CG13075	0.0032174	9.59658	0.667202	0006030 // chitin metabolic process // inferred from electronic annotation	---	---	1627771_at
	1631765_at	FBgn0004210	puckered	0.00323653	11.7408	0.759874	0000165 // MAPKKK cascade // inferred from electronic annotation /// 0001736 // establishment of planar polarity // non-traceable author statement /// 0006470 // protein amino acid dephosphorylation // inferred from direct assay /// 0006470 // protein amino acid dephosphorylation // inferred from sequence or structural similarity /// 0006470 // protein amino acid dephosphorylation // non-traceabl…	---	4721 // phosphoprotein phosphatase activity // inferred from direct assay /// 4725 // protein tyrosine phosphatase activity // inferred from sequence or structural similarity /// 8138 // protein tyrosine/serine/threonine phosphatase activity // inferred from sequence or structural similarity /// 8138 // protein tyrosine/serine/threonine phosphatase activity // non-traceable author statement /// 8…	1631765_at
	1626369_at	FBgn0038665	CG12269	0.00325911	11.0406	0.778914	0006281 // DNA repair // inferred from electronic annotation /// 0006412 // translation // non-traceable author statement /// 0006414 // translational elongation // inferred from electronic annotation /// 0006974 // response to DNA damage stimulus // inferred from electronic annotation /// 0042254 // ribosome biogenesis and assembly // inferred from electronic annotation	5622 // intracellular // inferred from electronic annotation /// 5634 // nucleus // inferred from electronic annotation /// 5840 // ribosome // inferred from electronic annotation /// 30529 // ribonucleoprotein complex // inferred from electronic annotation /// 5830 // cytosolic ribosome (sensu Eukaryota) // non-traceable author statement	5515 // protein binding // inferred from physical interaction /// 3735 // structural constituent of ribosome // inferred from electronic annotation /// 3906 // DNA-(apurinic or apyrimidinic site) lyase activity // inferred from electronic annotation /// 16829 // lyase activity // inferred from electronic annotation /// 3735 // structural constituent of ribosome // non-traceable author statement /…	1626369_at
	1628989_at	---	---	0.0032927	10.5511	0.853275	---	---	---	1628989_at
	1632032_at	FBgn0033668	CG13188	0.00330786	9.87609	0.567607	0006355 // regulation of transcription, DNA-dependent // inferred from electronic annotation	5622 // intracellular // inferred from electronic annotation	---	1632032_at
	1640767_s_at	FBgn0033054	CG14591	0.00345882	11.1772	0.535148	---	---	---	1640767_s_at
	1634444_at	FBgn0033184	CG12736	0.00352076	12.0682	0.521288	0006412 // translation // inferred from sequence or structural similarity /// 0006414 // translational elongation // inferred from sequence or structural similarity /// 0006414 // translational elongation // inferred from electronic annotation	5739 // mitochondrion // inferred from sequence or structural similarity /// 5622 // intracellular // inferred from electronic annotation /// 5739 // mitochondrion // inferred from sequence similarity	3746 // translation elongation factor activity // inferred from sequence or structural similarity /// 3924 // GTPase activity // inferred from sequence or structural similarity /// 5525 // GTP binding // inferred from electronic annotation /// 5515 // protein binding // inferred from physical interaction /// 3746 // translation elongation factor activity // inferred from electronic annotation ///…	1634444_at
	1622946_at	FBgn0037936	CG6908	0.00352288	12.3608	0.969275	---	---	166 // nucleotide binding // inferred from electronic annotation /// 16301 // kinase activity // inferred from electronic annotation /// 16740 // transferase activity // inferred from electronic annotation	1622946_at
	1640201_at	FBgn0037302	undertaker	0.00354043	12.5162	0.450317	0043652 // engulfment of apoptotic cell // inferred from mutant phenotype	---	5515 // protein binding // inferred from physical interaction	1640201_at
	1632120_at	FBgn0039768	CG15533	0.00359743	10.4362	0.899799	0006684 // sphingomyelin metabolic process // inferred from sequence or structural similarity /// 0006685 // sphingomyelin catabolic process // inferred from electronic annotation	---	4767 // sphingomyelin phosphodiesterase activity // inferred from sequence or structural similarity /// 4767 // sphingomyelin phosphodiesterase activity // inferred from electronic annotation /// 16787 // hydrolase activity // inferred from electronic annotation /// 4767 // sphingomyelin phosphodiesterase activity // inferred from sequence similarity	1632120_at
	1639424_at	FBgn0036262	CG6910	0.00366711	11.5072	0.922576	0005975 // carbohydrate metabolic process // inferred from electronic annotation /// 0006139 // nucleobase, nucleoside, nucleotide and nucleic acid metabolic process // inferred from electronic annotation	---	16491 // oxidoreductase activity // inferred from electronic annotation	1639424_at
	1638128_at	FBgn0050280	CG30280	0.00372112	9.82218	0.856479	0006952 // defense response // inferred from electronic annotation /// 0007165 // signal transduction // inferred from electronic annotation /// 0042742 // defense response to bacterium // inferred from electronic annotation	---	5102 // receptor binding // inferred from electronic annotation	1638128_at
	1628129_a_at	FBgn0053499 /// FBgn0052823 /// FBgn0003654	dynein /// Sdic:CG32823 /// Sdic:CG33499	0.00374705	12.7169	0.308034	0001754 // eye photoreceptor cell differentiation // inferred from genetic interaction /// 0006139 // nucleobase, nucleoside, nucleotide and nucleic acid metabolic process // inferred from electronic annotation /// 0006403 // RNA localization // inferred from electronic annotation /// 0006629 // lipid metabolic process // inferred from electronic annotation /// 0006886 // intracellular protein tr…	5868 // cytoplasmic dynein complex // non-traceable author statement /// 5874 // microtubule // inferred from electronic annotation /// 30286 // dynein complex // inferred from electronic annotation	3777 // microtubule motor activity // non-traceable author statement /// 5200 // structural constituent of cytoskeleton // inferred from electronic annotation /// 5509 // calcium ion binding // inferred from electronic annotation /// 5515 // protein binding // inferred from physical interaction /// 3774 // motor activity // inferred from electronic annotation	1628129_a_at
	1631371_s_at	FBgn0034886	Phosphodiesterase 8	0.00392506	9.92621	0.455026	0000160 // two-component signal transduction system (phosphorelay) // inferred from electronic annotation /// 0006355 // regulation of transcription, DNA-dependent // inferred from electronic annotation /// 0007165 // signal transduction // inferred from electronic annotation /// 0007498 // mesoderm development // inferred from expression pattern /// 0009187 // cyclic nucleotide metabolic process…	---	4115 // 3',5'-cyclic-AMP phosphodiesterase activity // inferred from direct assay /// 4115 // 3',5'-cyclic-AMP phosphodiesterase activity // inferred from sequence or structural similarity /// 4871 // signal transducer activity // inferred from electronic annotation /// 156 // two-component response regulator activity // inferred from electronic annotation /// 3824 // catalytic activity // inferr…	1631371_s_at
	1635868_at	FBgn0039471	CG6295	0.00406628	13.0704	0.943467	0006629 // lipid metabolic process // inferred from electronic annotation	---	4806 // triacylglycerol lipase activity // inferred from sequence or structural similarity /// 8970 // phospholipase A1 activity // inferred from electronic annotation /// 3824 // catalytic activity // inferred from electronic annotation /// 4806 // triacylglycerol lipase activity // inferred from sequence similarity	1635868_at
	1626536_at	FBgn0035904	CG6776	0.00424982	12.4758	0.943538	0006800 // oxygen and reactive oxygen species metabolic process // inferred from electronic annotation /// 0006952 // defense response // inferred from electronic annotation /// 0008152 // metabolic process // inferred from electronic annotation /// 0009636 // response to toxin // inferred from electronic annotation	5737 // cytoplasm // inferred from electronic annotation	4364 // glutathione transferase activity // inferred from sequence or structural similarity /// 5515 // protein binding // inferred from physical interaction /// 4364 // glutathione transferase activity // inferred from electronic annotation /// 16740 // transferase activity // inferred from electronic annotation /// 4364 // glutathione transferase activity // inferred from sequence similarity	1626536_at
	1638193_at	FBgn0039529	CG5612	0.00442439	11.7798	0.577838	---	---	5515 // protein binding // inferred from physical interaction	1638193_at
	1624577_at	FBgn0000024	acetylcholinesterase	0.00456502	10.8249	0.552329	0001507 // acetylcholine catabolic process in synaptic cleft // inferred from electronic annotation /// 0006581 // acetylcholine catabolic process // inferred from direct assay /// 0006581 // acetylcholine catabolic process // inferred from mutant phenotype /// 0006581 // acetylcholine catabolic process // non-traceable author statement /// 0006581 // acetylcholine catabolic process // traceable …	5737 // cytoplasm // inferred from direct assay /// 5886 // plasma membrane // inferred from direct assay /// 16020 // membrane // non-traceable author statement /// 45202 // synapse // non-traceable author statement /// 16020 // membrane // inferred from electronic annotation /// 45202 // synapse // inferred from electronic annotation	3990 // acetylcholinesterase activity // inferred from sequence or structural similarity /// 3990 // acetylcholinesterase activity // non-traceable author statement /// 4104 // cholinesterase activity // non-traceable author statement /// 3990 // acetylcholinesterase activity // inferred from electronic annotation /// 4104 // cholinesterase activity // inferred from electronic annotation /// 4759…	1624577_at
	1625921_at	---	---	0.00460217	10.9983	0.437025	---	---	---	1625921_at
	1636394_a_at	FBgn0039962	---	0.00464112	9.95777	0.522711	---	---	---	1636394_a_at
	1636532_at	FBgn0032825	CG13958	0.0047109	9.40781	0.430915	---	---	---	1636532_at
	1636546_s_at	FBgn0030478	CG1640	0.00472725	13.7737	0.317435	0006807 // nitrogen compound metabolic process // inferred from electronic annotation /// 0008652 // amino acid biosynthetic process // inferred from electronic annotation /// 0009058 // biosynthetic process // inferred from electronic annotation	---	4021 // alanine transaminase activity // inferred from sequence or structural similarity /// 16769 // transferase activity, transferring nitrogenous groups // inferred from electronic annotation /// 16847 // 1-aminocyclopropane-1-carboxylate synthase activity // inferred from electronic annotation /// 4021 // alanine transaminase activity // inferred from sequence similarity	1636546_s_at
	1626253_at	FBgn0010040	Glutathione S transferase D4	0.00494875	9.39578	0.648028	0006952 // defense response // inferred from electronic annotation /// 0009636 // response to toxin // inferred from electronic annotation	---	4364 // glutathione transferase activity // inferred from sequence or structural similarity /// 4364 // glutathione transferase activity // non-traceable author statement /// 16740 // transferase activity // inferred from electronic annotation /// 4364 // glutathione transferase activity // inferred from sequence similarity	1626253_at
	1626093_at	FBgn0035665	Jonah 65A	0.00516596	15.935	0.382913	0006508 // proteolysis // non-traceable author statement /// 0006508 // proteolysis // inferred from electronic annotation	---	4252 // serine-type endopeptidase activity // inferred from sequence or structural similarity /// 4263 // chymotrypsin activity // inferred from electronic annotation /// 4295 // trypsin activity // inferred from electronic annotation /// 42708 // elastase activity // non-traceable author statement /// 5515 // protein binding // inferred from physical interaction /// 4252 // serine-type endopepti…	1626093_at
	1638004_at	FBgn0004580	calbindin	0.0052305	11.5622	0.331042	0006874 // cellular calcium ion homeostasis // inferred from sequence or structural similarity /// 0019226 // transmission of nerve impulse // inferred from electronic annotation /// 0019722 // calcium-mediated signaling // inferred from electronic annotation	---	5509 // calcium ion binding // inferred from sequence or structural similarity /// 5509 // calcium ion binding // non-traceable author statement /// 5509 // calcium ion binding // traceable author statement /// 5516 // calmodulin binding // inferred from electronic annotation /// 5509 // calcium ion binding // inferred from electronic annotation /// 5509 // calcium ion binding // inferred from se…	1638004_at
	1627408_at	FBgn0052107	CG32107	0.00527032	9.29237	0.506375	---	---	---	1627408_at
	1629619_at	FBgn0010803	Tryptophanyl-tRNA synthetase	0.00547383	9.89846	0.328987	0006412 // translation // inferred from electronic annotation /// 0006418 // tRNA aminoacylation for protein translation // inferred from electronic annotation /// 0006436 // tryptophanyl-tRNA aminoacylation // inferred from sequence or structural similarity /// 0006436 // tryptophanyl-tRNA aminoacylation // inferred from electronic annotation	---	4830 // tryptophan-tRNA ligase activity // inferred from sequence or structural similarity /// 5524 // ATP binding // inferred from electronic annotation /// 166 // nucleotide binding // inferred from electronic annotation /// 4812 // aminoacyl-tRNA ligase activity // inferred from electronic annotation /// 4830 // tryptophan-tRNA ligase activity // inferred from electronic annotation /// 16874 /…	1629619_at
	1631417_s_at	FBgn0035914	CG6282	0.00547513	10.391	0.599613	---	16021 // integral to membrane // inferred from electronic annotation	---	1631417_s_at
	1633631_at	FBgn0039760	CG9682	0.00561546	10.6635	0.892786	---	---	---	1633631_at
	1631084_at	FBgn0037053	CG12976	0.0056251	9.73182	0.256646	---	---	---	1631084_at
	1636608_at	FBgn0052843	CG32843	0.00576962	10.1531	0.504014	0007165 // signal transduction // inferred from electronic annotation /// 0007186 // G-protein coupled receptor protein signaling pathway // inferred from sequence or structural similarity /// 0007186 // G-protein coupled receptor protein signaling pathway // inferred from electronic annotation /// 0019226 // transmission of nerve impulse // inferred from electronic annotation	16021 // integral to membrane // inferred from sequence or structural similarity /// 16020 // membrane // inferred from electronic annotation /// 16021 // integral to membrane // inferred from sequence similarity	1633 // secretin-like receptor activity // inferred from sequence or structural similarity /// 4948 // calcitonin receptor activity // inferred from sequence or structural similarity /// 8188 // neuropeptide receptor activity // inferred from sequence or structural similarity /// 4930 // G-protein coupled receptor activity // inferred from electronic annotation /// 4948 // calcitonin receptor act…	1636608_at
	1635455_at	FBgn0039609	CG14529	0.00584805	9.4044	0.784917	0006508 // proteolysis // inferred from electronic annotation	16020 // membrane // inferred from electronic annotation	4222 // metalloendopeptidase activity // inferred from sequence or structural similarity /// 4245 // neprilysin activity // inferred from electronic annotation /// 8270 // zinc ion binding // inferred from electronic annotation /// 8233 // peptidase activity // inferred from electronic annotation /// 8237 // metallopeptidase activity // inferred from electronic annotation /// 16787 // hydrolase a…	1635455_at
	1637107_at	FBgn0036052	CG10809	0.00587397	10.9412	0.717492	---	---	5515 // protein binding // inferred from physical interaction	1637107_at
	1624833_a_at	FBgn0000037	muscarinic receptor	0.0058969	9.81999	0.396588	0007165 // signal transduction // inferred from electronic annotation /// 0007186 // G-protein coupled receptor protein signaling pathway // inferred from electronic annotation /// 0007213 // acetylcholine receptor signaling, muscarinic pathway // inferred from sequence or structural similarity /// 0007274 // neuromuscular synaptic transmission // inferred from electronic annotation	5886 // plasma membrane // non-traceable author statement /// 5887 // integral to plasma membrane // non-traceable author statement /// 16021 // integral to membrane // inferred from sequence or structural similarity /// 16020 // membrane // inferred from electronic annotation /// 16021 // integral to membrane // inferred from electronic annotation /// 45211 // postsynaptic membrane // inferred f…	4930 // G-protein coupled receptor activity // inferred from electronic annotation /// 4981 // muscarinic acetylcholine receptor activity // inferred from direct assay /// 4981 // muscarinic acetylcholine receptor activity // inferred from sequence or structural similarity /// 8227 // amine receptor activity // inferred from sequence or structural similarity /// 15276 // ligand-gated ion channel …	1624833_a_at
	1638424_at	FBgn0039312	CG10514	0.00589821	12.9082	0.808757	---	---	5515 // protein binding // inferred from physical interaction /// 166 // nucleotide binding // inferred from electronic annotation /// 16301 // kinase activity // inferred from electronic annotation /// 16740 // transferase activity // inferred from electronic annotation	1638424_at
	1635360_at	FBgn0038839	CG10830	0.00593362	10.5427	0.568851	0006813 // potassium ion transport // inferred from electronic annotation	8076 // voltage-gated potassium channel complex // inferred from electronic annotation /// 16020 // membrane // inferred from electronic annotation	5249 // voltage-gated potassium channel activity // inferred from electronic annotation /// 5515 // protein binding // inferred from electronic annotation	1635360_at
	1631604_at	FBgn0031810	CG9511	0.00603847	13.2741	0.70278	---	---	---	1631604_at
	1630404_at	---	CG34112	0.00607576	9.68368	0.384703	---	---	---	1630404_at
	1639268_at	FBgn0033789	CG13324	0.00612896	10.799	0.786595	---	---	---	1639268_at
	1636846_at	FBgn0026210	---	0.00613505	10.8008	0.617688	0006897 // endocytosis // inferred from electronic annotation /// 0006898 // receptor-mediated endocytosis // inferred from direct assay /// 0007268 // synaptic transmission // inferred from mutant phenotype /// 0007269 // neurotransmitter secretion // non-traceable author statement /// 0007270 // nerve-nerve synaptic transmission // inferred from mutant phenotype /// 0016183 // synaptic vesicle …	5905 // coated pit // inferred from direct assay /// 8021 // synaptic vesicle // traceable author statement /// 30131 // clathrin adaptor complex // inferred from sequence or structural similarity /// 30131 // clathrin adaptor complex // non-traceable author statement /// 5905 // coated pit // inferred from electronic annotation /// 30131 // clathrin adaptor complex // inferred from sequence simi…	5545 // phosphatidylinositol binding // inferred from sequence or structural similarity /// 30276 // clathrin binding // inferred from sequence or structural similarity /// 30276 // clathrin binding // non-traceable author statement /// 5515 // protein binding // inferred from physical interaction /// 5543 // phospholipid binding // inferred from electronic annotation /// 5545 // phosphatidylinos…	1636846_at
	1640956_at	FBgn0039022	CG4725	0.00639419	10.1155	0.73342	0006508 // proteolysis // inferred from electronic annotation /// 0007165 // signal transduction // inferred from electronic annotation	16020 // membrane // inferred from electronic annotation	4245 // neprilysin activity // inferred from electronic annotation /// 16511 // endothelin-converting enzyme activity // inferred from sequence or structural similarity /// 8237 // metallopeptidase activity // inferred from electronic annotation /// 16511 // endothelin-converting enzyme activity // inferred from sequence similarity	1640956_at
	1631882_at	FBgn0038394	CG10264	0.00647188	9.37942	0.905382	---	---	---	1631882_at
	1641280_at	FBgn0033366	Ance-4	0.00663933	12.0896	0.662435	0006508 // proteolysis // inferred from electronic annotation	16020 // membrane // inferred from electronic annotation	4246 // peptidyl-dipeptidase A activity // non-traceable author statement /// 4246 // peptidyl-dipeptidase A activity // inferred from electronic annotation	1641280_at
	1636693_at	FBgn0030452	CG4330	0.00666042	11.2854	0.458586	0005975 // carbohydrate metabolic process // inferred from electronic annotation /// 0006796 // phosphate metabolic process // inferred from electronic annotation /// 0006810 // transport // inferred from electronic annotation /// 0006812 // cation transport // inferred from electronic annotation /// 0006817 // phosphate transport // inferred from electronic annotation /// 0006858 // extracellula…	16021 // integral to membrane // inferred from electronic annotation /// 16020 // membrane // inferred from electronic annotation	5316 // high affinity inorganic phosphate:sodium symporter activity // inferred from sequence or structural similarity /// 5215 // transporter activity // inferred from electronic annotation /// 5316 // high affinity inorganic phosphate:sodium symporter activity // inferred from sequence similarity	1636693_at
	1640284_at	FBgn0000303	choline acetyltransferase	0.00670842	10.6181	0.555987	0006508 // proteolysis // inferred from electronic annotation /// 0006520 // amino acid metabolic process // inferred from electronic annotation /// 0006810 // transport // inferred from electronic annotation /// 0006836 // neurotransmitter transport // inferred from electronic annotation /// 0007268 // synaptic transmission // inferred from electronic annotation /// 0007268 // synaptic transmiss…	16020 // membrane // inferred from electronic annotation /// 16021 // integral to membrane // inferred from electronic annotation /// 5634 // nucleus // non-traceable author statement /// 5829 // cytosol // non-traceable author statement	4102 // choline O-acetyltransferase activity // inferred from sequence or structural similarity /// 8237 // metallopeptidase activity // inferred from electronic annotation /// 8270 // zinc ion binding // inferred from electronic annotation /// 5515 // protein binding // inferred from physical interaction /// 4102 // choline O-acetyltransferase activity // inferred from direct assay /// 5215 // t…	1640284_at
	1639351_at	FBgn0039481	CG15884	0.00675626	10.5134	0.8521	---	---	42302 // structural constituent of cuticle // inferred from electronic annotation /// 5515 // protein binding // inferred from physical interaction	1639351_at
	1638775_at	FBgn0010241	Multi drug resistance 50	0.00689932	11.0256	0.938753	0006810 // transport // inferred from electronic annotation /// 0006858 // extracellular transport // inferred from electronic annotation /// 0006952 // defense response // inferred from electronic annotation /// 0009636 // response to toxin // inferred from electronic annotation /// 0015893 // drug transport // inferred from sequence or structural similarity	16021 // integral to membrane // inferred from electronic annotation	166 // nucleotide binding // inferred from electronic annotation /// 5524 // ATP binding // inferred from electronic annotation /// 15239 // multidrug transporter activity // inferred from sequence or structural similarity /// 15239 // multidrug transporter activity // non-traceable author statement /// 42623 // ATPase activity, coupled // inferred from sequence or structural similarity /// 42626…	1638775_at
	1637321_at	FBgn0000038	AChR protein of Drosophila	0.00695129	11.1633	0.399612	0006810 // transport // inferred from electronic annotation /// 0006811 // ion transport // inferred from electronic annotation /// 0006812 // cation transport // inferred from electronic annotation /// 0006936 // muscle contraction // inferred from electronic annotation /// 0007270 // nerve-nerve synaptic transmission // inferred from electronic annotation /// 0007274 // neuromuscular synaptic t…	5887 // integral to plasma membrane // non-traceable author statement /// 5892 // nicotinic acetylcholine-gated receptor-channel complex // inferred from sequence or structural similarity /// 45211 // postsynaptic membrane // inferred from electronic annotation /// 16020 // membrane // inferred from electronic annotation /// 16021 // integral to membrane // inferred from electronic annotation ///…	4889 // nicotinic acetylcholine-activated cation-selective channel activity // inferred from sequence or structural similarity /// 15464 // acetylcholine receptor activity // inferred from electronic annotation /// 4872 // receptor activity // inferred from electronic annotation /// 4889 // nicotinic acetylcholine-activated cation-selective channel activity // inferred from electronic annotation …	1637321_at
	1631573_a_at	FBgn0016078	wunen	0.00706614	11.391	0.465911	0006629 // lipid metabolic process // inferred from electronic annotation /// 0007186 // G-protein coupled receptor protein signaling pathway // inferred from electronic annotation /// 0007275 // multicellular organismal development // inferred from electronic annotation /// 0007280 // pole cell migration // traceable author statement /// 0008354 // germ cell migration // non-traceable author sta…	5886 // plasma membrane // inferred from sequence or structural similarity /// 16021 // integral to membrane // non-traceable author statement /// 16020 // membrane // inferred from electronic annotation /// 16021 // integral to membrane // inferred from electronic annotation /// 5886 // plasma membrane // inferred from sequence similarity	8195 // phosphatidate phosphatase activity // inferred from sequence or structural similarity /// 8195 // phosphatidate phosphatase activity // non-traceable author statement /// 42803 // protein homodimerization activity // traceable author statement /// 8195 // phosphatidate phosphatase activity // inferred from electronic annotation /// 16787 // hydrolase activity // inferred from electronic a…	1631573_a_at
	1635375_at	FBgn0038842	CG5630	0.00713444	11.6768	0.470358	---	---	5515 // protein binding // inferred from physical interaction	1635375_at
	1631193_at	FBgn0037519 /// FBgn0050149	CG3014 /// rigor mortis	0.00729084	9.79044	0.413937	0007591 // molting cycle, chitin-based cuticle // inferred from mutant phenotype /// 0035075 // response to ecdysone // inferred from mutant phenotype	---	---	1631193_at
	1632490_at	FBgn0033387	CG8008	0.00731952	10.4086	0.489019	---	---	---	1632490_at
	1632325_at	FBgn0028979	tiptop	0.00742921	9.62455	0.625987	0006350 // transcription // inferred from electronic annotation /// 0006355 // regulation of transcription, DNA-dependent // non-traceable author statement /// 0006355 // regulation of transcription, DNA-dependent // inferred from electronic annotation /// 0007275 // multicellular organismal development // inferred from electronic annotation /// 0007380 // specification of segmental identity, hea…	5634 // nucleus // inferred from sequence or structural similarity /// 5634 // nucleus // non-traceable author statement /// 5622 // intracellular // inferred from electronic annotation /// 5634 // nucleus // inferred from electronic annotation /// 5634 // nucleus // inferred from sequence similarity	3677 // DNA binding // non-traceable author statement /// 3700 // transcription factor activity // inferred from sequence or structural similarity /// 8270 // zinc ion binding // non-traceable author statement /// 3676 // nucleic acid binding // inferred from electronic annotation /// 3677 // DNA binding // inferred from electronic annotation /// 8270 // zinc ion binding // inferred from electron…	1632325_at
	1623666_at	FBgn0036549	CG10516	0.00752459	11.2284	0.652906	---	---	---	1623666_at
	1640085_at	FBgn0039759	CG9733	0.00757741	9.60039	0.779712	0006508 // proteolysis // non-traceable author statement /// 0006508 // proteolysis // inferred from electronic annotation /// 0006952 // defense response // non-traceable author statement	---	4252 // serine-type endopeptidase activity // inferred from sequence or structural similarity /// 4263 // chymotrypsin activity // inferred from electronic annotation /// 4295 // trypsin activity // non-traceable author statement /// 8439 // monophenol monooxygenase activator activity // inferred from sequence or structural similarity /// 4252 // serine-type endopeptidase activity // inferred fro…	1640085_at
	1640755_at	FBgn0013772	cytochrome P450 related AF5	0.00780676	11.5527	0.970992	0006118 // electron transport // inferred from electronic annotation /// 0008202 // steroid metabolic process // inferred from electronic annotation /// 0017143 // insecticide metabolic process // inferred from direct assay /// 0031000 // response to caffeine // inferred from direct assay /// 0048252 // lauric acid metabolic process // inferred from direct assay	5792 // microsome // non-traceable author statement /// 16020 // membrane // non-traceable author statement /// 5783 // endoplasmic reticulum // inferred from electronic annotation /// 5792 // microsome // inferred from electronic annotation /// 16020 // membrane // inferred from electronic annotation	4497 // monooxygenase activity // inferred from electronic annotation /// 8393 // fatty acid (omega-1)-hydroxylase activity // inferred from direct assay /// 16491 // oxidoreductase activity // inferred from electronic annotation /// 5506 // iron ion binding // inferred from electronic annotation /// 20037 // heme binding // inferred from electronic annotation /// 46872 // metal ion binding // in…	1640755_at
	1637236_at	FBgn0069916	CG41136	0.00789863	9.3802	0.449548	---	---	---	1637236_at
	1628271_at	FBgn0031418	CG3609	0.00809454	13.298	0.804139	0006118 // electron transport // inferred from electronic annotation /// 0008152 // metabolic process // inferred from electronic annotation	---	16491 // oxidoreductase activity // inferred from electronic annotation	1628271_at
	1632907_a_at	FBgn0033627	CG13204	0.0083714	9.88836	0.597148	---	---	3677 // DNA binding // inferred from electronic annotation	1632907_a_at
	1637666_at	FBgn0034567	CG15651	0.00837931	9.56156	0.356294	---	---	---	1637666_at
	1634184_a_at	FBgn0032129	junctophilin	0.00843227	9.82204	0.599366	---	---	5515 // protein binding // inferred from physical interaction	1634184_a_at
	1624033_at	FBgn0000108	beta-amyloid-protein-precursor-like	0.00852486	11.3666	0.331156	0006917 // induction of apoptosis // inferred from electronic annotation /// 0007010 // cytoskeleton organization and biogenesis // inferred from electronic annotation /// 0007166 // cell surface receptor linked signal transduction // inferred from electronic annotation /// 0007270 // nerve-nerve synaptic transmission // inferred from electronic annotation /// 0007275 // multicellular organismal …	5576 // extracellular region // inferred from direct assay /// 5886 // plasma membrane // inferred from direct assay /// 5886 // plasma membrane // non-traceable author statement /// 16021 // integral to membrane // inferred from electronic annotation /// 16020 // membrane // inferred from electronic annotation	4872 // receptor activity // inferred from electronic annotation /// 5515 // protein binding // inferred from physical interaction /// 5488 // binding // inferred from electronic annotation	1624033_at
	1634949_at	FBgn0010303	hemipterous	0.00876084	10.1852	0.50716	0000165 // MAPKKK cascade // non-traceable author statement /// 0001736 // establishment of planar polarity // non-traceable author statement /// 0006357 // regulation of transcription from RNA polymerase II promoter // non-traceable author statement /// 0006468 // protein amino acid phosphorylation // non-traceable author statement /// 0006468 // protein amino acid phosphorylation // traceable a…	---	4672 // protein kinase activity // inferred from direct assay /// 4702 // receptor signaling protein serine/threonine kinase activity // non-traceable author statement /// 4708 // MAP kinase kinase activity // inferred from sequence or structural similarity /// 4708 // MAP kinase kinase activity // non-traceable author statement /// 4708 // MAP kinase kinase activity // traceable author statement…	1634949_at
	1627636_at	FBgn0037217	CG14636	0.00893032	10.0313	0.681422	---	---	---	1627636_at
	1632791_at	FBgn0052479	CG32479	0.00893462	11.8621	0.657459	0006508 // proteolysis // inferred from electronic annotation /// 0006511 // ubiquitin-dependent protein catabolic process // inferred from electronic annotation /// 0016579 // protein deubiquitination // inferred from sequence or structural similarity	---	4197 // cysteine-type endopeptidase activity // inferred from electronic annotation /// 4221 // ubiquitin thiolesterase activity // inferred from electronic annotation /// 4843 // ubiquitin-specific protease activity // inferred from sequence or structural similarity /// 4843 // ubiquitin-specific protease activity // inferred from sequence similarity	1632791_at
	1636283_at	FBgn0035750	CG14826	0.00901024	9.527	0.793753	---	---	---	1636283_at
	1633147_at	FBgn0032839	CG10659	0.00904306	10.5446	0.863776	---	---	---	1633147_at
	1629259_at	FBgn0040634	CG4186	0.00907467	10.3208	0.42048	---	---	5515 // protein binding // inferred from physical interaction	1629259_at
	1640534_s_at	FBgn0004624	calmodulin-dependent kinase	0.00918568	10.3023	0.284543	0006468 // protein amino acid phosphorylation // non-traceable author statement /// 0006468 // protein amino acid phosphorylation // traceable author statement /// 0006468 // protein amino acid phosphorylation // inferred from electronic annotation /// 0006936 // muscle contraction // inferred from electronic annotation /// 0007268 // synaptic transmission // inferred from mutant phenotype /// 00…	5954 // calcium- and calmodulin-dependent protein kinase complex // inferred from sequence or structural similarity /// 5954 // calcium- and calmodulin-dependent protein kinase complex // traceable author statement /// 5954 // calcium- and calmodulin-dependent protein kinase complex // inferred from sequence similarity	4674 // protein serine/threonine kinase activity // inferred from direct assay /// 4674 // protein serine/threonine kinase activity // non-traceable author statement /// 4685 // calcium- and calmodulin-dependent protein kinase activity // inferred from direct assay /// 4685 // calcium- and calmodulin-dependent protein kinase activity // inferred from sequence or structural similarity /// 4702 // …	1640534_s_at
	1637875_a_at	---	---	0.00919008	10.8744	0.471919	0006261 // DNA-dependent DNA replication // inferred from physical interaction /// 0006264 // mitochondrial DNA replication // traceable author statement /// 0006412 // translation // inferred from electronic annotation /// 0006426 // glycyl-tRNA aminoacylation // inferred from electronic annotation /// 0006450 // regulation of translational fidelity // inferred from electronic annotation	5739 // mitochondrion // inferred from physical interaction /// 5739 // mitochondrion // inferred from sequence or structural similarity /// 5760 // gamma DNA polymerase complex // inferred from physical interaction /// 5760 // gamma DNA polymerase complex // inferred from sequence or structural similarity	3889 // alpha DNA polymerase activity // non-traceable author statement /// 3895 // gamma DNA-directed DNA polymerase activity // inferred from physical interaction /// 3895 // gamma DNA-directed DNA polymerase activity // inferred from sequence or structural similarity /// 4812 // aminoacyl-tRNA ligase activity // inferred from electronic annotation /// 5524 // ATP binding // inferred from elect…	1637875_a_at
	1635928_a_at	FBgn0000489	Protein-kinase-like-72A	0.00921203	12.2966	0.465297	0006468 // protein amino acid phosphorylation // inferred from direct assay /// 0006468 // protein amino acid phosphorylation // inferred from sequence or structural similarity /// 0006468 // protein amino acid phosphorylation // non-traceable author statement /// 0006468 // protein amino acid phosphorylation // inferred from electronic annotation /// 0006936 // muscle contraction // inferred fro…	5952 // cAMP-dependent protein kinase complex // inferred from sequence or structural similarity /// 5952 // cAMP-dependent protein kinase complex // inferred from sequence similarity	4674 // protein serine/threonine kinase activity // non-traceable author statement /// 4691 // cAMP-dependent protein kinase activity // inferred from direct assay /// 4691 // cAMP-dependent protein kinase activity // inferred from sequence or structural similarity /// 4691 // cAMP-dependent protein kinase activity // non-traceable author statement /// 4702 // receptor signaling protein serine/th…	1635928_a_at
	1638777_at	FBgn0053547	Rim	0.00936677	9.59886	0.290683	0006886 // intracellular protein transport // inferred from electronic annotation /// 0007269 // neurotransmitter secretion // non-traceable author statement /// 0016079 // synaptic vesicle exocytosis // inferred from sequence or structural similarity /// 0016192 // vesicle-mediated transport // non-traceable author statement /// 0017157 // regulation of exocytosis // inferred from sequence or st…	8021 // synaptic vesicle // non-traceable author statement	5083 // small GTPase regulator activity // inferred from sequence or structural similarity /// 5515 // protein binding // inferred from electronic annotation /// 5083 // small GTPase regulator activity // inferred from sequence similarity	1638777_at
	1625129_at	FBgn0033216	CG1946	0.00939561	11.0981	0.80767	---	---	---	1625129_at
	1631225_at	FBgn0034140	CG8317	0.00939654	12.7516	0.895901	---	---	---	1631225_at
	1623229_at	FBgn0033048	CG7881	0.00941409	10.6333	0.694317	0006796 // phosphate metabolic process // inferred from electronic annotation /// 0006810 // transport // inferred from electronic annotation /// 0006812 // cation transport // inferred from electronic annotation /// 0006817 // phosphate transport // inferred from electronic annotation /// 0006858 // extracellular transport // inferred from electronic annotation	16021 // integral to membrane // inferred from electronic annotation /// 16020 // membrane // inferred from electronic annotation	5316 // high affinity inorganic phosphate:sodium symporter activity // inferred from sequence or structural similarity /// 5215 // transporter activity // inferred from electronic annotation /// 5316 // high affinity inorganic phosphate:sodium symporter activity // inferred from sequence similarity	1623229_at
	1637002_at	FBgn0036232	CG14125	0.00942249	14.1779	0.442441	0006030 // chitin metabolic process // inferred from electronic annotation	---	---	1637002_at
	1624069_at	FBgn0032283	CG7296	0.00952019	11.0627	0.761644	---	---	---	1624069_at
	1633020_at	FBgn0004395	unkempt	0.00962596	10.135	0.629183	0002164 // larval development // inferred from mutant phenotype /// 0007275 // multicellular organismal development // inferred from electronic annotation /// 0007476 // imaginal disc-derived wing morphogenesis // inferred from mutant phenotype /// 0008407 // bristle morphogenesis // inferred from mutant phenotype /// 0048749 // compound eye development // inferred from mutant phenotype	151 // ubiquitin ligase complex // inferred from electronic annotation /// 5737 // cytoplasm // inferred from direct assay	3677 // DNA binding // non-traceable author statement /// 4842 // ubiquitin-protein ligase activity // inferred from electronic annotation /// 8270 // zinc ion binding // non-traceable author statement /// 5515 // protein binding // inferred from physical interaction /// 3676 // nucleic acid binding // inferred from electronic annotation /// 5515 // protein binding // inferred from electronic ann…	1633020_at
	1634452_s_at	FBgn0038659	endophilin	0.00965219	11.1653	0.516235	0007269 // neurotransmitter secretion // non-traceable author statement /// 0048488 // synaptic vesicle endocytosis // inferred from mutant phenotype /// 0048488 // synaptic vesicle endocytosis // non-traceable author statement /// 0048488 // synaptic vesicle endocytosis // traceable author statement /// 0050803 // regulation of synapse structure and activity // inferred from mutant phenotype	5737 // cytoplasm // inferred from direct assay /// 5737 // cytoplasm // inferred from electronic annotation /// 16020 // membrane // inferred from electronic annotation	5515 // protein binding // inferred from electronic annotation /// 42171 // lysophosphatidic acid acyltransferase activity // inferred from direct assay /// 42171 // lysophosphatidic acid acyltransferase activity // non-traceable author statement /// 5515 // protein binding // inferred from physical interaction	1634452_s_at
	1636258_at	FBgn0033742	CG8550	0.00970023	9.86819	0.791191	0006508 // proteolysis // inferred from electronic annotation	16020 // membrane // inferred from electronic annotation	4222 // metalloendopeptidase activity // inferred from sequence or structural similarity /// 4245 // neprilysin activity // inferred from electronic annotation /// 8270 // zinc ion binding // inferred from electronic annotation /// 4222 // metalloendopeptidase activity // inferred from sequence similarity	1636258_at
	1628611_at	FBgn0037186	CG11241	0.00985539	10.5498	0.890657	0008652 // amino acid biosynthetic process // inferred from electronic annotation	---	8453 // alanine-glyoxylate transaminase activity // inferred from sequence or structural similarity /// 30170 // pyridoxal phosphate binding // inferred from electronic annotation /// 8483 // transaminase activity // inferred from electronic annotation /// 8453 // alanine-glyoxylate transaminase activity // inferred from sequence similarity	1628611_at
Trait	Probe Set ID	Flybase_ID	Gene Name	Regression p-value	Mean Expression	H2	Gene Ontology Biological Process	Gene Ontology Cellular Component	Gene Ontology Molecular Function	Probe Set ID
Triacylglycerol	1635573_at	FBgn0033772	CG12488	2.99606e-05	9.94798	0.415565	---	---	---	1635573_at
	1626247_at	FBgn0031314	CG4785	0.000104191	10.1127	0.771706	---	---	5515 // protein binding // inferred from physical interaction	1626247_at
	1626434_s_at	FBgn0044441	pol	0.00010425	9.59937	0.96789	---	---	---	1626434_s_at
	1634487_at	FBgn0051057	tau	0.000155447	11.6312	0.805138	0007017 // microtubule-based process // inferred from sequence or structural similarity /// 0007026 // negative regulation of microtubule depolymerization // inferred from electronic annotation	5875 // microtubule associated complex // inferred from sequence or structural similarity /// 5875 // microtubule associated complex // non-traceable author statement /// 5874 // microtubule // inferred from electronic annotation /// 5875 // microtubule associated complex // inferred from sequence similarity	5200 // structural constituent of cytoskeleton // inferred from electronic annotation /// 8017 // microtubule binding // inferred from sequence or structural similarity /// 8017 // microtubule binding // inferred from sequence similarity	1634487_at
	1640073_at	FBgn0036057	CG14164	0.000179186	10.1731	0.71267	---	---	---	1640073_at
	1641037_at	FBgn0052702	CG32702	0.000187684	10.4327	0.820706	---	---	4872 // receptor activity // inferred from electronic annotation /// 5509 // calcium ion binding // inferred from electronic annotation	1641037_at
	1632715_at	---	---	0.000190954	9.39424	0.305569	---	---	---	1632715_at
	1629385_s_at	---	---	0.000222961	9.78401	0.897444	0006955 // immune response // inferred from electronic annotation /// 0009253 // peptidoglycan catabolic process // non-traceable author statement /// 0045087 // innate immune response // inferred from electronic annotation /// 0045087 // innate immune response // non-traceable author statement	5886 // plasma membrane // inferred from electronic annotation /// 5887 // integral to plasma membrane // inferred from sequence or structural similarity /// 16021 // integral to membrane // inferred from sequence or structural similarity /// 16020 // membrane // inferred from electronic annotation /// 16021 // integral to membrane // inferred from electronic annotation /// 5887 // integral to pl…	5515 // protein binding // inferred from electronic annotation /// 42834 // peptidoglycan binding // inferred from sequence or structural similarity /// 42834 // peptidoglycan binding // non-traceable author statement	1629385_s_at
	1630842_s_at	FBgn0052641 /// FBgn0052640	CG32641 /// CG32640	0.000294696	12.6436	0.774561	0006457 // protein folding // inferred from electronic annotation /// 0009408 // response to heat // inferred from sequence or structural similarity	---	51082 // unfolded protein binding // inferred from electronic annotation	1630842_s_at
	1625491_at	FBgn0045064	brain washing	0.00032548	11.4718	0.378482	0006629 // lipid metabolic process // inferred from electronic annotation /// 0006665 // sphingolipid metabolic process // inferred from sequence or structural similarity /// 0006672 // ceramide metabolic process // inferred from electronic annotation /// 0007420 // brain development // inferred from mutant phenotype /// 0019216 // regulation of lipid metabolic process // inferred from sequence o…	139 // Golgi membrane // inferred from electronic annotation /// 5789 // endoplasmic reticulum membrane // inferred from electronic annotation /// 16021 // integral to membrane // inferred from electronic annotation /// 16020 // membrane // inferred from electronic annotation	17040 // ceramidase activity // non-traceable author statement /// 16787 // hydrolase activity // inferred from electronic annotation /// 16811 // hydrolase activity, acting on carbon-nitrogen (but not peptide) bonds, in linear amides // inferred from electronic annotation /// 17040 // ceramidase activity // inferred from electronic annotation	1625491_at
	1625785_at	FBgn0027279	lethal (1) G0196	0.000344136	9.65724	0.480556	---	---	3993 // acid phosphatase activity // inferred from electronic annotation	1625785_at
	1629184_at	FBgn0036833	CG3819	0.000396375	12.9279	0.948241	---	---	5515 // protein binding // inferred from physical interaction /// 3676 // nucleic acid binding // inferred from electronic annotation /// 4519 // endonuclease activity // inferred from electronic annotation	1629184_at
	1641242_at	FBgn0040251	Ugt86Di	0.000413616	9.4204	0.6476	0005976 // polysaccharide metabolic process // inferred from electronic annotation /// 0006952 // defense response // inferred from electronic annotation /// 0008152 // metabolic process // inferred from electronic annotation /// 0008202 // steroid metabolic process // inferred from electronic annotation /// 0009636 // response to toxin // inferred from electronic annotation	---	15020 // glucuronosyltransferase activity // inferred from sequence or structural similarity /// 16758 // transferase activity, transferring hexosyl groups // inferred from electronic annotation /// 15020 // glucuronosyltransferase activity // inferred from sequence similarity	1641242_at
	1629287_at	FBgn0036210	CG14130	0.000562909	10.4573	0.616832	---	---	---	1629287_at
	1637732_at	FBgn0039520	Gustatory receptor 98a	0.000620876	9.3432	0.678725	0007165 // signal transduction // inferred from electronic annotation /// 0007186 // G-protein coupled receptor protein signaling pathway // inferred from electronic annotation /// 0050909 // sensory perception of taste // inferred from sequence or structural similarity	16021 // integral to membrane // non-traceable author statement	3729 // mRNA binding // inferred from electronic annotation /// 8527 // taste receptor activity // inferred from sequence or structural similarity /// 8527 // taste receptor activity // inferred from sequence similarity	1637732_at
	1637051_at	FBgn0036518	RhoGAP71E	0.00069773	9.87636	0.679768	0006796 // phosphate metabolic process // inferred from electronic annotation /// 0007165 // signal transduction // inferred from electronic annotation	5622 // intracellular // inferred from electronic annotation	287 // magnesium ion binding // inferred from electronic annotation /// 16462 // pyrophosphatase activity // inferred from electronic annotation	1637051_at
	1628536_s_at	FBgn0039637	CG11880	0.000725249	11.9856	0.565788	0006810 // transport // inferred from electronic annotation	---	5215 // transporter activity // inferred from electronic annotation	1628536_s_at
	1628594_at	FBgn0003301	rutabaga	0.000751933	10.0886	0.499515	0006171 // cAMP biosynthetic process // non-traceable author statement /// 0006171 // cAMP biosynthetic process // traceable author statement /// 0006171 // cAMP biosynthetic process // inferred from electronic annotation /// 0007186 // G-protein coupled receptor protein signaling pathway // traceable author statement /// 0007242 // intracellular signaling cascade // inferred from electronic anno…	5887 // integral to plasma membrane // non-traceable author statement /// 16020 // membrane // inferred from electronic annotation /// 16021 // integral to membrane // inferred from electronic annotation	4016 // adenylate cyclase activity // non-traceable author statement /// 4016 // adenylate cyclase activity // traceable author statement /// 4383 // guanylate cyclase activity // inferred from electronic annotation /// 8294 // calcium- and calmodulin-responsive adenylate cyclase activity // non-traceable author statement /// 8294 // calcium- and calmodulin-responsive adenylate cyclase activity /…	1628594_at
	1640540_at	FBgn0050273	CG30273	0.000884364	10.5087	0.460137	---	---	---	1640540_at
	1623953_at	FBgn0025686	CG11592	0.000902525	10.0239	0.886481	---	---	---	1623953_at
	1637835_at	FBgn0030510	CG12177	0.000913084	10.7939	0.604123	0006139 // nucleobase, nucleoside, nucleotide and nucleic acid metabolic process // inferred from electronic annotation /// 0006144 // purine base metabolic process // inferred from electronic annotation /// 0006206 // pyrimidine base metabolic process // inferred from electronic annotation	---	16787 // hydrolase activity // inferred from electronic annotation	1637835_at
	1627745_s_at	---	---	0.0010086	9.50066	0.807799	---	---	---	1627745_s_at
	1629540_a_at	FBgn0000241	Plum	0.00117728	9.57804	0.438101	0006726 // eye pigment biosynthetic process // non-traceable author statement /// 0006727 // ommochrome biosynthetic process // inferred from mutant phenotype /// 0006728 // pteridine biosynthetic process // non-traceable author statement /// 0006732 // coenzyme metabolic process // inferred from electronic annotation /// 0006810 // transport // inferred from electronic annotation /// 0006856 // …	5887 // integral to plasma membrane // non-traceable author statement /// 43190 // ATP-binding cassette (ABC) transporter complex // inferred from sequence or structural similarity /// 16020 // membrane // inferred from electronic annotation /// 16021 // integral to membrane // inferred from electronic annotation /// 43190 // ATP-binding cassette (ABC) transporter complex // inferred from sequenc…	166 // nucleotide binding // inferred from electronic annotation /// 5395 // eye pigment precursor transporter activity // non-traceable author statement /// 5524 // ATP binding // inferred from electronic annotation /// 42626 // ATPase activity, coupled to transmembrane movement of substances // inferred from sequence or structural similarity /// 16887 // ATPase activity // inferred from electro…	1629540_a_at
	1639767_at	FBgn0035934	Transient receptor potential A1	0.00125152	9.52391	0.581396	0006810 // transport // inferred from electronic annotation /// 0006811 // ion transport // inferred from electronic annotation /// 0006812 // cation transport // inferred from direct assay /// 0006816 // calcium ion transport // inferred from sequence or structural similarity /// 0009266 // response to temperature stimulus // non-traceable author statement /// 0009408 // response to heat // infe…	16020 // membrane // inferred from electronic annotation /// 16021 // integral to membrane // inferred from electronic annotation	5057 // receptor signaling protein activity // inferred from electronic annotation /// 5102 // receptor binding // inferred from electronic annotation /// 5262 // calcium channel activity // inferred from sequence or structural similarity /// 5261 // cation channel activity // inferred from direct assay /// 5216 // ion channel activity // inferred from electronic annotation /// 5262 // calcium ch…	1639767_at
	1631632_s_at	FBgn0000182	Bicaudal-C	0.00128261	11.8822	0.493776	0007275 // multicellular organismal development // inferred from electronic annotation /// 0007297 // ovarian follicle cell migration // inferred from mutant phenotype /// 0007319 // negative regulation of oskar mRNA translation // traceable author statement /// 0030154 // cell differentiation // inferred from electronic annotation /// 0048477 // oogenesis // inferred from electronic annotation	5887 // integral to plasma membrane // non-traceable author statement	3729 // mRNA binding // inferred from sequence or structural similarity /// 3729 // mRNA binding // non-traceable author statement /// 3729 // mRNA binding // traceable author statement /// 5515 // protein binding // inferred from physical interaction /// 3676 // nucleic acid binding // inferred from electronic annotation /// 3723 // RNA binding // inferred from electronic annotation /// 3729 // …	1631632_s_at
	1627472_at	FBgn0000084	Annexin X	0.00130581	12.9378	0.854553	0006629 // lipid metabolic process // inferred from electronic annotation /// 0006886 // intracellular protein transport // inferred from electronic annotation /// 0006887 // exocytosis // inferred from electronic annotation /// 0006897 // endocytosis // inferred from electronic annotation /// 0006952 // defense response // inferred from electronic annotation	---	3779 // actin binding // inferred from sequence or structural similarity /// 5509 // calcium ion binding // inferred from sequence or structural similarity /// 5509 // calcium ion binding // non-traceable author statement /// 5543 // phospholipid binding // inferred from sequence or structural similarity /// 5543 // phospholipid binding // non-traceable author statement /// 5544 // calcium-depend…	1627472_at
	1634140_a_at	FBgn0039927	CG11155	0.00144857	10.1873	0.532175	0006810 // transport // inferred from electronic annotation /// 0006811 // ion transport // inferred from electronic annotation /// 0006812 // cation transport // inferred from electronic annotation /// 0006813 // potassium ion transport // inferred from electronic annotation /// 0007270 // nerve-nerve synaptic transmission // inferred from electronic annotation	16020 // membrane // inferred from electronic annotation	5234 // glutamate-gated ion channel activity // inferred from electronic annotation /// 5267 // potassium channel activity // inferred from electronic annotation /// 15276 // ligand-gated ion channel activity // inferred from electronic annotation /// 15277 // kainate selective glutamate receptor activity // inferred from sequence or structural similarity /// 4872 // receptor activity // inferred…	1634140_a_at
	1637893_at	FBgn0021814	Vps28	0.00147077	12.4899	0.419908	0006810 // transport // inferred from electronic annotation /// 0015031 // protein transport // inferred from electronic annotation	---	5515 // protein binding // inferred from physical interaction	1637893_at
	1637103_at	FBgn0034182	CG9640	0.00148467	10.2868	0.882983	---	---	5515 // protein binding // inferred from physical interaction	1637103_at
	1639666_at	FBgn0037105	S1P	0.00159447	9.99161	0.665739	0006508 // proteolysis // inferred from electronic annotation /// 0035103 // sterol regulatory element binding protein cleavage // non-traceable author statement	---	4252 // serine-type endopeptidase activity // non-traceable author statement /// 4291 // subtilisin activity // inferred from sequence or structural similarity /// 4289 // subtilase activity // inferred from electronic annotation /// 4291 // subtilisin activity // inferred from sequence similarity	1639666_at
	1629898_s_at	FBgn0034420	Gene 1	0.00166431	11.9411	0.580137	0007242 // intracellular signaling cascade // inferred from electronic annotation	---	19992 // diacylglycerol binding // inferred from sequence or structural similarity /// 19992 // diacylglycerol binding // inferred from sequence similarity	1629898_s_at
	1626641_s_at	FBgn0027657	Hemoglobin	0.00194138	13.4572	0.702914	0006810 // transport // inferred from electronic annotation /// 0015671 // oxygen transport // inferred from electronic annotation	---	5344 // oxygen transporter activity // inferred from sequence or structural similarity /// 5386 // carrier activity // inferred from electronic annotation /// 5515 // protein binding // inferred from physical interaction /// 5344 // oxygen transporter activity // inferred from electronic annotation /// 5488 // binding // inferred from electronic annotation /// 5506 // iron ion binding // inferred…	1626641_s_at
	1627292_at	FBgn0030195	CG2898	0.00197177	10.0662	0.472084	---	---	---	1627292_at
	1629551_s_at	FBgn0039131	CG12268	0.00204097	11.2828	0.445674	---	---	16491 // oxidoreductase activity // inferred from electronic annotation /// 5515 // protein binding // inferred from physical interaction	1629551_s_at
	1623612_at	FBgn0033574	CG7722	0.00218969	10.696	0.707298	0006508 // proteolysis // inferred from electronic annotation	---	4867 // serine-type endopeptidase inhibitor activity // inferred from sequence or structural similarity /// 4867 // serine-type endopeptidase inhibitor activity // inferred from electronic annotation /// 4867 // serine-type endopeptidase inhibitor activity // inferred from sequence similarity	1623612_at
	1636173_s_at	FBgn0015765	p38a MAP kinase	0.00231357	11.6131	0.805822	0000165 // MAPKKK cascade // inferred from direct assay /// 0000165 // MAPKKK cascade // inferred from sequence or structural similarity /// 0000165 // MAPKKK cascade // non-traceable author statement /// 0006468 // protein amino acid phosphorylation // non-traceable author statement /// 0006468 // protein amino acid phosphorylation // inferred from electronic annotation /// 0006950 // response t…	5634 // nucleus // non-traceable author statement /// 5634 // nucleus // inferred from electronic annotation	4674 // protein serine/threonine kinase activity // non-traceable author statement /// 4707 // MAP kinase activity // inferred from direct assay /// 4707 // MAP kinase activity // inferred from genetic interaction /// 4707 // MAP kinase activity // inferred from sequence or structural similarity /// 4707 // MAP kinase activity // non-traceable author statement /// 5524 // ATP binding // inferred …	1636173_s_at
	1640556_at	FBgn0037485	CG14606	0.00249896	10.3845	0.764686	0005975 // carbohydrate metabolic process // inferred from electronic annotation /// 0006810 // transport // inferred from electronic annotation /// 0008643 // carbohydrate transport // inferred from electronic annotation	16020 // membrane // inferred from electronic annotation /// 16021 // integral to membrane // inferred from electronic annotation	15149 // hexose transporter activity // inferred from sequence or structural similarity /// 5515 // protein binding // inferred from physical interaction /// 5215 // transporter activity // inferred from electronic annotation /// 15149 // hexose transporter activity // inferred from sequence similarity	1640556_at
	1629619_at	FBgn0010803	Tryptophanyl-tRNA synthetase	0.00255048	9.89846	0.328987	0006412 // translation // inferred from electronic annotation /// 0006418 // tRNA aminoacylation for protein translation // inferred from electronic annotation /// 0006436 // tryptophanyl-tRNA aminoacylation // inferred from sequence or structural similarity /// 0006436 // tryptophanyl-tRNA aminoacylation // inferred from electronic annotation	---	4830 // tryptophan-tRNA ligase activity // inferred from sequence or structural similarity /// 5524 // ATP binding // inferred from electronic annotation /// 166 // nucleotide binding // inferred from electronic annotation /// 4812 // aminoacyl-tRNA ligase activity // inferred from electronic annotation /// 4830 // tryptophan-tRNA ligase activity // inferred from electronic annotation /// 16874 /…	1629619_at
	1626606_at	FBgn0035608	CG10630	0.0025862	10.8453	0.817993	---	5622 // intracellular // inferred from electronic annotation	3725 // double-stranded RNA binding // inferred from electronic annotation	1626606_at
	1625158_at	FBgn0035504	tipE homolog 4	0.00280692	9.57123	0.90095	---	---	5509 // calcium ion binding // inferred from electronic annotation	1625158_at
	1634445_at	FBgn0052750	CG32750	0.00286747	10.0919	0.857102	0006732 // coenzyme metabolic process // inferred from electronic annotation /// 0006807 // nitrogen compound metabolic process // inferred from electronic annotation /// 0006928 // cell motility // inferred from electronic annotation /// 0007010 // cytoskeleton organization and biogenesis // inferred from electronic annotation /// 0007165 // signal transduction // inferred from electronic annota…	19898 // extrinsic to membrane // inferred from sequence or structural similarity /// 19898 // extrinsic to membrane // inferred from sequence similarity	16787 // hydrolase activity // inferred from sequence or structural similarity /// 17159 // pantetheinase activity // inferred from sequence or structural similarity /// 16787 // hydrolase activity // inferred from sequence similarity /// 17159 // pantetheinase activity // inferred from sequence similarity	1634445_at
	1629716_a_at	FBgn0032614	CG13284	0.00294328	11.8305	0.561264	0008152 // metabolic process // inferred from electronic annotation /// 0008202 // steroid metabolic process // inferred from electronic annotation	---	16229 // steroid dehydrogenase activity // inferred from sequence or structural similarity /// 16491 // oxidoreductase activity // inferred from electronic annotation /// 16229 // steroid dehydrogenase activity // inferred from sequence similarity	1629716_a_at
	1624180_at	FBgn0030196	Psf3	0.00296629	10.8012	0.479398	---	---	---	1624180_at
	1631882_at	FBgn0038394	CG10264	0.00298385	9.37942	0.905382	---	---	---	1631882_at
	1628382_at	FBgn0024285	Srp54	0.00307487	11.7989	0.71225	0000381 // regulation of alternative nuclear mRNA splicing, via spliceosome // inferred from mutant phenotype /// 0000398 // nuclear mRNA splicing, via spliceosome // inferred from sequence or structural similarity /// 0000398 // nuclear mRNA splicing, via spliceosome // non-traceable author statement /// 0006376 // mRNA splice site selection // inferred from sequence or structural similarity	5634 // nucleus // Unknown /// 5681 // spliceosome complex // inferred from sequence or structural similarity /// 5681 // spliceosome complex // non-traceable author statement /// 5634 // nucleus // inferred from curator /// 5681 // spliceosome complex // inferred from sequence similarity	3729 // mRNA binding // inferred from sequence or structural similarity /// 3729 // mRNA binding // non-traceable author statement /// 8187 // poly-pyrimidine tract binding // inferred from direct assay /// 5515 // protein binding // inferred from physical interaction /// 166 // nucleotide binding // inferred from electronic annotation /// 3676 // nucleic acid binding // inferred from electronic …	1628382_at
	1639023_at	FBgn0013998	NEM-sensitive fusion protein 2	0.00312751	11.1077	0.495596	0006810 // transport // inferred from electronic annotation /// 0006886 // intracellular protein transport // inferred from electronic annotation /// 0006888 // ER to Golgi vesicle-mediated transport // inferred from sequence or structural similarity /// 0006888 // ER to Golgi vesicle-mediated transport // non-traceable author statement /// 0006888 // ER to Golgi vesicle-mediated transport // inf…	5737 // cytoplasm // inferred from sequence or structural similarity /// 5737 // cytoplasm // non-traceable author statement /// 5783 // endoplasmic reticulum // inferred from electronic annotation /// 5737 // cytoplasm // inferred from sequence similarity	166 // nucleotide binding // inferred from electronic annotation /// 5524 // ATP binding // inferred from electronic annotation /// 16787 // hydrolase activity // inferred from electronic annotation /// 17111 // nucleoside-triphosphatase activity // inferred from electronic annotation	1639023_at
	1628100_at	FBgn0039393	CG8957	0.00316604	10.89	0.671651	0006732 // coenzyme metabolic process // inferred from electronic annotation /// 0006810 // transport // inferred from electronic annotation /// 0006812 // cation transport // inferred from electronic annotation /// 0006858 // extracellular transport // inferred from electronic annotation /// 0051189 // prosthetic group metabolic process // inferred from electronic annotation	16020 // membrane // inferred from electronic annotation	8324 // cation transporter activity // inferred from electronic annotation /// 8507 // sodium:iodide symporter activity // inferred from sequence or structural similarity /// 8507 // sodium:iodide symporter activity // inferred from sequence similarity	1628100_at
	1634619_at	FBgn0032147	Inositol 1,4,5-triphosphate kinase 1	0.00332824	10.3599	0.55722	0006979 // response to oxidative stress // inferred from mutant phenotype	---	8440 // inositol trisphosphate 3-kinase activity // inferred from sequence or structural similarity /// 8440 // inositol trisphosphate 3-kinase activity // inferred from electronic annotation /// 8440 // inositol trisphosphate 3-kinase activity // inferred from sequence similarity	1634619_at
	1634525_at	---	CG7738	0.00335536	11.732	0.856561	---	---	5515 // protein binding // inferred from physical interaction	1634525_at
	1639638_a_at	FBgn0034321	CG14502	0.00335933	10.7283	0.703051	---	---	---	1639638_a_at
	1629667_at	FBgn0038654 /// FBgn0064437	CG14298 /// GA12887	0.00351908	9.93138	0.71539	---	---	4867 // serine-type endopeptidase inhibitor activity // inferred from electronic annotation /// 30414 // protease inhibitor activity // inferred from sequence or structural similarity /// 30414 // protease inhibitor activity // inferred from sequence similarity	1629667_at
	1625108_a_at	FBgn0002023	lethal(2)37Bd	0.00362323	9.7322	0.682031	0006355 // regulation of transcription, DNA-dependent // inferred from sequence or structural similarity /// 0006355 // regulation of transcription, DNA-dependent // inferred from electronic annotation /// 0006357 // regulation of transcription from RNA polymerase II promoter // inferred from electronic annotation /// 0007398 // ectoderm development // inferred from electronic annotation /// 0007…	5634 // nucleus // inferred from sequence or structural similarity /// 5634 // nucleus // non-traceable author statement /// 5634 // nucleus // inferred from electronic annotation /// 5634 // nucleus // inferred from sequence similarity	3700 // transcription factor activity // inferred from sequence or structural similarity /// 3704 // specific RNA polymerase II transcription factor activity // non-traceable author statement /// 8270 // zinc ion binding // inferred from electronic annotation /// 3677 // DNA binding // inferred from electronic annotation /// 3700 // transcription factor activity // inferred from electronic annota…	1625108_a_at
	1623378_at	FBgn0032651	Olig family	0.00366637	9.71103	0.470121	0006357 // regulation of transcription from RNA polymerase II promoter // inferred from electronic annotation /// 0007398 // ectoderm development // inferred from electronic annotation /// 0007399 // nervous system development // inferred from electronic annotation /// 0019226 // transmission of nerve impulse // inferred from electronic annotation /// 0045449 // regulation of transcription // inf…	5634 // nucleus // inferred from sequence or structural similarity /// 5634 // nucleus // inferred from electronic annotation /// 5634 // nucleus // inferred from sequence similarity	3700 // transcription factor activity // inferred from sequence or structural similarity /// 5515 // protein binding // inferred from physical interaction /// 30528 // transcription regulator activity // inferred from electronic annotation /// 3700 // transcription factor activity // inferred from sequence similarity	1623378_at
	1640220_a_at	FBgn0038683	CG11779	0.0037246	11.239	0.410528	0006626 // protein targeting to mitochondrion // inferred from sequence or structural similarity /// 0006886 // intracellular protein transport // inferred from electronic annotation /// 0015031 // protein transport // inferred from sequence or structural similarity	5744 // mitochondrial inner membrane presequence translocase complex // inferred from sequence or structural similarity /// 5744 // mitochondrial inner membrane presequence translocase complex // inferred from electronic annotation /// 5744 // mitochondrial inner membrane presequence translocase complex // inferred from sequence similarity	15450 // protein translocase activity // inferred from sequence or structural similarity /// 15450 // protein translocase activity // inferred from electronic annotation /// 15450 // protein translocase activity // inferred from sequence similarity	1640220_a_at
	1625341_at	FBgn0044872	alpha1,3-fucosyltransferase	0.00401138	9.52476	0.782502	0006486 // protein amino acid glycosylation // inferred from electronic annotation	16020 // membrane // inferred from electronic annotation /// 16021 // integral to membrane // inferred from electronic annotation /// 5886 // plasma membrane // non-traceable author statement	8417 // fucosyltransferase activity // inferred from electronic annotation /// 16740 // transferase activity // inferred from electronic annotation /// 16757 // transferase activity, transferring glycosyl groups // inferred from electronic annotation /// 8417 // fucosyltransferase activity // inferred from sequence similarity /// 8417 // fucosyltransferase activity // non-traceable author stateme…	1625341_at
	1634064_at	FBgn0035929	CG13311	0.00404662	10.3236	0.772464	0008152 // metabolic process // inferred from electronic annotation	---	5198 // structural molecule activity // non-traceable author statement	1634064_at
	1632303_a_at	FBgn0039668	Trc8	0.00418025	12.4131	0.556548	0007418 // ventral midline development // inferred from mutant phenotype /// 0045926 // negative regulation of growth // inferred from mutant phenotype	151 // ubiquitin ligase complex // inferred from electronic annotation /// 5783 // endoplasmic reticulum // inferred from direct assay /// 5783 // endoplasmic reticulum // inferred from electronic annotation /// 16020 // membrane // inferred from electronic annotation /// 16021 // integral to membrane // inferred from electronic annotation	4842 // ubiquitin-protein ligase activity // inferred from electronic annotation /// 8270 // zinc ion binding // inferred from electronic annotation /// 5515 // protein binding // inferred from physical interaction /// 5515 // protein binding // inferred from electronic annotation /// 46872 // metal ion binding // inferred from electronic annotation	1632303_a_at
	1635674_at	FBgn0038414	CG6901	0.00419216	9.81357	0.842887	0006810 // transport // inferred from electronic annotation	16020 // membrane // inferred from electronic annotation /// 16021 // integral to membrane // inferred from electronic annotation	5215 // transporter activity // inferred from electronic annotation	1635674_at
	1624393_at	FBgn0003996	white	0.00426572	10.7178	0.552428	0006726 // eye pigment biosynthetic process // non-traceable author statement /// 0006727 // ommochrome biosynthetic process // inferred from mutant phenotype /// 0006810 // transport // inferred from electronic annotation /// 0006820 // anion transport // inferred from electronic annotation /// 0006856 // eye pigment precursor transport // non-traceable author statement /// 0006856 // eye pigmen…	5887 // integral to plasma membrane // non-traceable author statement /// 43190 // ATP-binding cassette (ABC) transporter complex // inferred from sequence or structural similarity /// 16020 // membrane // inferred from electronic annotation /// 16021 // integral to membrane // inferred from electronic annotation /// 43190 // ATP-binding cassette (ABC) transporter complex // inferred from sequenc…	166 // nucleotide binding // inferred from electronic annotation /// 4888 // transmembrane receptor activity // non-traceable author statement /// 5253 // anion channel activity // inferred from electronic annotation /// 5395 // eye pigment precursor transporter activity // non-traceable author statement /// 5524 // ATP binding // inferred from electronic annotation /// 15646 // permease activity…	1624393_at
	1627898_at	FBgn0003330	dRing1	0.00429795	10.7015	0.714069	0006342 // chromatin silencing // inferred from direct assay /// 0006350 // transcription // inferred from electronic annotation /// 0006355 // regulation of transcription, DNA-dependent // inferred from electronic annotation /// 0006512 // ubiquitin cycle // inferred from electronic annotation /// 0007049 // cell cycle // inferred from electronic annotation /// 0007062 // sister chromatid cohesi…	151 // ubiquitin ligase complex // inferred from electronic annotation /// 8278 // cohesin complex // inferred from direct assay /// 35102 // PRC1 complex // traceable author statement /// 5634 // nucleus // inferred from electronic annotation /// 5694 // chromosome // inferred from electronic annotation	4842 // ubiquitin-protein ligase activity // inferred from electronic annotation /// 5515 // protein binding // inferred from physical interaction /// 8270 // zinc ion binding // inferred from electronic annotation /// 5515 // protein binding // inferred from electronic annotation /// 16874 // ligase activity // inferred from electronic annotation /// 46872 // metal ion binding // inferred from e…	1627898_at
	1627967_a_at	FBgn0034219	mth-like 4	0.0043473	10.0439	0.856975	0006950 // response to stress // inferred from sequence or structural similarity /// 0006950 // response to stress // inferred from electronic annotation /// 0007165 // signal transduction // inferred from electronic annotation /// 0007186 // G-protein coupled receptor protein signaling pathway // inferred from sequence or structural similarity /// 0007186 // G-protein coupled receptor protein si…	16021 // integral to membrane // inferred from sequence or structural similarity /// 16021 // integral to membrane // non-traceable author statement /// 16020 // membrane // inferred from electronic annotation /// 16021 // integral to membrane // inferred from sequence similarity	4930 // G-protein coupled receptor activity // inferred from sequence or structural similarity /// 4930 // G-protein coupled receptor activity // inferred from electronic annotation /// 4930 // G-protein coupled receptor activity // inferred from sequence similarity	1627967_a_at
	1641055_at	FBgn0001224	heat shock protein 23	0.00446045	11.7316	0.918223	0006457 // protein folding // inferred from electronic annotation /// 0006952 // defense response // inferred from electronic annotation /// 0009408 // response to heat // inferred from sequence or structural similarity /// 0009408 // response to heat // non-traceable author statement	---	3779 // actin binding // inferred from sequence or structural similarity /// 5515 // protein binding // inferred from physical interaction /// 3779 // actin binding // inferred from sequence similarity	1641055_at
	1626747_at	FBgn0017557	20s proteasome	0.00460107	9.73114	0.487571	0006508 // proteolysis // inferred from electronic annotation /// 0006511 // ubiquitin-dependent protein catabolic process // inferred from electronic annotation	5839 // proteasome core complex (sensu Eukaryota) // non-traceable author statement /// 5634 // nucleus // inferred from electronic annotation /// 5829 // cytosol // inferred from electronic annotation /// 5839 // proteasome core complex (sensu Eukaryota) // inferred from electronic annotation /// 43234 // protein complex // inferred from electronic annotation	4175 // endopeptidase activity // non-traceable author statement /// 4175 // endopeptidase activity // inferred from electronic annotation /// 4298 // threonine endopeptidase activity // inferred from electronic annotation /// 8233 // peptidase activity // inferred from electronic annotation /// 16787 // hydrolase activity // inferred from electronic annotation	1626747_at
	1635939_a_at	FBgn0031483	CG9641	0.00475833	11.2485	0.825658	---	---	5515 // protein binding // inferred from physical interaction	1635939_a_at
	1634255_at	FBgn0030373	CG12721	0.00491152	9.87683	0.768159	---	---	5515 // protein binding // inferred from physical interaction	1634255_at
	1634078_at	FBgn0039631	Sirt7	0.00497502	10.1904	0.687508	0006139 // nucleobase, nucleoside, nucleotide and nucleic acid metabolic process // inferred from electronic annotation /// 0006333 // chromatin assembly or disassembly // inferred from electronic annotation /// 0006342 // chromatin silencing // inferred from electronic annotation /// 0006355 // regulation of transcription, DNA-dependent // inferred from electronic annotation	5677 // chromatin silencing complex // inferred from electronic annotation	3676 // nucleic acid binding // inferred from electronic annotation /// 3682 // chromatin binding // inferred from electronic annotation /// 16787 // hydrolase activity // inferred from electronic annotation /// 19213 // deacetylase activity // inferred from electronic annotation /// 30528 // transcription regulator activity // inferred from electronic annotation /// 3677 // DNA binding // inferr…	1634078_at
	1623281_s_at	FBgn0053886 /// FBgn0053888 /// FBgn0053890 /// FBgn0053892 /// FBgn0053894 /// FBgn0053896 /// FBgn0053898 /// FBgn0053900 /// FBgn0053902 /// FBgn0053904 /// FBgn0053906 /// FBgn0053908 /// FBgn0053910 /// FBgn0061209 /// FBgn0053868 /// FBgn0053870 /// FBgn0053872 /// FBgn0053874 /// FBgn0053876 /// FBgn0053878 /// FBgn0053880 /// FBgn0053882 /// FBgn0053884 /// FBgn0058461	His2B:CG33868 /// His2B:CG33870 /// His2B:CG33872 /// His2B:CG33874 /// His2B:CG33876 /// His2B:CG33878 /// His2B:CG33880 /// His2B:CG33882 /// His2B:CG33884 /// His2B:CG33886 /// His2B:CG33888 /// His2B:CG33890 /// His2B:CG33892 /// His2B:CG33894 /// His2B:CG33896 /// His2B:CG33898 /// His2B:CG33900 /// His2B:CG33902 /// His2B:CG33904 /// His2B:CG33906 /// His2B:CG33908 /// His2B:CG33910 /// His…	0.0051261	11.6931	0.740779	0006333 // chromatin assembly or disassembly // inferred from sequence or structural similarity /// 0006334 // nucleosome assembly // inferred from electronic annotation /// 0006334 // nucleosome assembly // non-traceable author statement /// 0007001 // chromosome organization and biogenesis (sensu Eukaryota) // inferred from electronic annotation	---	---	1623281_s_at
	1639934_at	FBgn0051272	CG31272	0.00524022	11.4096	0.770412	0006629 // lipid metabolic process // inferred from sequence or structural similarity /// 0006810 // transport // inferred from sequence or structural similarity /// 0006810 // transport // inferred from electronic annotation /// 0007269 // neurotransmitter secretion // inferred from electronic annotation	16021 // integral to membrane // inferred from electronic annotation /// 30672 // synaptic vesicle membrane // inferred from sequence or structural similarity /// 16020 // membrane // inferred from electronic annotation /// 30672 // synaptic vesicle membrane // inferred from sequence similarity	5215 // transporter activity // inferred from sequence or structural similarity /// 16298 // lipase activity // inferred from sequence or structural similarity /// 5215 // transporter activity // inferred from electronic annotation /// 5215 // transporter activity // inferred from sequence similarity /// 16298 // lipase activity // inferred from sequence similarity	1639934_at
	1634144_at	FBgn0034018	CG12958	0.00529827	10.6004	0.719236	0007242 // intracellular signaling cascade // inferred from electronic annotation	---	---	1634144_at
	1627833_at	FBgn0035636	Cellular retinaldehyde binding protein	0.00555824	9.94581	0.732712	0006732 // coenzyme metabolic process // inferred from electronic annotation /// 0006810 // transport // inferred from electronic annotation /// 0051189 // prosthetic group metabolic process // inferred from electronic annotation	5622 // intracellular // inferred from electronic annotation	5386 // carrier activity // inferred from electronic annotation /// 16918 // retinal binding // inferred from sequence or structural similarity /// 16918 // retinal binding // inferred from sequence similarity	1627833_at
	1632338_a_at	FBgn0053523	MSP protein	0.00560774	13.3071	0.303538	---	---	5515 // protein binding // inferred from physical interaction /// 5198 // structural molecule activity // inferred from electronic annotation	1632338_a_at
	1637468_at	FBgn0028529	CG7516	0.00570628	10.526	0.712326	---	5634 // nucleus // inferred from electronic annotation /// 5773 // vacuole // inferred from electronic annotation	5515 // protein binding // inferred from physical interaction	1637468_at
	1637374_at	FBgn0053779	CG33779	0.00575994	9.91158	0.424907	---	---	---	1637374_at
	1639436_at	FBgn0005779	protein phosphatase from PCR fragment D6	0.00576248	9.79006	0.537607	0006470 // protein amino acid dephosphorylation // inferred from sequence or structural similarity /// 0006470 // protein amino acid dephosphorylation // non-traceable author statement	---	163 // protein phosphatase type 1 activity // inferred from sequence or structural similarity /// 4722 // protein serine/threonine phosphatase activity // inferred from sequence or structural similarity /// 4722 // protein serine/threonine phosphatase activity // non-traceable author statement /// 5506 // iron ion binding // inferred from electronic annotation /// 16787 // hydrolase activity // i…	1639436_at
	1630797_at	FBgn0052582	CG32582	0.00594506	10.2795	0.731539	---	---	---	1630797_at
	1623486_at	FBgn0037548	CG7900	0.00629167	11.4354	0.711979	0006807 // nitrogen compound metabolic process // inferred from electronic annotation	---	4040 // amidase activity // inferred from electronic annotation /// 17064 // fatty acid amide hydrolase activity // inferred from sequence or structural similarity /// 17064 // fatty acid amide hydrolase activity // inferred from sequence similarity	1623486_at
	1640774_a_at	FBgn0036172	Mob1	0.0062989	11.3349	0.730865	0000902 // cell morphogenesis // inferred from mutant phenotype /// 0007611 // learning and/or memory // inferred from mutant phenotype /// 0008355 // olfactory learning // inferred from mutant phenotype	---	---	1640774_a_at
	1641282_at	FBgn0034219	mth-like 4	0.00635547	9.80738	0.75912	0006950 // response to stress // inferred from sequence or structural similarity /// 0006950 // response to stress // inferred from electronic annotation /// 0007165 // signal transduction // inferred from electronic annotation /// 0007186 // G-protein coupled receptor protein signaling pathway // inferred from sequence or structural similarity /// 0007186 // G-protein coupled receptor protein si…	16021 // integral to membrane // inferred from sequence or structural similarity /// 16021 // integral to membrane // non-traceable author statement /// 16020 // membrane // inferred from electronic annotation /// 16021 // integral to membrane // inferred from sequence similarity	4930 // G-protein coupled receptor activity // inferred from sequence or structural similarity /// 4930 // G-protein coupled receptor activity // inferred from electronic annotation /// 4930 // G-protein coupled receptor activity // inferred from sequence similarity	1641282_at
	1640872_at	FBgn0053493	CG6463 /// CG33493	0.00635749	13.3432	0.414746	0006118 // electron transport // inferred from electronic annotation /// 0006120 // mitochondrial electron transport, NADH to ubiquinone // inferred from sequence or structural similarity	5743 // mitochondrial inner membrane // inferred from electronic annotation	5515 // protein binding // inferred from physical interaction /// 16651 // oxidoreductase activity, acting on NADH or NADPH // inferred from electronic annotation	1640872_at
	1634674_at	FBgn0039593	CG9989	0.00636526	10.1247	0.834184	---	---	5515 // protein binding // inferred from physical interaction /// 3676 // nucleic acid binding // inferred from electronic annotation /// 4519 // endonuclease activity // inferred from electronic annotation	1634674_at
	1627080_at	FBgn0038718	CG17752	0.0064249	11.6281	0.845139	0006810 // transport // inferred from electronic annotation /// 0006812 // cation transport // inferred from electronic annotation /// 0006858 // extracellular transport // inferred from electronic annotation	16021 // integral to membrane // inferred from electronic annotation /// 16020 // membrane // inferred from electronic annotation	8513 // organic cation porter activity // inferred from sequence or structural similarity /// 15144 // carbohydrate transporter activity // inferred from electronic annotation /// 5215 // transporter activity // inferred from electronic annotation /// 8513 // organic cation porter activity // inferred from sequence similarity	1627080_at
	1631627_at	FBgn0000639 /// FBgn0034365	CG5335 /// Protein-1	0.00657556	11.5455	0.500796	0006810 // transport // inferred from electronic annotation /// 0015032 // storage protein import into fat body // inferred from physical interaction /// 0015032 // storage protein import into fat body // inferred from sequence or structural similarity	---	5529 // sugar binding // inferred from electronic annotation /// 8565 // protein transporter activity // inferred from physical interaction /// 8565 // protein transporter activity // inferred from sequence similarity	1631627_at
	1629352_at	FBgn0010851	UDP-glucose dehydrogenase	0.00660428	11.8473	0.735051	0006024 // glycosaminoglycan biosynthetic process // non-traceable author statement /// 0006024 // glycosaminoglycan biosynthetic process // inferred from mutant phenotype /// 0006118 // electron transport // inferred from electronic annotation /// 0006629 // lipid metabolic process // inferred from electronic annotation /// 0007166 // cell surface receptor linked signal transduction // non-trace…	---	3979 // UDP-glucose 6-dehydrogenase activity // inferred from sequence or structural similarity /// 3979 // UDP-glucose 6-dehydrogenase activity // non-traceable author statement /// 3979 // UDP-glucose 6-dehydrogenase activity // traceable author statement /// 3979 // UDP-glucose 6-dehydrogenase activity // inferred from mutant phenotype /// 3979 // UDP-glucose 6-dehydrogenase activity // inferr…	1629352_at
	1638783_at	FBgn0031357	mitochondrial ribosomal protein L48	0.00675063	11.1376	0.370909	0006412 // translation // inferred from electronic annotation	5762 // mitochondrial large ribosomal subunit // inferred from sequence or structural similarity /// 5622 // intracellular // inferred from electronic annotation /// 5840 // ribosome // inferred from electronic annotation /// 5762 // mitochondrial large ribosomal subunit // inferred from sequence similarity	3735 // structural constituent of ribosome // inferred from sequence or structural similarity /// 3735 // structural constituent of ribosome // inferred from electronic annotation /// 3735 // structural constituent of ribosome // inferred from sequence similarity	1638783_at
	1634521_at	FBgn0040512	zetaCOP	0.00688972	9.916	0.793577	0006461 // protein complex assembly // inferred from electronic annotation /// 0006810 // transport // inferred from electronic annotation /// 0006886 // intracellular protein transport // inferred from electronic annotation /// 0016192 // vesicle-mediated transport // inferred from electronic annotation	30125 // clathrin vesicle coat // inferred from electronic annotation /// 30126 // COPI vesicle coat // non-traceable author statement /// 30662 // coated vesicle membrane // inferred from electronic annotation /// 19028 // viral capsid // inferred from electronic annotation	5198 // structural molecule activity // inferred from electronic annotation	1634521_at
	1625027_a_at	FBgn0036545	GXIVsPLA2	0.00692484	11.4844	0.333898	0006644 // phospholipid metabolic process // inferred from electronic annotation /// 0016042 // lipid catabolic process // inferred from electronic annotation	5576 // extracellular region // non-traceable author statement /// 5576 // extracellular region // inferred from electronic annotation	4623 // phospholipase A2 activity // non-traceable author statement /// 5509 // calcium ion binding // inferred from electronic annotation /// 4623 // phospholipase A2 activity // inferred from electronic annotation	1625027_a_at
	1639727_at	FBgn0027583	CG7601	0.00711874	11.3996	0.382156	0008152 // metabolic process // inferred from electronic annotation	---	16491 // oxidoreductase activity // inferred from sequence or structural similarity /// 16491 // oxidoreductase activity // inferred from electronic annotation /// 16491 // oxidoreductase activity // inferred from sequence similarity	1639727_at
	1626632_at	---	---	0.00714862	9.61495	0.424223	---	---	---	1626632_at
	1641280_at	FBgn0033366	Ance-4	0.00724968	12.0896	0.662435	0006508 // proteolysis // inferred from electronic annotation	16020 // membrane // inferred from electronic annotation	4246 // peptidyl-dipeptidase A activity // non-traceable author statement /// 4246 // peptidyl-dipeptidase A activity // inferred from electronic annotation	1641280_at
	1641486_at	FBgn0052108	CG32108	0.00725372	10.3081	0.628378	---	---	---	1641486_at
	1630359_at	FBgn0051810	CG31810	0.00725509	10.8299	0.966766	0006629 // lipid metabolic process // inferred from electronic annotation /// 0008152 // metabolic process // inferred from electronic annotation /// 0008202 // steroid metabolic process // inferred from electronic annotation /// 0008202 // steroid metabolic process // inferred from sequence or structural similarity	---	16229 // steroid dehydrogenase activity // inferred from sequence or structural similarity /// 16491 // oxidoreductase activity // inferred from electronic annotation /// 16229 // steroid dehydrogenase activity // inferred from sequence similarity	1630359_at
	1628373_at	FBgn0052085	CG32085	0.00731688	10.2613	0.885591	0006508 // proteolysis // inferred from electronic annotation /// 0019538 // protein metabolic process // inferred from electronic annotation	16021 // integral to membrane // inferred from electronic annotation	1584 // rhodopsin-like receptor activity // inferred from electronic annotation /// 4197 // cysteine-type endopeptidase activity // inferred from electronic annotation	1628373_at
	1638253_at	FBgn0037786	CG5361	0.00734131	9.58611	0.865621	0001501 // skeletal development // inferred from electronic annotation /// 0007498 // mesoderm development // inferred from electronic annotation /// 0008152 // metabolic process // inferred from electronic annotation	---	4035 // alkaline phosphatase activity // inferred from sequence or structural similarity /// 19204 // nucleotide phosphatase activity // inferred from electronic annotation /// 4035 // alkaline phosphatase activity // inferred from sequence similarity	1638253_at
	1629252_at	FBgn0037282	CG14657	0.00734324	10.461	0.429607	---	---	---	1629252_at
	1634899_a_at	FBgn0036702	CG6512	0.0073438	12.7161	0.395001	0006508 // proteolysis // inferred from electronic annotation /// 0006510 // ATP-dependent proteolysis // inferred from sequence or structural similarity /// 0007067 // mitosis // inferred from electronic annotation /// 0030163 // protein catabolic process // inferred from electronic annotation	5739 // mitochondrion // inferred from sequence or structural similarity /// 5783 // endoplasmic reticulum // inferred from sequence or structural similarity /// 16020 // membrane // inferred from electronic annotation /// 16021 // integral to membrane // inferred from electronic annotation /// 5739 // mitochondrion // inferred from sequence similarity /// 5783 // endoplasmic reticulum // inferre…	166 // nucleotide binding // inferred from electronic annotation /// 4222 // metalloendopeptidase activity // inferred from sequence or structural similarity /// 5524 // ATP binding // inferred from electronic annotation /// 16887 // ATPase activity // inferred from sequence or structural similarity /// 5515 // protein binding // inferred from physical interaction /// 4222 // metalloendopeptidase…	1634899_a_at
	1637941_at	FBgn0027494	Ribosomal protein S10a	0.00741613	9.97932	0.651116	0006412 // translation // inferred from electronic annotation	5737 // cytoplasm // non-traceable author statement /// 5843 // cytosolic small ribosomal subunit (sensu Eukaryota) // inferred from sequence or structural similarity /// 30529 // ribonucleoprotein complex // inferred from electronic annotation /// 5843 // cytosolic small ribosomal subunit (sensu Eukaryota) // inferred from sequence similarity	3676 // nucleic acid binding // inferred from electronic annotation /// 3735 // structural constituent of ribosome // inferred from sequence or structural similarity /// 3735 // structural constituent of ribosome // inferred from sequence similarity	1637941_at
	1629398_at	FBgn0032699	CG10383	0.00744027	12.0221	0.616705	---	---	5488 // binding // inferred from electronic annotation	1629398_at
	1624267_at	FBgn0035878	CG7182	0.00764447	11.3559	0.516332	0006457 // protein folding // inferred from electronic annotation /// 0006950 // response to stress // inferred from electronic annotation /// 0006952 // defense response // inferred from electronic annotation /// 0009408 // response to heat // inferred from sequence or structural similarity	---	5524 // ATP binding // inferred from electronic annotation /// 5515 // protein binding // inferred from physical interaction /// 166 // nucleotide binding // inferred from electronic annotation	1624267_at
	1633789_at	FBgn0032209	Hand	0.00776065	10.78	0.573131	0001525 // angiogenesis // inferred from electronic annotation /// 0006357 // regulation of transcription from RNA polymerase II promoter // inferred from electronic annotation /// 0007498 // mesoderm development // inferred from electronic annotation /// 0007507 // heart development // inferred from electronic annotation /// 0007508 // larval heart development // inferred from mutant phenotype /…	5634 // nucleus // Unknown /// 5634 // nucleus // inferred from curator	3700 // transcription factor activity // inferred from sequence or structural similarity /// 3700 // transcription factor activity // inferred from sequence similarity	1633789_at
	1632717_a_at	FBgn0031315	CG14341	0.00787984	11.2641	0.590077	---	---	---	1632717_a_at
	1637788_at	FBgn0051176	CG31176	0.00791284	9.86498	0.625981	---	---	---	1637788_at
	1640352_at	FBgn0040954	CG13779	0.00791796	13.1572	0.376906	0006508 // proteolysis // inferred from sequence or structural similarity	502 // proteasome complex (sensu Eukaryota) // inferred from sequence or structural similarity /// 5829 // cytosol // inferred from electronic annotation /// 43234 // protein complex // inferred from electronic annotation /// 502 // proteasome complex (sensu Eukaryota) // inferred from sequence similarity	8233 // peptidase activity // inferred from sequence or structural similarity /// 5515 // protein binding // inferred from physical interaction /// 8233 // peptidase activity // inferred from sequence similarity	1640352_at
	1633971_at	FBgn0051036	CG31036	0.00804284	9.59922	0.764394	---	---	5515 // protein binding // inferred from physical interaction	1633971_at
	1639264_at	FBgn0015075	Dead-box-1	0.00813181	10.7314	0.672432	0000245 // spliceosome assembly // inferred from sequence or structural similarity /// 0001700 // embryonic development via the syncytial blastoderm // inferred from expression pattern /// 0006446 // regulation of translational initiation // inferred from sequence or structural similarity /// 0042254 // ribosome biogenesis and assembly // inferred from sequence or structural similarity	---	3676 // nucleic acid binding // inferred from electronic annotation /// 3724 // RNA helicase activity // inferred from electronic annotation /// 4386 // helicase activity // inferred from sequence or structural similarity /// 5524 // ATP binding // inferred from electronic annotation /// 8026 // ATP-dependent helicase activity // inferred from sequence or structural similarity /// 166 // nucleoti…	1639264_at
	1637928_at	FBgn0034715	Organic anion transporting polypeptide 58Db	0.00827307	11.1607	0.822915	0006810 // transport // inferred from electronic annotation /// 0006820 // anion transport // inferred from electronic annotation /// 0015711 // organic anion transport // inferred from sequence or structural similarity	16020 // membrane // inferred from electronic annotation	8514 // organic anion transporter activity // inferred from sequence or structural similarity /// 8514 // organic anion transporter activity // inferred from sequence similarity	1637928_at
	1637194_at	FBgn0034876	wing morphogenesis defect	0.00851762	12.0781	0.410329	0007178 // transmembrane receptor protein serine/threonine kinase signaling pathway // inferred from electronic annotation /// 0007476 // imaginal disc-derived wing morphogenesis // inferred from mutant phenotype	---	5102 // receptor binding // inferred from sequence or structural similarity /// 5102 // receptor binding // inferred from sequence similarity	1637194_at
	1631051_at	FBgn0032883	CG9323	0.00854309	11.2528	0.642689	0000398 // nuclear mRNA splicing, via spliceosome // inferred from electronic annotation	16021 // integral to membrane // inferred from electronic annotation	1584 // rhodopsin-like receptor activity // inferred from electronic annotation /// 3676 // nucleic acid binding // inferred from electronic annotation /// 3724 // RNA helicase activity // inferred from electronic annotation /// 4386 // helicase activity // inferred from sequence or structural similarity /// 5524 // ATP binding // inferred from electronic annotation /// 8026 // ATP-dependent heli…	1631051_at
	1629916_at	FBgn0029131	death executioner Bcl-2 homologue	0.00855625	11.745	0.547069	0006915 // apoptosis // inferred from expression pattern /// 0006915 // apoptosis // inferred from mutant phenotype /// 0006915 // apoptosis // inferred from sequence or structural similarity /// 0006915 // apoptosis // non-traceable author statement /// 0006915 // apoptosis // traceable author statement /// 0006915 // apoptosis // inferred from electronic annotation /// 0006916 // anti-apoptosis…	5740 // mitochondrial envelope // inferred from direct assay /// 5741 // mitochondrial outer membrane // inferred from sequence or structural similarity /// 5741 // mitochondrial outer membrane // inferred from sequence similarity	---	1629916_at
	1632149_at	FBgn0038416	CG17930	0.00870133	10.4481	0.787825	0006810 // transport // inferred from electronic annotation	16020 // membrane // inferred from electronic annotation /// 16021 // integral to membrane // inferred from electronic annotation	5215 // transporter activity // inferred from electronic annotation	1632149_at
	1633356_s_at	FBgn0000039	Dalpha2	0.00872316	9.85828	0.457139	0006810 // transport // inferred from electronic annotation /// 0006811 // ion transport // inferred from electronic annotation /// 0006812 // cation transport // inferred from electronic annotation /// 0006936 // muscle contraction // inferred from electronic annotation /// 0007270 // nerve-nerve synaptic transmission // inferred from electronic annotation /// 0007274 // neuromuscular synaptic t…	5887 // integral to plasma membrane // non-traceable author statement /// 5892 // nicotinic acetylcholine-gated receptor-channel complex // inferred from sequence or structural similarity /// 45211 // postsynaptic membrane // inferred from electronic annotation /// 16020 // membrane // inferred from electronic annotation /// 16021 // integral to membrane // inferred from electronic annotation ///…	4889 // nicotinic acetylcholine-activated cation-selective channel activity // inferred from sequence or structural similarity /// 15464 // acetylcholine receptor activity // inferred from electronic annotation /// 5515 // protein binding // inferred from physical interaction /// 4872 // receptor activity // inferred from electronic annotation /// 4889 // nicotinic acetylcholine-activated cation-…	1633356_s_at
	1628353_at	FBgn0001149	CG10045 Glutathione S-transferase	0.00883541	14.62	0.925929	0006952 // defense response // inferred from electronic annotation /// 0009636 // response to toxin // inferred from electronic annotation	---	4364 // glutathione transferase activity // inferred from direct assay /// 4364 // glutathione transferase activity // inferred from sequence or structural similarity /// 4364 // glutathione transferase activity // non-traceable author statement /// 5515 // protein binding // inferred from physical interaction /// 4364 // glutathione transferase activity // inferred from electronic annotation ///…	1628353_at
	1631137_at	FBgn0036237	viral IAP-associated factor	0.00897016	11.68	0.751939	0006915 // apoptosis // inferred from electronic annotation /// 0043281 // regulation of caspase activity // inferred from sequence or structural similarity	5737 // cytoplasm // inferred from sequence or structural similarity /// 5737 // cytoplasm // inferred from sequence similarity	5515 // protein binding // inferred from sequence or structural similarity /// 5515 // protein binding // inferred from sequence similarity	1631137_at
	1641590_at	FBgn0038118	timeless 2	0.00897339	10.0826	0.752661	0007275 // multicellular organismal development // inferred from electronic annotation /// 0019226 // transmission of nerve impulse // inferred from electronic annotation	---	---	1641590_at
	1638856_at	FBgn0000092	0.9kb transcript /// CG2650	0.00900689	9.70026	0.908894	0007623 // circadian rhythm // inferred from expression pattern /// 0048511 // rhythmic process // inferred from electronic annotation	---	---	1638856_at
	1638231_at	FBgn0039075	CG4393	0.00918053	9.69581	0.416826	---	---	5057 // receptor signaling protein activity // inferred from electronic annotation /// 5102 // receptor binding // inferred from electronic annotation	1638231_at
	1622946_at	FBgn0037936	CG6908	0.00937029	12.3608	0.969275	---	---	166 // nucleotide binding // inferred from electronic annotation /// 16301 // kinase activity // inferred from electronic annotation /// 16740 // transferase activity // inferred from electronic annotation	1622946_at
	1630705_at	FBgn0037843	CG4511	0.00950361	10.6397	0.751051	---	---	5524 // ATP binding // inferred from sequence or structural similarity /// 5515 // protein binding // inferred from physical interaction /// 5524 // ATP binding // inferred from sequence similarity	1630705_at
	1640411_at	FBgn0043825	CG18284	0.0095215	10.9924	0.716135	0006629 // lipid metabolic process // inferred from electronic annotation /// 0006629 // lipid metabolic process // inferred from sequence or structural similarity	---	16298 // lipase activity // inferred from electronic annotation /// 16298 // lipase activity // inferred from sequence or structural similarity /// 16787 // hydrolase activity // inferred from electronic annotation /// 16789 // carboxylic ester hydrolase activity // inferred from electronic annotation /// 16298 // lipase activity // inferred from sequence similarity	1640411_at
	1629723_at	FBgn0037929	CG14714	0.00963965	10.8695	0.408472	0006457 // protein folding // inferred from electronic annotation /// 0006470 // protein amino acid dephosphorylation // non-traceable author statement /// 0006470 // protein amino acid dephosphorylation // inferred from electronic annotation /// 0007165 // signal transduction // inferred from electronic annotation /// 0016311 // dephosphorylation // inferred from electronic annotation	---	4725 // protein tyrosine phosphatase activity // non-traceable author statement /// 4872 // receptor activity // inferred from electronic annotation /// 4721 // phosphoprotein phosphatase activity // inferred from electronic annotation /// 4725 // protein tyrosine phosphatase activity // inferred from electronic annotation /// 16787 // hydrolase activity // inferred from electronic annotation	1629723_at
	1639943_at	FBgn0034628	acyl co-enzyme A oxidase	0.00965968	12.0023	0.842864	0006118 // electron transport // inferred from electronic annotation /// 0006631 // fatty acid metabolic process // inferred from electronic annotation /// 0006635 // fatty acid beta-oxidation // inferred from electronic annotation /// 0008152 // metabolic process // inferred from electronic annotation	5777 // peroxisome // inferred from sequence or structural similarity /// 5777 // peroxisome // inferred from electronic annotation /// 5777 // peroxisome // inferred from sequence similarity	3997 // acyl-CoA oxidase activity // inferred from sequence or structural similarity /// 16401 // palmitoyl-CoA oxidase activity // inferred from sequence or structural similarity /// 3995 // acyl-CoA dehydrogenase activity // inferred from electronic annotation /// 3997 // acyl-CoA oxidase activity // inferred from electronic annotation /// 50660 // FAD binding // inferred from electronic annota…	1639943_at
	1630827_s_at	---	---	0.00971526	10.0735	0.618935	0032313 // regulation of Rab GTPase activity // inferred from electronic annotation	---	5083 // small GTPase regulator activity // inferred from electronic annotation	1630827_s_at
	1636818_at	FBgn0032181	CG13133	0.00972321	9.97001	0.458825	---	---	5515 // protein binding // inferred from physical interaction	1636818_at
	1623710_at	FBgn0036985	CG5847	0.00985366	9.42063	0.727769	0006952 // defense response // inferred from electronic annotation /// 0007155 // cell adhesion // inferred from electronic annotation	---	4872 // receptor activity // inferred from electronic annotation /// 5214 // structural constituent of cuticle (sensu Insecta) // inferred from sequence or structural similarity /// 5214 // structural constituent of cuticle (sensu Insecta) // inferred from sequence similarity	1623710_at
	1631666_s_at	FBgn0037229	CG9766	0.00987873	9.55859	0.460645	---	---	---	1631666_s_at
Trait	Probe Set ID	Flybase_ID	Gene Name	Regression p-value	Mean Expression	H2	Gene Ontology Biological Process	Gene Ontology Cellular Component	Gene Ontology Molecular Function	Probe Set ID
Glycerol	1623817_at	FBgn0028534	CG7916	1.70265e-06	13.5122	0.867765	---	---	5515 // protein binding // inferred from physical interaction	1623817_at
	1625688_at	FBgn0037807	CG6293	1.39054e-05	11.5974	0.858189	0006139 // nucleobase, nucleoside, nucleotide and nucleic acid metabolic process // inferred from electronic annotation /// 0006810 // transport // inferred from electronic annotation /// 0015931 // nucleobase, nucleoside, nucleotide and nucleic acid transport // inferred from electronic annotation	16020 // membrane // inferred from electronic annotation	8520 // L-ascorbate:sodium symporter activity // inferred from sequence or structural similarity /// 5515 // protein binding // inferred from physical interaction /// 5215 // transporter activity // inferred from electronic annotation /// 8520 // L-ascorbate:sodium symporter activity // inferred from sequence similarity	1625688_at
	1627982_at	FBgn0051077	CG31077	2.30388e-05	11.5153	0.795098	0006030 // chitin metabolic process // inferred from electronic annotation	5576 // extracellular region // inferred from electronic annotation	8061 // chitin binding // inferred from electronic annotation	1627982_at
	1629520_at	FBgn0028920	CG8997	4.29135e-05	14.3774	0.842475	---	---	---	1629520_at
	1633106_at	FBgn0035907	CG6662	6.42363e-05	11.5793	0.828825	0006800 // oxygen and reactive oxygen species metabolic process // inferred from electronic annotation /// 0006952 // defense response // inferred from electronic annotation /// 0008152 // metabolic process // inferred from electronic annotation /// 0009636 // response to toxin // inferred from electronic annotation	5737 // cytoplasm // inferred from electronic annotation	4364 // glutathione transferase activity // inferred from sequence or structural similarity /// 5515 // protein binding // inferred from physical interaction /// 4364 // glutathione transferase activity // inferred from electronic annotation /// 4364 // glutathione transferase activity // inferred from sequence similarity	1633106_at
	1639787_at	FBgn0037918	CG6791	7.55378e-05	10.4094	0.651962	---	5634 // nucleus // inferred from electronic annotation /// 5622 // intracellular // inferred from electronic annotation	3676 // nucleic acid binding // inferred from electronic annotation /// 8270 // zinc ion binding // inferred from electronic annotation /// 46872 // metal ion binding // inferred from electronic annotation	1639787_at
	1639567_at	FBgn0030092	frataxin-like	8.64402e-05	11.0603	0.561613	0006879 // cellular iron ion homeostasis // inferred from sequence or structural similarity /// 0006879 // cellular iron ion homeostasis // non-traceable author statement /// 0006879 // cellular iron ion homeostasis // inferred from electronic annotation	5739 // mitochondrion // inferred from sequence or structural similarity /// 5739 // mitochondrion // non-traceable author statement /// 5739 // mitochondrion // inferred from electronic annotation /// 5739 // mitochondrion // inferred from sequence similarity	---	1639567_at
	1638074_at	FBgn0035906	CG6673	8.94644e-05	11.2882	0.676903	0006800 // oxygen and reactive oxygen species metabolic process // inferred from electronic annotation /// 0006952 // defense response // inferred from electronic annotation /// 0006979 // response to oxidative stress // inferred from mutant phenotype /// 0008152 // metabolic process // inferred from electronic annotation /// 0008340 // determination of adult life span // inferred from mutant phe…	5737 // cytoplasm // inferred from electronic annotation	4364 // glutathione transferase activity // inferred from sequence or structural similarity /// 4364 // glutathione transferase activity // inferred from electronic annotation /// 4364 // glutathione transferase activity // inferred from sequence similarity	1638074_at
	1636182_a_at	FBgn0036317	CG10948	9.14516e-05	10.5038	0.386374	---	---	3729 // mRNA binding // inferred from sequence or structural similarity /// 166 // nucleotide binding // inferred from electronic annotation /// 3676 // nucleic acid binding // inferred from electronic annotation /// 3723 // RNA binding // inferred from electronic annotation /// 3729 // mRNA binding // inferred from sequence similarity	1636182_a_at
	1628888_at	FBgn0032673	CG7180	9.68105e-05	10.959	0.730455	0006470 // protein amino acid dephosphorylation // inferred from sequence or structural similarity /// 0006470 // protein amino acid dephosphorylation // non-traceable author statement /// 0006470 // protein amino acid dephosphorylation // inferred from electronic annotation /// 0016311 // dephosphorylation // inferred from electronic annotation	---	4725 // protein tyrosine phosphatase activity // inferred from sequence or structural similarity /// 4725 // protein tyrosine phosphatase activity // non-traceable author statement /// 4872 // receptor activity // inferred from electronic annotation /// 5515 // protein binding // inferred from physical interaction /// 4237 // membrane dipeptidase activity // inferred from electronic annotation //…	1628888_at
	1633869_at	FBgn0000439	deformed	0.000101068	9.80286	0.450494	0006350 // transcription // inferred from electronic annotation /// 0006355 // regulation of transcription, DNA-dependent // inferred from electronic annotation /// 0006357 // regulation of transcription from RNA polymerase II promoter // inferred from electronic annotation /// 0006917 // induction of apoptosis // inferred from genetic interaction /// 0006917 // induction of apoptosis // inferred…	5634 // nucleus // non-traceable author statement /// 5634 // nucleus // inferred from electronic annotation	3700 // transcription factor activity // non-traceable author statement /// 3700 // transcription factor activity // traceable author statement /// 3702 // RNA polymerase II transcription factor activity // non-traceable author statement /// 5515 // protein binding // inferred from physical interaction /// 3677 // DNA binding // inferred from electronic annotation /// 3700 // transcription factor…	1633869_at
	1624056_a_at	FBgn0028859	CG12455	0.000162857	9.59515	0.565909	0006812 // cation transport // inferred from electronic annotation /// 0006936 // muscle contraction // inferred from electronic annotation	16020 // membrane // inferred from electronic annotation	5245 // voltage-gated calcium channel activity // inferred from sequence or structural similarity /// 5262 // calcium channel activity // inferred from sequence or structural similarity /// 5245 // voltage-gated calcium channel activity // inferred from sequence similarity /// 5262 // calcium channel activity // inferred from sequence similarity	1624056_a_at
	1635972_at	FBgn0035532	CG15014	0.000165527	11.3582	0.637556	---	---	---	1635972_at
	1641382_at	FBgn0011660	Pms2	0.000167023	10.5242	0.814429	0006298 // mismatch repair // inferred from sequence or structural similarity /// 0006298 // mismatch repair // inferred from electronic annotation /// 0009401 // phosphoenolpyruvate-dependent sugar phosphotransferase system // inferred from electronic annotation	---	3676 // nucleic acid binding // inferred from electronic annotation /// 5351 // sugar porter activity // inferred from electronic annotation /// 5524 // ATP binding // inferred from electronic annotation	1641382_at
	1635315_at	---	---	0.000169821	9.51469	0.36836	---	---	---	1635315_at
	1629948_at	FBgn0035955	CG5194	0.000175783	11.2119	0.671756	---	---	---	1629948_at
	1637736_a_at	FBgn0030930	polypeptide GalNAc transferase 7	0.000188906	10.7869	0.533552	0005976 // polysaccharide metabolic process // inferred from electronic annotation /// 0006486 // protein amino acid glycosylation // inferred from electronic annotation /// 0009312 // oligosaccharide biosynthetic process // inferred from direct assay	5795 // Golgi stack // non-traceable author statement /// 16020 // membrane // inferred from electronic annotation /// 16021 // integral to membrane // inferred from electronic annotation	4653 // polypeptide N-acetylgalactosaminyltransferase activity // inferred from direct assay /// 4653 // polypeptide N-acetylgalactosaminyltransferase activity // inferred from sequence or structural similarity /// 4653 // polypeptide N-acetylgalactosaminyltransferase activity // non-traceable author statement /// 5509 // calcium ion binding // inferred from electronic annotation /// 5529 // suga…	1637736_a_at
	1633036_s_at	FBgn0030882 /// FBgn0052495	CG32495 /// Glutathione Synthetase	0.000206928	12.2086	0.751489	0006412 // translation // inferred from electronic annotation /// 0006750 // glutathione biosynthetic process // inferred from sequence or structural similarity /// 0006750 // glutathione biosynthetic process // inferred from electronic annotation /// 0019538 // protein metabolic process // inferred from electronic annotation	---	4363 // glutathione synthase activity // inferred from sequence or structural similarity /// 5524 // ATP binding // inferred from electronic annotation /// 3824 // catalytic activity // inferred from electronic annotation /// 16874 // ligase activity // inferred from electronic annotation /// 4363 // glutathione synthase activity // inferred from electronic annotation /// 4363 // glutathione synt…	1633036_s_at
	1623371_at	FBgn0030265	CG11126	0.00022933	10.2214	0.872793	0006139 // nucleobase, nucleoside, nucleotide and nucleic acid metabolic process // inferred from electronic annotation /// 0009166 // nucleotide catabolic process // inferred from electronic annotation	---	8253 // 5'-nucleotidase activity // inferred from sequence or structural similarity /// 19204 // nucleotide phosphatase activity // inferred from electronic annotation /// 166 // nucleotide binding // inferred from electronic annotation /// 16787 // hydrolase activity // inferred from electronic annotation /// 46872 // metal ion binding // inferred from electronic annotation /// 8253 // 5'-nucleo…	1623371_at
	1636606_at	FBgn0038524	slalom	0.000332787	11.1584	0.62932	0005975 // carbohydrate metabolic process // inferred from electronic annotation /// 0006810 // transport // inferred from electronic annotation /// 0007275 // multicellular organismal development // inferred from electronic annotation /// 0008643 // carbohydrate transport // inferred from electronic annotation /// 0046963 // 3'-phosphoadenosine 5'-phosphosulfate transport // inferred from direct…	5794 // Golgi apparatus // inferred from direct assay /// 5794 // Golgi apparatus // non-traceable author statement /// 16020 // membrane // inferred from electronic annotation /// 16021 // integral to membrane // inferred from electronic annotation /// 16021 // integral to membrane // non-traceable author statement	5459 // UDP-galactose transporter activity // inferred from sequence or structural similarity /// 46964 // 3'-phosphoadenosine 5'-phosphosulfate transporter activity // inferred from direct assay /// 46964 // 3'-phosphoadenosine 5'-phosphosulfate transporter activity // non-traceable author statement /// 5459 // UDP-galactose transporter activity // inferred from sequence similarity	1636606_at
	1627770_at	FBgn0010314	Cyclin-dependent kinase subunit 30A	0.000336238	11.1473	0.781769	0000074 // regulation of progression through cell cycle // inferred from electronic annotation /// 0006468 // protein amino acid phosphorylation // inferred from sequence or structural similarity /// 0006468 // protein amino acid phosphorylation // non-traceable author statement /// 0007049 // cell cycle // inferred from mutant phenotype /// 0007049 // cell cycle // inferred from electronic annot…	---	4674 // protein serine/threonine kinase activity // non-traceable author statement /// 4693 // cyclin-dependent protein kinase activity // inferred from sequence or structural similarity /// 5515 // protein binding // inferred from physical interaction /// 16538 // cyclin-dependent protein kinase regulator activity // inferred from sequence or structural similarity /// 16538 // cyclin-dependent p…	1627770_at
	1629441_at	FBgn0036688	Fermitin 2	0.000367472	10.4132	0.650911	---	5856 // cytoskeleton // inferred from electronic annotation	5488 // binding // inferred from electronic annotation	1629441_at
	1625747_at	FBgn0038747	RhoGAP92B	0.000387463	11.2714	0.412466	0006886 // intracellular protein transport // inferred from electronic annotation /// 0007165 // signal transduction // inferred from electronic annotation /// 0017157 // regulation of exocytosis // inferred from electronic annotation	5622 // intracellular // inferred from electronic annotation /// 5737 // cytoplasm // inferred from electronic annotation /// 5840 // ribosome // inferred from electronic annotation	5083 // small GTPase regulator activity // inferred from electronic annotation /// 5096 // GTPase activator activity // inferred from sequence or structural similarity /// 3735 // structural constituent of ribosome // inferred from electronic annotation /// 5515 // protein binding // inferred from electronic annotation /// 5096 // GTPase activator activity // inferred from sequence similarity	1625747_at
	1636487_at	FBgn0038849	CG7079	0.000395263	11.1116	0.536041	---	---	---	1636487_at
	1628927_at	FBgn0032601	yellow-b	0.000398542	10.7454	0.690809	---	---	5515 // protein binding // inferred from physical interaction	1628927_at
	1640758_at	FBgn0052613	CG32613	0.000411568	9.47024	0.460038	---	---	---	1640758_at
	1637038_at	FBgn0037569	tex	0.000437403	10.4728	0.473243	---	---	---	1637038_at
	1630416_at	FBgn0024887	kin17	0.000448638	11.2347	0.558046	---	5634 // nucleus // inferred from electronic annotation /// 5622 // intracellular // inferred from electronic annotation	3676 // nucleic acid binding // inferred from sequence or structural similarity /// 8270 // zinc ion binding // inferred from electronic annotation /// 3676 // nucleic acid binding // inferred from electronic annotation /// 3676 // nucleic acid binding // inferred from sequence similarity	1630416_at
	1631784_at	FBgn0039291	CG13663	0.000451347	11.0909	0.450886	---	---	---	1631784_at
	1637403_at	FBgn0028533	CG7953	0.000457948	13.5786	0.854015	---	---	---	1637403_at
	1624837_at	FBgn0035805	CG7506	0.000485185	11.0964	0.367778	---	---	---	1624837_at
	1633957_s_at	FBgn0038704	CG5316	0.000489551	10.7757	0.651943	0000012 // single strand break repair // inferred from sequence or structural similarity /// 0006281 // DNA repair // inferred from electronic annotation /// 0006974 // response to DNA damage stimulus // inferred from electronic annotation	5634 // nucleus // inferred from sequence or structural similarity /// 5622 // intracellular // inferred from electronic annotation /// 5634 // nucleus // inferred from electronic annotation /// 5634 // nucleus // inferred from sequence similarity	3684 // damaged DNA binding // inferred from sequence or structural similarity /// 8270 // zinc ion binding // inferred from electronic annotation /// 3676 // nucleic acid binding // inferred from electronic annotation /// 46872 // metal ion binding // inferred from electronic annotation /// 3684 // damaged DNA binding // inferred from sequence similarity	1633957_s_at
	1634359_a_at	FBgn0032105	Borealin	0.000498065	11.5138	0.750048	0000236 // mitotic prometaphase // inferred from mutant phenotype /// 0000910 // cytokinesis // inferred from mutant phenotype /// 0007049 // cell cycle // inferred from electronic annotation /// 0007067 // mitosis // inferred from mutant phenotype /// 0007067 // mitosis // inferred from electronic annotation /// 0007423 // sensory organ development // inferred from mutant phenotype /// 0008104 /…	775 // chromosome, pericentric region // inferred from electronic annotation /// 5634 // nucleus // inferred from electronic annotation /// 5694 // chromosome // inferred from electronic annotation	---	1634359_a_at
	1631059_at	FBgn0003093	protein kinase C	0.000500603	10.5996	0.55778	0000165 // MAPKKK cascade // inferred from electronic annotation /// 0006468 // protein amino acid phosphorylation // inferred from sequence or structural similarity /// 0006468 // protein amino acid phosphorylation // non-traceable author statement /// 0006468 // protein amino acid phosphorylation // inferred from electronic annotation /// 0007049 // cell cycle // inferred from electronic annota…	---	4674 // protein serine/threonine kinase activity // non-traceable author statement /// 4697 // protein kinase C activity // inferred from sequence or structural similarity /// 4698 // calcium-dependent protein kinase C activity // non-traceable author statement /// 4701 // diacylglycerol-activated phospholipid-dependent protein kinase C activity // non-traceable author statement /// 4702 // recep…	1631059_at
	1637374_at	FBgn0053779	CG33779	0.000505623	9.91158	0.424907	---	---	---	1637374_at
	1635764_at	FBgn0037853	CG14696	0.000523797	9.87105	0.94094	---	---	---	1635764_at
	1630023_at	FBgn0031820	Daxx-like protein	0.00053945	11.4384	0.478804	0006915 // apoptosis // inferred from electronic annotation /// 0006917 // induction of apoptosis // inferred from electronic annotation /// 0007165 // signal transduction // inferred from electronic annotation /// 0007242 // intracellular signaling cascade // inferred from electronic annotation /// 0007254 // JNK cascade // inferred from electronic annotation	---	5057 // receptor signaling protein activity // inferred from electronic annotation	1630023_at
	1641463_at	FBgn0032420	CG6583	0.000543799	11.2946	0.750757	---	---	---	1641463_at
	1630066_at	FBgn0027073	CG4302	0.000563288	12.0654	0.913679	0005976 // polysaccharide metabolic process // inferred from electronic annotation /// 0006952 // defense response // inferred from electronic annotation /// 0008152 // metabolic process // inferred from electronic annotation /// 0009636 // response to toxin // inferred from electronic annotation	---	15020 // glucuronosyltransferase activity // inferred from sequence or structural similarity /// 5515 // protein binding // inferred from physical interaction /// 16740 // transferase activity // inferred from electronic annotation /// 16757 // transferase activity, transferring glycosyl groups // inferred from electronic annotation /// 16758 // transferase activity, transferring hexosyl groups /…	1630066_at
	1636401_a_at	FBgn0020392	N-myristoyl transferase	0.000588919	12.3121	0.518086	0006499 // N-terminal protein myristoylation // inferred from direct assay /// 0006499 // N-terminal protein myristoylation // inferred from sequence or structural similarity /// 0006499 // N-terminal protein myristoylation // non-traceable author statement /// 0006499 // N-terminal protein myristoylation // inferred from electronic annotation /// 0007391 // dorsal closure // traceable author sta…	5624 // membrane fraction // inferred from direct assay /// 16020 // membrane // inferred from electronic annotation	4379 // glycylpeptide N-tetradecanoyltransferase activity // inferred from direct assay /// 4379 // glycylpeptide N-tetradecanoyltransferase activity // inferred from sequence or structural similarity /// 4379 // glycylpeptide N-tetradecanoyltransferase activity // inferred from electronic annotation /// 8415 // acyltransferase activity // inferred from electronic annotation /// 16740 // transfer…	1636401_a_at
	1639046_at	FBgn0038667	CG5454	0.000611169	12.0553	0.481793	0000381 // regulation of alternative nuclear mRNA splicing, via spliceosome // inferred from mutant phenotype /// 0000398 // nuclear mRNA splicing, via spliceosome // inferred from sequence or structural similarity	5634 // nucleus // Unknown /// 5685 // snRNP U1 // inferred from sequence or structural similarity /// 5692 // snRNP U11 // inferred from sequence or structural similarity /// 5634 // nucleus // inferred from electronic annotation /// 5634 // nucleus // inferred from curator /// 5685 // snRNP U1 // inferred from sequence similarity /// 5692 // snRNP U11 // inferred from sequence similarity	3729 // mRNA binding // inferred from sequence or structural similarity /// 8270 // zinc ion binding // inferred from electronic annotation /// 5515 // protein binding // inferred from physical interaction /// 3676 // nucleic acid binding // inferred from electronic annotation /// 3729 // mRNA binding // inferred from sequence similarity	1639046_at
	1628476_at	FBgn0042693	PP2A B' subunit	0.000613184	10.7542	0.567711	0006470 // protein amino acid dephosphorylation // inferred from sequence or structural similarity /// 0006916 // anti-apoptosis // non-traceable author statement /// 0007165 // signal transduction // inferred from electronic annotation /// 0007242 // intracellular signaling cascade // inferred from electronic annotation	159 // protein phosphatase type 2A complex // inferred from sequence or structural similarity /// 159 // protein phosphatase type 2A complex // inferred from electronic annotation /// 159 // protein phosphatase type 2A complex // inferred from sequence similarity	8601 // protein phosphatase type 2A regulator activity // inferred from sequence or structural similarity /// 8601 // protein phosphatase type 2A regulator activity // non-traceable author statement /// 8601 // protein phosphatase type 2A regulator activity // inferred from electronic annotation /// 8601 // protein phosphatase type 2A regulator activity // inferred from sequence similarity	1628476_at
	1638680_at	FBgn0038857	CG17282	0.000643103	11.0551	0.618256	---	---	5488 // binding // inferred from electronic annotation	1638680_at
	1627150_at	FBgn0024987	CG3056	0.000687012	11.6162	0.472664	0000398 // nuclear mRNA splicing, via spliceosome // inferred from electronic annotation /// 0006398 // histone mRNA 3'-end processing // inferred from electronic annotation /// 0007530 // sex determination // inferred from electronic annotation /// 0008283 // cell proliferation // inferred from electronic annotation	---	3729 // mRNA binding // inferred from sequence or structural similarity /// 166 // nucleotide binding // inferred from electronic annotation /// 3676 // nucleic acid binding // inferred from electronic annotation /// 3723 // RNA binding // inferred from electronic annotation /// 3729 // mRNA binding // inferred from sequence similarity	1627150_at
	1625728_at	FBgn0037679	CG8866	0.000689519	10.1621	0.344347	0006468 // protein amino acid phosphorylation // non-traceable author statement /// 0006468 // protein amino acid phosphorylation // inferred from electronic annotation	---	4672 // protein kinase activity // non-traceable author statement /// 4674 // protein serine/threonine kinase activity // inferred from sequence or structural similarity /// 4702 // receptor signaling protein serine/threonine kinase activity // inferred from electronic annotation /// 4713 // protein-tyrosine kinase activity // inferred from electronic annotation /// 5524 // ATP binding // inferre…	1625728_at
	1625780_a_at	FBgn0034860	CG9812	0.00073464	13.0874	0.590908	---	---	---	1625780_a_at
	1635468_a_at	FBgn0036689	CG7730	0.000750342	11.1559	0.83537	---	---	---	1635468_a_at
	1625949_at	FBgn0001128	glycerol 3 phosphate dehydrogenase	0.000766383	12.7752	0.564593	0005975 // carbohydrate metabolic process // inferred from electronic annotation /// 0006072 // glycerol-3-phosphate metabolic process // inferred from sequence or structural similarity /// 0006072 // glycerol-3-phosphate metabolic process // inferred from electronic annotation /// 0006127 // glycerophosphate shuttle // non-traceable author statement /// 0006629 // lipid metabolic process // infe…	5737 // cytoplasm // non-traceable author statement /// 9331 // glycerol-3-phosphate dehydrogenase complex // inferred from electronic annotation /// 5737 // cytoplasm // inferred from electronic annotation	4367 // glycerol-3-phosphate dehydrogenase (NAD+) activity // inferred from sequence or structural similarity /// 4367 // glycerol-3-phosphate dehydrogenase (NAD+) activity // non-traceable author statement /// 4367 // glycerol-3-phosphate dehydrogenase (NAD+) activity // inferred from electronic annotation /// 16491 // oxidoreductase activity // inferred from electronic annotation /// 16614 // o…	1625949_at
	1636929_at	FBgn0050476	aveugle	0.000770647	10.6049	0.55459	0001751 // compound eye photoreceptor cell differentiation // inferred from mutant phenotype /// 0001754 // eye photoreceptor cell differentiation // inferred from mutant phenotype /// 0007165 // signal transduction // inferred from direct assay /// 0007173 // epidermal growth factor receptor signaling pathway // inferred from mutant phenotype /// 0007601 // visual perception // inferred from ele…	5737 // cytoplasm // inferred from direct assay	---	1636929_at
	1637123_a_at	FBgn0053281	CG33281	0.000782146	10.441	0.6628	0006810 // transport // inferred from electronic annotation /// 0015749 // monosaccharide transport // inferred from sequence or structural similarity	16020 // membrane // inferred from electronic annotation /// 16020 // membrane // inferred from sequence or structural similarity /// 16021 // integral to membrane // inferred from electronic annotation /// 16020 // membrane // inferred from sequence similarity	15145 // monosaccharide transporter activity // inferred from sequence or structural similarity /// 5215 // transporter activity // inferred from electronic annotation /// 15145 // monosaccharide transporter activity // inferred from sequence similarity	1637123_a_at
	1636541_at	FBgn0053052	CG33052	0.000791354	11.041	0.502237	0001745 // compound eye morphogenesis // inferred from mutant phenotype /// 0006810 // transport // inferred from electronic annotation /// 0007367 // segment polarity determination // inferred from mutant phenotype /// 0007423 // sensory organ development // inferred from mutant phenotype /// 0007447 // imaginal disc pattern formation // inferred from mutant phenotype /// 0007476 // imaginal dis…	16020 // membrane // inferred from electronic annotation /// 16021 // integral to membrane // inferred from electronic annotation	5515 // protein binding // inferred from physical interaction /// 5457 // GDP-fucose transporter activity // inferred from direct assay /// 5458 // GDP-mannose transporter activity // inferred from direct assay /// 5459 // UDP-galactose transporter activity // inferred from direct assay /// 5460 // UDP-glucose transporter activity // inferred from direct assay /// 5461 // UDP-glucuronic acid tran…	1636541_at
	1628976_at	FBgn0031043	CG14222	0.000800935	11.7111	0.415352	0006473 // protein amino acid acetylation // inferred from electronic annotation /// 0008152 // metabolic process // inferred from electronic annotation	---	8080 // N-acetyltransferase activity // inferred from electronic annotation /// 16407 // acetyltransferase activity // inferred from electronic annotation /// 19186 // acyl-CoA N-acyltransferase activity // inferred from sequence or structural similarity /// 19186 // acyl-CoA N-acyltransferase activity // inferred from sequence similarity	1628976_at
	1633812_at	FBgn0033593	CG9080	0.000827398	11.8495	0.84966	---	---	---	1633812_at
	1625602_at	---	---	0.000884209	9.55809	0.363359	---	---	---	1625602_at
	1641403_at	FBgn0035420	CG14967	0.000890534	11.5275	0.408274	---	---	---	1641403_at
	1624681_at	---	---	0.000891495	9.67631	0.700591	---	---	---	1624681_at
	1637473_s_at	FBgn0042127 /// FBgn0042125	CG18789 /// CG18787	0.000892551	11.723	0.576231	---	---	3676 // nucleic acid binding // inferred from electronic annotation /// 8270 // zinc ion binding // inferred from electronic annotation	1637473_s_at
	1636972_at	FBgn0036096	CG8003	0.00096169	11.2988	0.38952	---	---	5515 // protein binding // inferred from physical interaction /// 8270 // zinc ion binding // inferred from electronic annotation	1636972_at
	1626547_at	---	---	0.000969618	9.79116	0.450137	---	---	---	1626547_at
	1629467_at	FBgn0052005	CG32005	0.000990562	9.75759	0.475194	0006355 // regulation of transcription, DNA-dependent // inferred from electronic annotation	---	3677 // DNA binding // inferred from electronic annotation	1629467_at
	1629288_s_at	FBgn0030630 /// FBgn0030629	CG12608 /// CG9123	0.00100446	10.8988	0.5634	---	---	5515 // protein binding // inferred from physical interaction	1629288_s_at
	1631853_at	FBgn0035675	CG6610	0.00102807	11.6872	0.320296	0000398 // nuclear mRNA splicing, via spliceosome // inferred from sequence or structural similarity /// 0016071 // mRNA metabolic process // inferred from electronic annotation	5681 // spliceosome complex // inferred from sequence or structural similarity /// 5688 // snRNP U6 // non-traceable author statement /// 5732 // small nucleolar ribonucleoprotein complex // inferred from electronic annotation /// 30532 // small nuclear ribonucleoprotein complex // inferred from sequence or structural similarity /// 30529 // ribonucleoprotein complex // inferred from electronic a…	5515 // protein binding // inferred from physical interaction	1631853_at
	1631479_at	FBgn0002283	lethal(3)73Ah	0.0010437	11.4524	0.558064	0006139 // nucleobase, nucleoside, nucleotide and nucleic acid metabolic process // inferred from electronic annotation /// 0006357 // regulation of transcription from RNA polymerase II promoter // inferred from electronic annotation /// 0006366 // transcription from RNA polymerase II promoter // inferred from electronic annotation /// 0007275 // multicellular organismal development // inferred f…	151 // ubiquitin ligase complex // inferred from electronic annotation	4842 // ubiquitin-protein ligase activity // inferred from electronic annotation /// 8270 // zinc ion binding // inferred from electronic annotation /// 30528 // transcription regulator activity // inferred from electronic annotation /// 5515 // protein binding // inferred from physical interaction /// 5515 // protein binding // inferred from electronic annotation /// 46872 // metal ion binding /…	1631479_at
	1638265_s_at	---	---	0.0010487	12.4771	0.467089	0006470 // protein amino acid dephosphorylation // inferred from electronic annotation	786 // nucleosome // inferred from electronic annotation /// 5634 // nucleus // inferred from electronic annotation /// 5737 // cytoplasm // non-traceable author statement	3677 // DNA binding // inferred from electronic annotation /// 3993 // acid phosphatase activity // inferred from sequence or structural similarity /// 4725 // protein tyrosine phosphatase activity // inferred from sequence or structural similarity /// 4725 // protein tyrosine phosphatase activity // non-traceable author statement /// 4726 // non-membrane spanning protein tyrosine phosphatase act…	1638265_s_at
	1623285_at	FBgn0030245	CG1637	0.00109357	12.5315	0.573702	0006796 // phosphate metabolic process // inferred from electronic annotation	---	3993 // acid phosphatase activity // inferred from sequence or structural similarity /// 16787 // hydrolase activity // inferred from electronic annotation /// 3993 // acid phosphatase activity // inferred from sequence similarity	1623285_at
	1636533_at	FBgn0034217	Lethal hybrid rescue	0.00113785	10.1589	0.745765	---	---	5515 // protein binding // inferred from physical interaction /// 3677 // DNA binding // inferred from electronic annotation	1636533_at
	1634418_at	FBgn0053281	CG33281	0.00114009	10.589	0.721952	0006810 // transport // inferred from electronic annotation /// 0015749 // monosaccharide transport // inferred from sequence or structural similarity	16020 // membrane // inferred from electronic annotation /// 16020 // membrane // inferred from sequence or structural similarity /// 16021 // integral to membrane // inferred from electronic annotation /// 16020 // membrane // inferred from sequence similarity	15145 // monosaccharide transporter activity // inferred from sequence or structural similarity /// 5215 // transporter activity // inferred from electronic annotation /// 15145 // monosaccharide transporter activity // inferred from sequence similarity	1634418_at
	1624259_at	FBgn0052040	CG32040	0.00116026	9.47742	0.35154	---	---	---	1624259_at
	1627744_at	FBgn0030237	CG15209	0.00119134	13.0917	0.818712	---	---	5515 // protein binding // inferred from physical interaction	1627744_at
	1631006_a_at	FBgn0036353	CG10171	0.00120135	11.6656	0.505457	---	---	---	1631006_a_at
	1626278_at	FBgn0032453	CG6180	0.00124358	13.6573	0.721346	0007165 // signal transduction // inferred from electronic annotation	---	8429 // phosphatidylethanolamine binding // inferred from sequence or structural similarity /// 19210 // kinase inhibitor activity // inferred from electronic annotation /// 8429 // phosphatidylethanolamine binding // inferred from sequence similarity	1626278_at
	1636636_at	FBgn0039252	CG11771	0.00126866	12.0167	0.511783	0006508 // proteolysis // inferred from electronic annotation /// 0006626 // protein targeting to mitochondrion // inferred from electronic annotation	---	8944 // oligopeptidase A activity // inferred from sequence or structural similarity /// 4222 // metalloendopeptidase activity // inferred from electronic annotation /// 8944 // oligopeptidase A activity // inferred from sequence similarity	1636636_at
	1634716_s_at	FBgn0052843	CG32843	0.00127538	9.95045	0.596579	0007165 // signal transduction // inferred from electronic annotation /// 0007186 // G-protein coupled receptor protein signaling pathway // inferred from sequence or structural similarity /// 0007186 // G-protein coupled receptor protein signaling pathway // inferred from electronic annotation /// 0019226 // transmission of nerve impulse // inferred from electronic annotation	16021 // integral to membrane // inferred from sequence or structural similarity /// 16020 // membrane // inferred from electronic annotation /// 16021 // integral to membrane // inferred from sequence similarity	1633 // secretin-like receptor activity // inferred from sequence or structural similarity /// 4948 // calcitonin receptor activity // inferred from sequence or structural similarity /// 8188 // neuropeptide receptor activity // inferred from sequence or structural similarity /// 4930 // G-protein coupled receptor activity // inferred from electronic annotation /// 4948 // calcitonin receptor act…	1634716_s_at
	1633474_x_at	FBgn0052603	CG32603	0.00131305	9.89133	0.521827	---	---	---	1633474_x_at
	1635181_at	FBgn0038871	CG3337	0.00131623	11.0846	0.766591	---	---	---	1635181_at
	1625147_at	FBgn0039725	CG7866	0.00133247	12.1256	0.532768	---	---	5515 // protein binding // inferred from physical interaction	1625147_at
	1633089_a_at	FBgn0005630	longitudinals absent	0.00140769	10.1427	0.358355	0001539 // ciliary or flagellar motility // inferred from electronic annotation /// 0006333 // chromatin assembly or disassembly // inferred from electronic annotation /// 0006350 // transcription // inferred from electronic annotation /// 0006355 // regulation of transcription, DNA-dependent // inferred from electronic annotation /// 0006357 // regulation of transcription from RNA polymerase II …	5634 // nucleus // inferred from direct assay /// 5634 // nucleus // non-traceable author statement /// 9288 // flagellum (sensu Bacteria) // inferred from electronic annotation /// 5622 // intracellular // inferred from electronic annotation /// 5634 // nucleus // inferred from electronic annotation	3676 // nucleic acid binding // inferred from electronic annotation /// 3702 // RNA polymerase II transcription factor activity // non-traceable author statement /// 3704 // specific RNA polymerase II transcription factor activity // inferred from sequence or structural similarity /// 3704 // specific RNA polymerase II transcription factor activity // non-traceable author statement /// 3774 // mo…	1633089_a_at
	1629427_at	FBgn0035942	CG5660	0.00141082	10.7839	0.640876	0006412 // translation // inferred from electronic annotation /// 0006418 // tRNA aminoacylation for protein translation // inferred from electronic annotation /// 0006438 // valyl-tRNA aminoacylation // inferred from electronic annotation	---	3729 // mRNA binding // inferred from electronic annotation /// 4832 // valine-tRNA ligase activity // inferred from sequence or structural similarity /// 5524 // ATP binding // inferred from electronic annotation /// 4812 // aminoacyl-tRNA ligase activity // inferred from electronic annotation /// 4832 // valine-tRNA ligase activity // inferred from electronic annotation /// 4832 // valine-tRNA …	1629427_at
	1630527_at	FBgn0037670	CG8436	0.00143304	10.7787	0.488686	---	---	5515 // protein binding // inferred from physical interaction	1630527_at
	1633767_at	FBgn0037701	heterogeneous nuclear ribonucleoprotein M	0.00143992	12.6564	0.453173	---	---	3729 // mRNA binding // inferred from sequence or structural similarity /// 166 // nucleotide binding // inferred from electronic annotation /// 3676 // nucleic acid binding // inferred from electronic annotation /// 3723 // RNA binding // inferred from electronic annotation /// 3729 // mRNA binding // inferred from sequence similarity	1633767_at
	1625828_at	FBgn0039628	CG11841	0.00144738	12.4683	0.698221	0006508 // proteolysis // non-traceable author statement /// 0006508 // proteolysis // inferred from electronic annotation	---	4252 // serine-type endopeptidase activity // inferred from sequence or structural similarity /// 4263 // chymotrypsin activity // inferred from electronic annotation /// 4295 // trypsin activity // non-traceable author statement /// 4252 // serine-type endopeptidase activity // inferred from electronic annotation /// 4252 // serine-type endopeptidase activity // inferred from sequence similarity	1625828_at
	1638388_at	FBgn0039323	CG10559	0.00145077	10.006	0.929146	---	---	---	1638388_at
	1627897_at	FBgn0038489	CG12265	0.00145534	10.9152	0.610282	0006916 // anti-apoptosis // inferred from electronic annotation /// 0043066 // negative regulation of apoptosis // inferred from sequence or structural similarity	5622 // intracellular // inferred from electronic annotation	---	1627897_at
	1633940_at	FBgn0037710	CG9393	0.00149083	11.8332	0.525621	0006626 // protein targeting to mitochondrion // inferred from sequence or structural similarity /// 0006810 // transport // inferred from electronic annotation /// 0006839 // mitochondrial transport // non-traceable author statement /// 0009790 // embryonic development // inferred from electronic annotation /// 0015031 // protein transport // non-traceable author statement /// 0015031 // protein…	5741 // mitochondrial outer membrane // inferred from sequence or structural similarity /// 5741 // mitochondrial outer membrane // non-traceable author statement /// 5739 // mitochondrion // inferred from electronic annotation /// 16020 // membrane // inferred from electronic annotation /// 16021 // integral to membrane // inferred from electronic annotation /// 19867 // outer membrane // inferr…	15405 // P-P-bond-hydrolysis-driven transporter activity // inferred from electronic annotation /// 5515 // protein binding // inferred from physical interaction	1633940_at
	1625845_s_at	FBgn0000412	Chromosomal protein D1	0.00151519	12.5904	0.364963	0006355 // regulation of transcription, DNA-dependent // inferred from electronic annotation /// 0007001 // chromosome organization and biogenesis (sensu Eukaryota) // inferred from electronic annotation	5634 // nucleus // non-traceable author statement /// 785 // chromatin // inferred from electronic annotation /// 5634 // nucleus // inferred from electronic annotation /// 5694 // chromosome // inferred from electronic annotation	3680 // AT DNA binding // non-traceable author statement /// 3690 // double-stranded DNA binding // non-traceable author statement /// 3696 // satellite DNA binding // non-traceable author statement /// 3677 // DNA binding // inferred from electronic annotation	1625845_s_at
	1631801_at	FBgn0030928	CG15044	0.00152506	10.1947	0.867301	---	---	---	1631801_at
	1639427_at	FBgn0033855	CG13333	0.00153865	9.62276	0.588444	---	---	---	1639427_at
	1627707_at	FBgn0037980	CG3313	0.00155079	10.66	0.745941	---	---	---	1627707_at
	1625883_at	FBgn0037015	CG13253	0.00156999	9.69067	0.386171	---	---	---	1625883_at
	1632847_at	FBgn0036406	CG13484	0.00157957	10.4376	0.696028	---	---	---	1632847_at
	1641160_s_at	FBgn0037262	Mediator complex subunit 31	0.00162817	11.7174	0.387371	0006281 // DNA repair // inferred from electronic annotation /// 0006350 // transcription // inferred from electronic annotation /// 0006355 // regulation of transcription, DNA-dependent // inferred from electronic annotation /// 0006357 // regulation of transcription from RNA polymerase II promoter // inferred from direct assay /// 0006367 // transcription initiation from RNA polymerase II promo…	119 // mediator complex // inferred from direct assay /// 119 // mediator complex // inferred from sequence or structural similarity /// 119 // mediator complex // inferred from electronic annotation /// 5634 // nucleus // inferred from electronic annotation /// 119 // mediator complex // inferred from sequence similarity	3702 // RNA polymerase II transcription factor activity // inferred from direct assay /// 16455 // RNA polymerase II transcription mediator activity // inferred from sequence or structural similarity /// 5515 // protein binding // inferred from physical interaction /// 16455 // RNA polymerase II transcription mediator activity // inferred from electronic annotation /// 16455 // RNA polymerase II …	1641160_s_at
	1637687_at	FBgn0004198	cut	0.00163115	9.84467	0.48159	0000278 // mitotic cell cycle // inferred from mutant phenotype /// 0006350 // transcription // inferred from electronic annotation /// 0006355 // regulation of transcription, DNA-dependent // inferred from electronic annotation /// 0006357 // regulation of transcription from RNA polymerase II promoter // inferred from electronic annotation /// 0007275 // multicellular organismal development // i…	5634 // nucleus // inferred from direct assay /// 5634 // nucleus // non-traceable author statement /// 5634 // nucleus // inferred from electronic annotation	3677 // DNA binding // non-traceable author statement /// 3677 // DNA binding // traceable author statement /// 3700 // transcription factor activity // inferred from electronic annotation /// 3704 // specific RNA polymerase II transcription factor activity // non-traceable author statement /// 3824 // catalytic activity // inferred from electronic annotation /// 5515 // protein binding // inferr…	1637687_at
	1627785_at	FBgn0033135	tetraspanin 42E	0.00169115	10.0564	0.607613	---	16021 // integral to membrane // inferred from sequence or structural similarity /// 16021 // integral to membrane // inferred from electronic annotation /// 16021 // integral to membrane // inferred from sequence similarity	---	1627785_at
	1632557_s_at	FBgn0031882	Rab30	0.00172799	10.8588	0.505702	0006886 // intracellular protein transport // inferred from electronic annotation /// 0006897 // endocytosis // inferred from electronic annotation /// 0007264 // small GTPase mediated signal transduction // inferred from electronic annotation /// 0015031 // protein transport // inferred from electronic annotation /// 0017157 // regulation of exocytosis // inferred from electronic annotation	16020 // membrane // inferred from electronic annotation	3924 // GTPase activity // inferred from sequence or structural similarity /// 5525 // GTP binding // inferred from electronic annotation /// 166 // nucleotide binding // inferred from electronic annotation /// 3924 // GTPase activity // inferred from sequence similarity	1632557_s_at
	1632145_a_at	FBgn0051720	CG31720	0.00178261	9.47886	0.610948	---	16020 // membrane // inferred from electronic annotation	4930 // G-protein coupled receptor activity // inferred from sequence or structural similarity /// 4930 // G-protein coupled receptor activity // inferred from sequence similarity	1632145_a_at
	1635329_at	FBgn0036133	CG7638	0.00181433	11.6098	0.56726	---	---	---	1635329_at
	1641017_at	FBgn0024188	separation anxiety	0.00183174	11.5315	0.401909	0007049 // cell cycle // inferred from electronic annotation /// 0007064 // mitotic sister chromatid cohesion // inferred from mutant phenotype /// 0008152 // metabolic process // inferred from electronic annotation	5737 // cytoplasm // inferred from direct assay /// 8280 // cohesin core heterodimer // inferred from direct assay /// 31248 // protein acetyltransferase complex // inferred from physical interaction	5504 // fatty acid binding // inferred from direct assay /// 8080 // N-acetyltransferase activity // inferred from sequence or structural similarity /// 8080 // N-acetyltransferase activity // inferred from electronic annotation /// 8415 // acyltransferase activity // inferred from electronic annotation /// 16740 // transferase activity // inferred from electronic annotation /// 8080 // N-acetylt…	1641017_at
	1634106_at	FBgn0040551	CG11686	0.00187038	11.6746	0.486686	---	---	---	1634106_at
	1635694_at	FBgn0033511	CG12907	0.00189551	11.4075	0.46998	---	---	5515 // protein binding // inferred from physical interaction	1635694_at
	1624211_at	FBgn0033638	CG9005	0.00190747	11.2733	0.555632	---	---	---	1624211_at
	1635523_a_at	FBgn0036710	CG6479	0.00196995	11.8423	0.667866	---	---	---	1635523_a_at
	1627641_s_at	FBgn0040011	CG17494	0.00199001	11.5973	0.497417	---	---	5515 // protein binding // inferred from physical interaction	1627641_s_at
	1623353_at	FBgn0015331	abstract	0.00201303	10.887	0.449406	0006139 // nucleobase, nucleoside, nucleotide and nucleic acid metabolic process // inferred from electronic annotation /// 0006915 // apoptosis // non-traceable author statement /// 0007399 // nervous system development // non-traceable author statement /// 0009653 // anatomical structure morphogenesis // non-traceable author statement /// 0030010 // establishment of cell polarity // non-traceab…	5634 // nucleus // non-traceable author statement /// 5634 // nucleus // inferred from electronic annotation	3676 // nucleic acid binding // inferred from electronic annotation /// 4004 // ATP-dependent RNA helicase activity // non-traceable author statement /// 4386 // helicase activity // inferred from sequence or structural similarity /// 5524 // ATP binding // inferred from electronic annotation /// 8026 // ATP-dependent helicase activity // inferred from sequence or structural similarity /// 5515 /…	1623353_at
	1627473_at	FBgn0033995	CG8090	0.00201787	11.2105	0.545714	---	5634 // nucleus // inferred from electronic annotation	4518 // nuclease activity // inferred from electronic annotation /// 16787 // hydrolase activity // inferred from electronic annotation	1627473_at
	1631362_at	FBgn0036342	CG11279	0.00203981	11.7498	0.507487	---	---	---	1631362_at
	1629866_at	FBgn0025639	Suv4-20	0.00204223	10.6108	0.529441	0006350 // transcription // inferred from electronic annotation /// 0006355 // regulation of transcription, DNA-dependent // inferred from electronic annotation /// 0016568 // chromatin modification // inferred from electronic annotation /// 0016571 // histone methylation // inferred from direct assay /// 0016571 // histone methylation // inferred from mutant phenotype /// 0040029 // regulation o…	5634 // nucleus // inferred from direct assay	42799 // histone lysine N-methyltransferase activity (H4-K20 specific) // inferred from direct assay	1629866_at
	1625568_a_at	FBgn0034419	CG15111	0.00206779	12.5487	0.44031	---	---	---	1625568_a_at
	1623726_at	FBgn0037611	CG11755	0.00207725	10.2948	0.596504	---	---	5515 // protein binding // inferred from physical interaction	1623726_at
	1623383_at	FBgn0010349	dynein	0.00209093	11.6841	0.65389	0006118 // electron transport // inferred from electronic annotation /// 0006508 // proteolysis // inferred from electronic annotation /// 0006886 // intracellular protein transport // inferred from electronic annotation /// 0006928 // cell motility // inferred from electronic annotation /// 0007018 // microtubule-based movement // inferred from direct assay /// 0007018 // microtubule-based movem…	5737 // cytoplasm // non-traceable author statement /// 5868 // cytoplasmic dynein complex // inferred from sequence or structural similarity /// 5875 // microtubule associated complex // inferred from direct assay /// 5875 // microtubule associated complex // non-traceable author statement /// 45169 // fusome // non-traceable author statement /// 45169 // fusome // traceable author statement ///…	166 // nucleotide binding // inferred from electronic annotation /// 3774 // motor activity // inferred from sequence or structural similarity /// 3777 // microtubule motor activity // inferred from direct assay /// 4197 // cysteine-type endopeptidase activity // inferred from electronic annotation /// 5200 // structural constituent of cytoskeleton // inferred from electronic annotation /// 42623…	1623383_at
	1640790_at	FBgn0034889	CG11293	0.00210102	9.79395	0.367894	---	---	---	1640790_at
	1636388_at	FBgn0031036	CG14220	0.00213945	10.5991	0.616932	---	---	---	1636388_at
	1628907_at	FBgn0017482	Type III alcohol dehydrogenase	0.00223601	9.62016	0.377857	0005975 // carbohydrate metabolic process // inferred from electronic annotation /// 0008152 // metabolic process // inferred from electronic annotation /// 0019438 // aromatic compound biosynthetic process // inferred from electronic annotation	5737 // cytoplasm // inferred from electronic annotation /// 18994 // polar granule // traceable author statement /// 45495 // pole plasm // traceable author statement	4022 // alcohol dehydrogenase activity // non-traceable author statement /// 5506 // iron ion binding // inferred from electronic annotation /// 3934 // GTP cyclohydrolase I activity // inferred from electronic annotation /// 16491 // oxidoreductase activity // inferred from electronic annotation	1628907_at
	1640045_at	FBgn0037783	CG3934	0.00225075	9.44423	0.740054	---	---	---	1640045_at
	1636741_s_at	FBgn0026418	Hsc70Cb	0.00225789	12.2334	0.452922	0006457 // protein folding // inferred from sequence or structural similarity /// 0006950 // response to stress // inferred from electronic annotation /// 0006952 // defense response // inferred from electronic annotation	---	5524 // ATP binding // inferred from electronic annotation /// 51087 // chaperone binding // inferred from sequence or structural similarity /// 166 // nucleotide binding // inferred from electronic annotation /// 51087 // chaperone binding // inferred from sequence similarity	1636741_s_at
	1628557_at	FBgn0033400	CG2063	0.00226884	10.9795	0.399023	---	---	---	1628557_at
	1639155_at	---	---	0.00228299	9.50051	0.328188	---	---	---	1639155_at
	1630112_at	FBgn0042213	CG18731	0.00228365	11.4535	0.665661	---	---	---	1630112_at
	1627596_at	FBgn0035979	CG4446	0.00228504	10.0368	0.835789	0006732 // coenzyme metabolic process // inferred from electronic annotation /// 0008615 // pyridoxine biosynthetic process // inferred from electronic annotation /// 0009111 // vitamin catabolic process // inferred from electronic annotation /// 0051189 // prosthetic group metabolic process // inferred from electronic annotation	---	8478 // pyridoxal kinase activity // inferred from sequence or structural similarity /// 8478 // pyridoxal kinase activity // inferred from electronic annotation /// 8478 // pyridoxal kinase activity // inferred from sequence similarity	1627596_at
	1625495_at	FBgn0037772	CG12807	0.00231849	9.27174	0.354227	---	---	4866 // endopeptidase inhibitor activity // inferred from sequence or structural similarity /// 4867 // serine-type endopeptidase inhibitor activity // inferred from electronic annotation /// 4866 // endopeptidase inhibitor activity // inferred from sequence similarity	1625495_at
	1640109_at	FBgn0026755	UDP-glycosyltransferase 37b1	0.00232225	10.497	0.895159	0005976 // polysaccharide metabolic process // inferred from electronic annotation /// 0006952 // defense response // inferred from electronic annotation /// 0008152 // metabolic process // inferred from electronic annotation /// 0008202 // steroid metabolic process // inferred from electronic annotation /// 0009636 // response to toxin // inferred from electronic annotation	---	15020 // glucuronosyltransferase activity // inferred from sequence or structural similarity /// 16758 // transferase activity, transferring hexosyl groups // inferred from electronic annotation /// 15020 // glucuronosyltransferase activity // inferred from sequence similarity	1640109_at
	1638539_at	FBgn0034422	Gene 3	0.00234016	10.7883	0.595363	---	---	---	1638539_at
	1641603_s_at	FBgn0028487	gp150-like	0.00238315	12.1582	0.386687	0007265 // Ras protein signal transduction // inferred from sequence or structural similarity	---	5102 // receptor binding // inferred from electronic annotation /// 5198 // structural molecule activity // inferred from electronic annotation	1641603_s_at
	1632498_at	FBgn0031630	CG15629	0.00238539	10.8109	0.65203	0007601 // visual perception // inferred from electronic annotation /// 0008152 // metabolic process // inferred from electronic annotation	---	16491 // oxidoreductase activity // inferred from sequence or structural similarity /// 16491 // oxidoreductase activity // inferred from sequence similarity	1632498_at
	1629372_a_at	FBgn0028538	sec71	0.00240396	11.538	0.517742	0006886 // intracellular protein transport // inferred from electronic annotation /// 0006887 // exocytosis // inferred from electronic annotation /// 0006888 // ER to Golgi vesicle-mediated transport // inferred from sequence or structural similarity /// 0006891 // intra-Golgi vesicle-mediated transport // inferred from sequence or structural similarity /// 0032012 // regulation of ARF protein s…	5794 // Golgi apparatus // inferred from sequence or structural similarity /// 5622 // intracellular // inferred from electronic annotation /// 5794 // Golgi apparatus // inferred from sequence similarity	5086 // ARF guanyl-nucleotide exchange factor activity // inferred from sequence or structural similarity /// 5086 // ARF guanyl-nucleotide exchange factor activity // inferred from electronic annotation /// 5488 // binding // inferred from electronic annotation /// 5086 // ARF guanyl-nucleotide exchange factor activity // inferred from sequence similarity	1629372_a_at
	1641618_at	FBgn0013972	guanylate cyclase 99B	0.00241715	10.6866	0.690166	0006139 // nucleobase, nucleoside, nucleotide and nucleic acid metabolic process // inferred from electronic annotation /// 0006182 // cGMP biosynthetic process // inferred from electronic annotation /// 0007186 // G-protein coupled receptor protein signaling pathway // inferred from electronic annotation /// 0007242 // intracellular signaling cascade // inferred from electronic annotation /// 00…	5737 // cytoplasm // non-traceable author statement /// 8074 // guanylate cyclase complex, soluble // inferred from direct assay /// 8074 // guanylate cyclase complex, soluble // non-traceable author statement	4383 // guanylate cyclase activity // inferred from direct assay /// 4383 // guanylate cyclase activity // non-traceable author statement /// 4383 // guanylate cyclase activity // inferred from electronic annotation /// 16829 // lyase activity // inferred from electronic annotation /// 16849 // phosphorus-oxygen lyase activity // inferred from electronic annotation /// 20037 // heme binding // in…	1641618_at
	1636847_s_at	FBgn0029152	Makorin 1	0.00243278	11.4744	0.467441	---	---	3676 // nucleic acid binding // inferred from electronic annotation /// 5515 // protein binding // inferred from electronic annotation /// 8270 // zinc ion binding // inferred from electronic annotation /// 46872 // metal ion binding // inferred from electronic annotation	1636847_s_at
	1627144_at	FBgn0039325	CG10560	0.00243999	12.6744	0.914008	---	---	166 // nucleotide binding // inferred from electronic annotation /// 16301 // kinase activity // inferred from electronic annotation /// 16740 // transferase activity // inferred from electronic annotation	1627144_at
	1637402_at	FBgn0052109	CG32109	0.00248892	10.6205	0.609373	---	---	---	1637402_at
	1625549_at	FBgn0033842	CG5970	0.00250445	10.5157	0.515884	0006139 // nucleobase, nucleoside, nucleotide and nucleic acid metabolic process // inferred from electronic annotation /// 0006378 // mRNA polyadenylation // inferred from electronic annotation /// 0006397 // mRNA processing // inferred from electronic annotation	---	3676 // nucleic acid binding // inferred from electronic annotation /// 3729 // mRNA binding // inferred from electronic annotation /// 8143 // poly(A) binding // inferred from electronic annotation	1625549_at
	1624203_s_at	FBgn0001987	gliotactin	0.00250515	10.8483	0.669889	0006952 // defense response // inferred from electronic annotation /// 0007274 // neuromuscular synaptic transmission // inferred from electronic annotation /// 0007398 // ectoderm development // inferred from electronic annotation /// 0008065 // establishment of blood-nerve barrier // inferred from mutant phenotype /// 0009636 // response to toxin // inferred from electronic annotation /// 00163…	5886 // plasma membrane // inferred from direct assay /// 5886 // plasma membrane // non-traceable author statement /// 5918 // septate junction // inferred from direct assay	4759 // serine esterase activity // inferred from sequence or structural similarity /// 5102 // receptor binding // inferred from electronic annotation /// 4759 // serine esterase activity // inferred from sequence similarity	1624203_s_at
	1637575_at	FBgn0031010	CG8028	0.00250952	10.4501	0.8617	---	---	8028 // monocarboxylic acid transporter activity // inferred from sequence or structural similarity /// 8028 // monocarboxylic acid transporter activity // inferred from sequence similarity	1637575_at
	1627340_at	FBgn0010309	lionette	0.0025356	10.5641	0.60923	0008306 // associative learning // inferred from mutant phenotype /// 0008306 // associative learning // non-traceable author statement /// 0008355 // olfactory learning // inferred from mutant phenotype	---	---	1627340_at
	1632262_at	FBgn0036405	CG6833	0.00256818	10.8385	0.630901	0006139 // nucleobase, nucleoside, nucleotide and nucleic acid metabolic process // inferred from electronic annotation /// 0006401 // RNA catabolic process // inferred from electronic annotation /// 0007049 // cell cycle // inferred from electronic annotation /// 0007067 // mitosis // inferred from electronic annotation	5622 // intracellular // inferred from electronic annotation /// 5634 // nucleus // inferred from electronic annotation	3676 // nucleic acid binding // inferred from electronic annotation /// 4518 // nuclease activity // inferred from electronic annotation /// 4532 // exoribonuclease activity // inferred from electronic annotation /// 4527 // exonuclease activity // inferred from electronic annotation /// 16787 // hydrolase activity // inferred from electronic annotation	1632262_at
	1635467_a_at	FBgn0038098	CG7381	0.00259631	10.8623	0.845191	---	16020 // membrane // inferred from electronic annotation /// 16021 // integral to membrane // inferred from electronic annotation	---	1635467_a_at
	1638227_at	FBgn0031879	SP1070	0.00261435	9.76612	0.482077	0007155 // cell adhesion // inferred from electronic annotation /// 0007166 // cell surface receptor linked signal transduction // inferred from electronic annotation /// 0007398 // ectoderm development // inferred from electronic annotation /// 0007399 // nervous system development // inferred from electronic annotation /// 0008283 // cell proliferation // inferred from electronic annotation ///…	---	4872 // receptor activity // inferred from electronic annotation /// 5112 // Notch binding // inferred from sequence or structural similarity /// 5198 // structural molecule activity // inferred from electronic annotation /// 5509 // calcium ion binding // inferred from electronic annotation /// 5112 // Notch binding // inferred from sequence similarity	1638227_at
	1627403_s_at	FBgn0025809	platelet-activating factor acetylhydrolase alpha subunit homolog	0.00268334	11.5726	0.487372	0006644 // phospholipid metabolic process // inferred from electronic annotation	---	3847 // 1-alkyl-2-acetylglycerophosphocholine esterase activity // inferred from sequence or structural similarity /// 3847 // 1-alkyl-2-acetylglycerophosphocholine esterase activity // inferred from direct assay /// 16787 // hydrolase activity // inferred from electronic annotation /// 3847 // 1-alkyl-2-acetylglycerophosphocholine esterase activity // inferred from sequence similarity	1627403_s_at
	1636257_at	FBgn0036300	CG10688	0.00272858	11.897	0.307581	0008152 // metabolic process // inferred from electronic annotation /// 0009298 // GDP-mannose biosynthetic process // non-traceable author statement /// 0019307 // mannose biosynthetic process // inferred from electronic annotation	5737 // cytoplasm // non-traceable author statement /// 5737 // cytoplasm // inferred from electronic annotation	4615 // phosphomannomutase activity // inferred from sequence or structural similarity /// 4615 // phosphomannomutase activity // non-traceable author statement /// 3824 // catalytic activity // inferred from electronic annotation /// 4615 // phosphomannomutase activity // inferred from electronic annotation /// 16853 // isomerase activity // inferred from electronic annotation /// 4615 // phosph…	1636257_at
	1631196_at	FBgn0036581	Mediator complex subunit 10	0.00274145	12.3712	0.3361	0006367 // transcription initiation from RNA polymerase II promoter // inferred from sequence or structural similarity	119 // mediator complex // inferred from sequence or structural similarity /// 119 // mediator complex // inferred from sequence similarity	3713 // transcription coactivator activity // non-traceable author statement /// 16455 // RNA polymerase II transcription mediator activity // inferred from sequence or structural similarity /// 16455 // RNA polymerase II transcription mediator activity // inferred from sequence similarity	1631196_at
	1631003_at	FBgn0051857	CG31857	0.00280167	9.50452	0.323091	0006355 // regulation of transcription, DNA-dependent // inferred from electronic annotation	---	3700 // transcription factor activity // inferred from electronic annotation	1631003_at
	1639435_at	FBgn0027603	Ulp1	0.00284045	11.1577	0.482479	0006508 // proteolysis // inferred from electronic annotation /// 0006605 // protein targeting // inferred from electronic annotation /// 0016485 // protein processing // inferred from direct assay	5637 // nuclear inner membrane // inferred from direct assay /// 5643 // nuclear pore // inferred from direct assay	4843 // ubiquitin-specific protease activity // non-traceable author statement /// 8233 // peptidase activity // non-traceable author statement /// 16929 // SUMO-specific protease activity // inferred from direct assay /// 8234 // cysteine-type peptidase activity // inferred from electronic annotation	1639435_at
	1637306_at	FBgn0051720	CG31720	0.00290743	9.51829	0.528846	---	16020 // membrane // inferred from electronic annotation	4930 // G-protein coupled receptor activity // inferred from sequence or structural similarity /// 4930 // G-protein coupled receptor activity // inferred from sequence similarity	1637306_at
	1624191_at	FBgn0040232	CENP-meta	0.00290853	10.4547	0.665025	0006605 // protein targeting // inferred from electronic annotation /// 0007018 // microtubule-based movement // inferred from sequence or structural similarity /// 0007018 // microtubule-based movement // inferred from electronic annotation /// 0007049 // cell cycle // inferred from mutant phenotype /// 0007080 // mitotic metaphase plate congression // inferred from mutant phenotype /// 0007080 …	775 // chromosome, pericentric region // non-traceable author statement /// 776 // kinetochore // inferred from direct assay /// 776 // kinetochore // non-traceable author statement /// 940 // outer kinetochore of condensed chromosome // non-traceable author statement /// 5871 // kinesin complex // inferred from sequence or structural similarity /// 5874 // microtubule // inferred from electronic…	3777 // microtubule motor activity // inferred from sequence or structural similarity /// 3777 // microtubule motor activity // non-traceable author statement /// 5200 // structural constituent of cytoskeleton // inferred from electronic annotation /// 5524 // ATP binding // inferred from electronic annotation /// 8574 // plus-end-directed microtubule motor activity // inferred from sequence or s…	1624191_at
	1636656_at	FBgn0036804	CG13379	0.00296314	10.8434	0.574035	---	---	---	1636656_at
	1633754_at	FBgn0036266	CG5626	0.00297738	10.2532	0.655216	0006388 // tRNA splicing // inferred from electronic annotation	214 // tRNA-intron endonuclease complex // inferred from electronic annotation	213 // tRNA-intron endonuclease activity // inferred from electronic annotation /// 4017 // adenylate kinase activity // inferred from sequence or structural similarity /// 4017 // adenylate kinase activity // inferred from sequence similarity	1633754_at
	1639553_at	FBgn0032781	CG9987	0.00298838	11.3698	0.402442	---	---	5515 // protein binding // inferred from physical interaction	1639553_at
	1624289_at	FBgn0036366	CG10133	0.00300855	10.5192	0.777625	---	---	4623 // phospholipase A2 activity // inferred from sequence or structural similarity /// 4623 // phospholipase A2 activity // inferred from sequence similarity	1624289_at
	1639856_at	FBgn0032193	CG5727	0.00305504	11.2456	0.565508	---	---	---	1639856_at
	1628284_at	FBgn0040350	CG3690	0.00313747	10.606	0.78956	0006810 // transport // inferred from electronic annotation /// 0007268 // synaptic transmission // inferred from electronic annotation /// 0007269 // neurotransmitter secretion // inferred from electronic annotation /// 0019226 // transmission of nerve impulse // inferred from electronic annotation	16021 // integral to membrane // inferred from electronic annotation	5215 // transporter activity // inferred from electronic annotation	1628284_at
	1630746_at	FBgn0051807	CG31807	0.00324187	10.1239	0.542592	---	151 // ubiquitin ligase complex // inferred from electronic annotation /// 5634 // nucleus // inferred from electronic annotation	4842 // ubiquitin-protein ligase activity // inferred from electronic annotation /// 8270 // zinc ion binding // inferred from electronic annotation /// 5515 // protein binding // inferred from electronic annotation /// 46872 // metal ion binding // inferred from electronic annotation	1630746_at
	1634267_at	FBgn0050495	CG30495	0.00326124	10.065	0.440824	0008152 // metabolic process // inferred from electronic annotation	---	16491 // oxidoreductase activity // inferred from electronic annotation	1634267_at
	1631876_at	FBgn0028860	CG15266	0.00329015	10.4415	0.565866	0006457 // protein folding // inferred from electronic annotation	5737 // cytoplasm // inferred from electronic annotation /// 16272 // prefoldin complex // inferred from electronic annotation	5515 // protein binding // inferred from physical interaction /// 5515 // protein binding // inferred from electronic annotation /// 51082 // unfolded protein binding // inferred from electronic annotation	1631876_at
	1633418_at	FBgn0036856	CG9666	0.00335112	11.212	0.617936	0006306 // DNA methylation // inferred from electronic annotation /// 0007242 // intracellular signaling cascade // inferred from electronic annotation /// 0032259 // methylation // inferred from electronic annotation	---	3677 // DNA binding // inferred from electronic annotation /// 8170 // N-methyltransferase activity // inferred from electronic annotation /// 9007 // site-specific DNA-methyltransferase (adenine-specific) activity // inferred from sequence or structural similarity /// 8168 // methyltransferase activity // inferred from electronic annotation /// 16740 // transferase activity // inferred from elec…	1633418_at
	1639016_at	FBgn0030679	CG8206	0.00338339	13.5483	0.551207	---	---	5515 // protein binding // inferred from physical interaction	1639016_at
	1631704_at	FBgn0039223	CG5805	0.00338452	11.5746	0.4356	0006810 // transport // inferred from electronic annotation	5740 // mitochondrial envelope // inferred from sequence or structural similarity /// 5743 // mitochondrial inner membrane // inferred from electronic annotation /// 16020 // membrane // inferred from electronic annotation /// 16021 // integral to membrane // inferred from electronic annotation /// 5740 // mitochondrial envelope // inferred from sequence similarity	5386 // carrier activity // inferred from sequence or structural similarity /// 5488 // binding // inferred from electronic annotation /// 5215 // transporter activity // inferred from electronic annotation /// 5386 // carrier activity // inferred from sequence similarity	1631704_at
	1628943_at	FBgn0036299	Transferrin 2	0.00339229	11.9713	0.347854	0006812 // cation transport // inferred from electronic annotation /// 0006826 // iron ion transport // inferred from electronic annotation /// 0006879 // cellular iron ion homeostasis // inferred from electronic annotation /// 0019991 // septate junction assembly // inferred from mutant phenotype	5576 // extracellular region // inferred from sequence or structural similarity /// 5576 // extracellular region // inferred from electronic annotation /// 5576 // extracellular region // inferred from sequence similarity	5381 // iron ion transporter activity // inferred from sequence or structural similarity /// 5386 // carrier activity // inferred from electronic annotation /// 5488 // binding // inferred from electronic annotation /// 8199 // ferric iron binding // inferred from electronic annotation /// 5381 // iron ion transporter activity // inferred from sequence similarity	1628943_at
	1637032_at	FBgn0039625	beta4GalNAcTB	0.00339858	10.7072	0.758726	0005975 // carbohydrate metabolic process // inferred from electronic annotation /// 0005976 // polysaccharide metabolic process // inferred from electronic annotation /// 0006044 // N-acetylglucosamine metabolic process // inferred from direct assay /// 0006486 // protein amino acid glycosylation // inferred from electronic annotation	---	8376 // acetylgalactosaminyltransferase activity // inferred from direct assay /// 16757 // transferase activity, transferring glycosyl groups // inferred from electronic annotation	1637032_at
	1624509_at	FBgn0002571	hdl cuticle gene cluster.	0.00343096	11.5976	0.826133	0005975 // carbohydrate metabolic process // inferred from electronic annotation /// 0006006 // glucose metabolic process // non-traceable author statement /// 0008152 // metabolic process // inferred from electronic annotation	---	4556 // alpha-amylase activity // inferred from electronic annotation /// 4558 // alpha-glucosidase activity // inferred from sequence or structural similarity /// 4558 // alpha-glucosidase activity // non-traceable author statement /// 5215 // transporter activity // inferred from electronic annotation /// 3824 // catalytic activity // inferred from electronic annotation /// 4558 // alpha-glucos…	1624509_at
	1632260_s_at	FBgn0043904	bruno-2	0.00344729	10.5138	0.372989	0006397 // mRNA processing // inferred from electronic annotation /// 0019538 // protein metabolic process // inferred from electronic annotation	---	3729 // mRNA binding // inferred from sequence or structural similarity /// 4747 // ribokinase activity // inferred from electronic annotation /// 166 // nucleotide binding // inferred from electronic annotation /// 3676 // nucleic acid binding // inferred from electronic annotation /// 3723 // RNA binding // inferred from electronic annotation /// 3729 // mRNA binding // inferred from sequence s…	1632260_s_at
	1641268_at	FBgn0035941	CG13313	0.00347056	10.0567	0.927484	---	---	---	1641268_at
	1630064_at	FBgn0039527	N-like	0.00356103	10.1896	0.609987	---	---	4867 // serine-type endopeptidase inhibitor activity // inferred from electronic annotation	1630064_at
	1636764_at	FBgn0051075	CG31075	0.00358369	11.4149	0.809363	0006090 // pyruvate metabolic process // inferred from sequence or structural similarity /// 0008152 // metabolic process // inferred from electronic annotation /// 0009063 // amino acid catabolic process // inferred from electronic annotation	5739 // mitochondrion // inferred from sequence or structural similarity /// 5759 // mitochondrial matrix // inferred from sequence or structural similarity /// 5739 // mitochondrion // inferred from sequence similarity /// 5759 // mitochondrial matrix // inferred from sequence similarity	4029 // aldehyde dehydrogenase (NAD) activity // inferred from sequence or structural similarity /// 4029 // aldehyde dehydrogenase (NAD) activity // inferred from sequence similarity	1636764_at
	1624237_at	FBgn0034400	CG15099	0.00359516	11.3754	0.647204	---	---	---	1624237_at
	1632332_at	FBgn0039427	CG5447	0.00360445	11.107	0.415284	---	---	5515 // protein binding // inferred from physical interaction	1632332_at
	1631286_at	FBgn0026738	CG7857	0.00364037	11.3142	0.607205	---	---	---	1631286_at
	1625989_at	FBgn0032259	CG6144	0.00366568	10.9684	0.473528	---	---	3676 // nucleic acid binding // inferred from electronic annotation	1625989_at
	1630289_at	FBgn0034165	CG6435	0.00367174	10.6634	0.790955	0006952 // defense response // inferred from electronic annotation /// 0042742 // defense response to bacterium // inferred from electronic annotation	---	---	1630289_at
	1638393_at	---	---	0.00368184	9.53892	0.739493	---	---	---	1638393_at
	1626414_at	FBgn0010053	JH-epoxide hydrolase	0.00368808	13.3072	0.818095	0006719 // juvenile hormone catabolic process // inferred from direct assay /// 0006719 // juvenile hormone catabolic process // non-traceable author statement /// 0006952 // defense response // inferred from electronic annotation /// 0009636 // response to toxin // inferred from electronic annotation	5783 // endoplasmic reticulum // inferred from electronic annotation /// 5792 // microsome // inferred from electronic annotation /// 16020 // membrane // inferred from electronic annotation /// 16021 // integral to membrane // inferred from electronic annotation	4301 // epoxide hydrolase activity // inferred from sequence or structural similarity /// 8096 // juvenile hormone epoxide hydrolase activity // inferred from direct assay /// 8096 // juvenile hormone epoxide hydrolase activity // non-traceable author statement /// 5515 // protein binding // inferred from physical interaction /// 3824 // catalytic activity // inferred from electronic annotation /…	1626414_at
	1628243_at	FBgn0067779	debra	0.00372214	11.0143	0.433772	---	5771 // multivesicular body // inferred from direct assay /// 5634 // nucleus // inferred from electronic annotation	8270 // zinc ion binding // inferred from electronic annotation	1628243_at
	1626664_at	FBgn0031522	CG3285	0.00376567	10.8374	0.833183	0005975 // carbohydrate metabolic process // inferred from electronic annotation /// 0006306 // DNA methylation // inferred from electronic annotation /// 0006810 // transport // inferred from electronic annotation /// 0008643 // carbohydrate transport // inferred from electronic annotation	16020 // membrane // inferred from electronic annotation /// 16021 // integral to membrane // inferred from electronic annotation	3677 // DNA binding // inferred from electronic annotation /// 5215 // transporter activity // inferred from electronic annotation /// 8170 // N-methyltransferase activity // inferred from electronic annotation /// 15144 // carbohydrate transporter activity // inferred from electronic annotation /// 5351 // sugar porter activity // inferred from electronic annotation	1626664_at
	1641713_a_at	FBgn0039250	CG11120	0.00377732	10.342	0.628238	---	---	5515 // protein binding // inferred from physical interaction	1641713_a_at
	1641526_a_at	FBgn0051302	CG31302	0.00381203	9.58134	0.40392	0001539 // ciliary or flagellar motility // inferred from electronic annotation /// 0007165 // signal transduction // inferred from electronic annotation /// 0007242 // intracellular signaling cascade // inferred from electronic annotation /// 0007268 // synaptic transmission // inferred from electronic annotation /// 0019226 // transmission of nerve impulse // inferred from electronic annotation	9288 // flagellum (sensu Bacteria) // inferred from electronic annotation /// 16020 // membrane // inferred from electronic annotation /// 16021 // integral to membrane // inferred from electronic annotation	3774 // motor activity // inferred from electronic annotation	1641526_a_at
	1634209_at	FBgn0003087	pimples	0.00381675	11.7179	0.747704	0000070 // mitotic sister chromatid segregation // inferred from mutant phenotype /// 0000070 // mitotic sister chromatid segregation // non-traceable author statement /// 0000070 // mitotic sister chromatid segregation // traceable author statement /// 0007443 // Malpighian tubule morphogenesis // inferred from mutant phenotype	5737 // cytoplasm // inferred from direct assay	5515 // protein binding // inferred from physical interaction	1634209_at
	1625201_s_at	FBgn0046225	CG17230	0.00383502	11.262	0.54385	---	---	5515 // protein binding // inferred from physical interaction	1625201_s_at
	1641281_at	FBgn0033581	CG12391	0.00386464	10.5456	0.708608	---	5634 // nucleus // inferred from electronic annotation /// 5622 // intracellular // inferred from electronic annotation	3676 // nucleic acid binding // inferred from electronic annotation /// 8270 // zinc ion binding // inferred from electronic annotation /// 5515 // protein binding // inferred from physical interaction /// 46872 // metal ion binding // inferred from electronic annotation	1641281_at
	1632280_at	FBgn0035374	mitochondrial ribosomal protein S35	0.00392056	11.5877	0.562566	0006412 // translation // inferred from sequence or structural similarity	5763 // mitochondrial small ribosomal subunit // inferred from sequence or structural similarity /// 5763 // mitochondrial small ribosomal subunit // inferred from sequence similarity	3735 // structural constituent of ribosome // inferred from sequence or structural similarity /// 5515 // protein binding // inferred from physical interaction /// 3735 // structural constituent of ribosome // inferred from sequence similarity	1632280_at
	1640923_at	FBgn0034076	Juvenile hormone esterase duplication	0.00397057	10.847	0.655887	0007165 // signal transduction // inferred from electronic annotation /// 0007267 // cell-cell signaling // inferred from electronic annotation	---	4091 // carboxylesterase activity // inferred from sequence or structural similarity /// 4759 // serine esterase activity // inferred from electronic annotation /// 16787 // hydrolase activity // inferred from electronic annotation /// 4091 // carboxylesterase activity // inferred from sequence similarity	1640923_at
	1634143_at	FBgn0033065	Cyp6w1	0.00397573	13.4815	0.958423	0006118 // electron transport // inferred from electronic annotation	5792 // microsome // non-traceable author statement /// 16020 // membrane // non-traceable author statement /// 5783 // endoplasmic reticulum // inferred from electronic annotation /// 5792 // microsome // inferred from electronic annotation /// 16020 // membrane // inferred from electronic annotation	4497 // monooxygenase activity // inferred from electronic annotation /// 16491 // oxidoreductase activity // inferred from electronic annotation /// 5506 // iron ion binding // inferred from electronic annotation /// 20037 // heme binding // inferred from electronic annotation /// 46872 // metal ion binding // inferred from electronic annotation	1634143_at
	1627837_at	FBgn0039564	CG5527	0.00398259	10.2536	0.760277	0006508 // proteolysis // inferred from electronic annotation /// 0007165 // signal transduction // inferred from electronic annotation	16020 // membrane // inferred from electronic annotation	4245 // neprilysin activity // inferred from electronic annotation /// 8270 // zinc ion binding // inferred from electronic annotation /// 16511 // endothelin-converting enzyme activity // inferred from sequence or structural similarity /// 8233 // peptidase activity // inferred from electronic annotation /// 8237 // metallopeptidase activity // inferred from electronic annotation /// 16787 // hy…	1627837_at
	1639797_at	FBgn0040966	CG34109	0.00405844	9.83351	0.68072	---	---	---	1639797_at
	1634339_at	FBgn0052694	CG32694	0.00407867	10.0697	0.761201	---	---	---	1634339_at
	1638929_at	FBgn0027529	CG8920	0.00411113	11.3641	0.533647	---	---	3676 // nucleic acid binding // inferred from electronic annotation	1638929_at
	1623722_at	FBgn0015520	no-on transient A gene	0.00413277	11.2391	0.478354	0000398 // nuclear mRNA splicing, via spliceosome // inferred from sequence or structural similarity /// 0007498 // mesoderm development // inferred from electronic annotation /// 0030097 // hemopoiesis // inferred from electronic annotation	5681 // spliceosome complex // inferred from sequence or structural similarity /// 5681 // spliceosome complex // inferred from sequence similarity	3729 // mRNA binding // inferred from sequence or structural similarity /// 8187 // poly-pyrimidine tract binding // inferred from sequence or structural similarity /// 30528 // transcription regulator activity // inferred from electronic annotation /// 166 // nucleotide binding // inferred from electronic annotation /// 3676 // nucleic acid binding // inferred from electronic annotation /// 3723…	1623722_at
	1635611_a_at	---	---	0.00413751	10.1731	0.501683	0006548 // histidine catabolic process // inferred from electronic annotation /// 0006584 // catecholamine metabolic process // traceable author statement /// 0006997 // nuclear organization and biogenesis // non-traceable author statement /// 0007049 // cell cycle // inferred from electronic annotation /// 0007067 // mitosis // inferred from electronic annotation /// 0051301 // cell division // …	5634 // nucleus // inferred from direct assay /// 5652 // nuclear lamina // inferred from direct assay /// 5694 // chromosome // inferred from direct assay /// 5694 // chromosome // non-traceable author statement /// 5700 // polytene chromosome // inferred from direct assay /// 5819 // spindle // inferred from direct assay /// 16363 // nuclear matrix // inferred from direct assay /// 5634 // nucl…	5198 // structural molecule activity // inferred from direct assay /// 4500 // dopamine beta-monooxygenase activity // traceable author statement /// 4500 // dopamine beta-monooxygenase activity // inferred from electronic annotation	1635611_a_at
	1639398_at	FBgn0015240	Hormone receptor-like in 96	0.00415967	10.9635	0.525515	0001501 // skeletal development // inferred from electronic annotation /// 0006350 // transcription // inferred from electronic annotation /// 0006355 // regulation of transcription, DNA-dependent // inferred from electronic annotation /// 0006357 // regulation of transcription from RNA polymerase II promoter // inferred from electronic annotation /// 0007165 // signal transduction // inferred fr…	5634 // nucleus // inferred from sequence or structural similarity /// 5634 // nucleus // non-traceable author statement /// 5634 // nucleus // inferred from electronic annotation /// 5634 // nucleus // inferred from sequence similarity	3677 // DNA binding // non-traceable author statement /// 3700 // transcription factor activity // inferred from sequence or structural similarity /// 3707 // steroid hormone receptor activity // inferred from electronic annotation /// 4879 // ligand-dependent nuclear receptor activity // inferred from sequence or structural similarity /// 4879 // ligand-dependent nuclear receptor activity // non…	1639398_at
	1628422_s_at	FBgn0031673	CG31650	0.00424769	12.0439	0.47362	0019722 // calcium-mediated signaling // inferred from electronic annotation	5788 // endoplasmic reticulum lumen // inferred from sequence or structural similarity /// 5783 // endoplasmic reticulum // inferred from electronic annotation /// 5788 // endoplasmic reticulum lumen // inferred from sequence similarity	5509 // calcium ion binding // inferred from sequence or structural similarity /// 5516 // calmodulin binding // inferred from electronic annotation /// 5509 // calcium ion binding // inferred from electronic annotation /// 5509 // calcium ion binding // inferred from sequence similarity	1628422_s_at
	1633492_at	FBgn0040211	homogentisate 1,2-dioxygenase	0.00428353	11.6176	0.857807	0006559 // L-phenylalanine catabolic process // non-traceable author statement /// 0006559 // L-phenylalanine catabolic process // inferred from electronic annotation /// 0006570 // tyrosine metabolic process // inferred from electronic annotation /// 0006572 // tyrosine catabolic process // non-traceable author statement /// 0006572 // tyrosine catabolic process // inferred from electronic annot…	---	4411 // homogentisate 1,2-dioxygenase activity // inferred from sequence or structural similarity /// 4411 // homogentisate 1,2-dioxygenase activity // non-traceable author statement /// 42802 // identical protein binding // inferred from physical interaction /// 4411 // homogentisate 1,2-dioxygenase activity // inferred from electronic annotation /// 5506 // iron ion binding // inferred from ele…	1633492_at
	1633031_at	FBgn0034052	CG8299	0.0042877	11.3603	0.88485	0006508 // proteolysis // non-traceable author statement	---	4252 // serine-type endopeptidase activity // inferred from sequence or structural similarity /// 4263 // chymotrypsin activity // inferred from electronic annotation /// 4295 // trypsin activity // non-traceable author statement /// 4252 // serine-type endopeptidase activity // inferred from sequence similarity	1633031_at
	1641279_at	FBgn0000173	bendless	0.00429416	12.1571	0.305045	0006464 // protein modification process // inferred from electronic annotation /// 0006512 // ubiquitin cycle // inferred from sequence or structural similarity /// 0006512 // ubiquitin cycle // non-traceable author statement /// 0006512 // ubiquitin cycle // inferred from electronic annotation /// 0007409 // axonogenesis // inferred from mutant phenotype /// 0007412 // axon target recognition //…	---	4840 // ubiquitin conjugating enzyme activity // inferred from sequence or structural similarity /// 4840 // ubiquitin conjugating enzyme activity // non-traceable author statement /// 4842 // ubiquitin-protein ligase activity // non-traceable author statement /// 4842 // ubiquitin-protein ligase activity // inferred from electronic annotation /// 16874 // ligase activity // inferred from electro…	1641279_at
	1623250_at	FBgn0031962	CG18591	0.00431353	12.6961	0.481752	0000245 // spliceosome assembly // inferred from sequence or structural similarity /// 0000398 // nuclear mRNA splicing, via spliceosome // inferred from sequence or structural similarity /// 0006397 // mRNA processing // inferred from electronic annotation /// 0008380 // RNA splicing // inferred from electronic annotation /// 0016071 // mRNA metabolic process // inferred from electronic annotati…	5681 // spliceosome complex // inferred from sequence or structural similarity /// 5732 // small nucleolar ribonucleoprotein complex // inferred from electronic annotation /// 30532 // small nuclear ribonucleoprotein complex // inferred from sequence or structural similarity /// 5634 // nucleus // inferred from electronic annotation /// 30529 // ribonucleoprotein complex // inferred from electron…	31202 // RNA splicing factor activity, transesterification mechanism // inferred from sequence or structural similarity /// 5515 // protein binding // inferred from physical interaction /// 3723 // RNA binding // inferred from electronic annotation /// 42802 // identical protein binding // inferred from physical interaction /// 5515 // protein binding // inferred from electronic annotation /// 31…	1623250_at
	1635908_at	FBgn0030532	CG11071	0.00433629	9.51292	0.285544	---	5634 // nucleus // inferred from electronic annotation	3700 // transcription factor activity // inferred from sequence or structural similarity /// 8270 // zinc ion binding // inferred from electronic annotation /// 3700 // transcription factor activity // inferred from sequence similarity	1635908_at
	1637154_at	FBgn0037146	CG7470	0.00433834	13.193	0.742691	0006561 // proline biosynthetic process // inferred from sequence or structural similarity /// 0006561 // proline biosynthetic process // inferred from electronic annotation /// 0008652 // amino acid biosynthetic process // inferred from electronic annotation	5739 // mitochondrion // inferred from sequence or structural similarity /// 5743 // mitochondrial inner membrane // inferred from sequence or structural similarity /// 5737 // cytoplasm // inferred from electronic annotation /// 5739 // mitochondrion // inferred from sequence similarity /// 5743 // mitochondrial inner membrane // inferred from sequence similarity	4349 // glutamate 5-kinase activity // inferred from sequence or structural similarity /// 4350 // glutamate-5-semialdehyde dehydrogenase activity // inferred from sequence or structural similarity /// 17084 // delta1-pyrroline-5-carboxylate synthetase activity // inferred from sequence or structural similarity /// 3824 // catalytic activity // inferred from electronic annotation /// 4349 // glut…	1637154_at
	1631465_at	FBgn0036423	CG3919	0.00441162	10.0551	0.679472	---	5634 // nucleus // inferred from electronic annotation	3677 // DNA binding // inferred from electronic annotation /// 5515 // protein binding // inferred from physical interaction /// 42802 // identical protein binding // inferred from physical interaction	1631465_at
	1630870_s_at	FBgn0031878 /// FBgn0067929	septin interacting protein 2	0.00442773	12.4529	0.44396	---	---	5515 // protein binding // inferred from physical interaction	1630870_s_at
	1637716_a_at	FBgn0003498	RNA-binding protein 3	0.0044889	12.469	0.470179	0000184 // mRNA catabolic process, nonsense-mediated decay // traceable author statement /// 0000381 // regulation of alternative nuclear mRNA splicing, via spliceosome // inferred from mutant phenotype /// 0006405 // RNA export from nucleus // traceable author statement /// 0006406 // mRNA export from nucleus // non-traceable author statement /// 0007293 // germarium-derived egg chamber formatio…	785 // chromatin // inferred from direct assay /// 5634 // nucleus // Unknown /// 5634 // nucleus // inferred from direct assay /// 5634 // nucleus // traceable author statement /// 5703 // polytene chromosome puff // inferred from direct assay /// 5730 // nucleolus // inferred from direct assay /// 5737 // cytoplasm // traceable author statement /// 30529 // ribonucleoprotein complex // inferred…	3729 // mRNA binding // inferred from sequence or structural similarity /// 3729 // mRNA binding // non-traceable author statement /// 3730 // mRNA 3'-UTR binding // traceable author statement /// 166 // nucleotide binding // inferred from electronic annotation /// 3676 // nucleic acid binding // inferred from electronic annotation /// 3723 // RNA binding // inferred from electronic annotation //…	1637716_a_at
	1628657_at	FBgn0063491	Glutathione S transferase E9	0.00449326	13.9161	0.895285	0006952 // defense response // inferred from electronic annotation /// 0009636 // response to toxin // non-traceable author statement	---	4364 // glutathione transferase activity // inferred from sequence or structural similarity /// 4364 // glutathione transferase activity // non-traceable author statement /// 5515 // protein binding // inferred from physical interaction /// 4364 // glutathione transferase activity // inferred from electronic annotation /// 16740 // transferase activity // inferred from electronic annotation /// 4…	1628657_at
	1627602_at	FBgn0010473	turtle	0.00450286	9.41214	0.349963	0006468 // protein amino acid phosphorylation // inferred from electronic annotation /// 0007165 // signal transduction // inferred from electronic annotation /// 0007422 // peripheral nervous system development // non-traceable author statement /// 0007629 // flight behavior // inferred from mutant phenotype /// 0008344 // adult locomotory behavior // inferred from mutant phenotype /// 0016337 /…	16020 // membrane // inferred from electronic annotation	4672 // protein kinase activity // inferred from electronic annotation /// 5524 // ATP binding // inferred from electronic annotation /// 5515 // protein binding // inferred from electronic annotation	1627602_at
	1630227_a_at	FBgn0037702	CG8176	0.00451835	11.3118	0.472082	0006508 // proteolysis // inferred from electronic annotation	---	8237 // metallopeptidase activity // inferred from electronic annotation /// 8270 // zinc ion binding // inferred from electronic annotation	1630227_a_at
	1630786_at	FBgn0023395	Chd3	0.0045973	10.3985	0.799979	0006333 // chromatin assembly or disassembly // inferred from sequence or structural similarity /// 0006333 // chromatin assembly or disassembly // non-traceable author statement /// 0006333 // chromatin assembly or disassembly // inferred from electronic annotation /// 0006350 // transcription // inferred from electronic annotation /// 0006355 // regulation of transcription, DNA-dependent // inf…	785 // chromatin // inferred from electronic annotation /// 5634 // nucleus // inferred from sequence or structural similarity /// 5634 // nucleus // inferred from electronic annotation /// 5634 // nucleus // inferred from sequence similarity	3682 // chromatin binding // inferred from sequence or structural similarity /// 4003 // ATP-dependent DNA helicase activity // inferred from sequence or structural similarity /// 4386 // helicase activity // inferred from sequence or structural similarity /// 5524 // ATP binding // inferred from electronic annotation /// 166 // nucleotide binding // inferred from electronic annotation /// 3676 /…	1630786_at
	1639059_s_at	FBgn0000615	exuperantia	0.00460566	13.8029	0.631848	0001700 // embryonic development via the syncytial blastoderm // inferred from mutant phenotype /// 0007275 // multicellular organismal development // inferred from electronic annotation /// 0007283 // spermatogenesis // traceable author statement /// 0007300 // ovarian nurse cell to oocyte transport // traceable author statement /// 0008359 // regulation of bicoid mRNA localization // non-tracea…	5737 // cytoplasm // inferred from direct assay /// 5737 // cytoplasm // traceable author statement	3723 // RNA binding // inferred from electronic annotation	1639059_s_at
	1631435_at	FBgn0038582	CG7988	0.00464247	10.3193	0.401064	0007623 // circadian rhythm // inferred from sequence or structural similarity /// 0048511 // rhythmic process // inferred from electronic annotation	---	---	1631435_at
	1625066_at	FBgn0040764	CG13230	0.00466687	9.63112	0.602394	---	---	---	1625066_at
	1640661_at	FBgn0028484	Ack	0.00467281	11.6585	0.481399	0006468 // protein amino acid phosphorylation // inferred from direct assay /// 0006468 // protein amino acid phosphorylation // non-traceable author statement /// 0006468 // protein amino acid phosphorylation // inferred from electronic annotation /// 0006952 // defense response // inferred from electronic annotation /// 0007242 // intracellular signaling cascade // inferred from electronic anno…	5737 // cytoplasm // inferred from sequence or structural similarity /// 5737 // cytoplasm // inferred from sequence similarity	4713 // protein-tyrosine kinase activity // inferred from direct assay /// 4713 // protein-tyrosine kinase activity // non-traceable author statement /// 4715 // non-membrane spanning protein tyrosine kinase activity // inferred from sequence or structural similarity /// 5524 // ATP binding // inferred from electronic annotation /// 42169 // SH2 domain binding // inferred from direct assay /// 55…	1640661_at
	1641265_at	FBgn0015558	tweety	0.00468767	9.29515	0.491705	---	---	---	1641265_at
	1631367_at	FBgn0036127	CG7828	0.00471063	11.406	0.583233	0006464 // protein modification process // inferred from electronic annotation /// 0006512 // ubiquitin cycle // inferred from electronic annotation /// 0045116 // protein neddylation // inferred from sequence or structural similarity	5626 // insoluble fraction // inferred from sequence or structural similarity	4839 // ubiquitin activating enzyme activity // inferred from sequence or structural similarity /// 16874 // ligase activity // inferred from electronic annotation /// 5515 // protein binding // inferred from physical interaction /// 19781 // NEDD8 activating enzyme activity // inferred from sequence or structural similarity /// 46982 // protein heterodimerization activity // inferred from sequen…	1631367_at
	1627935_a_at	FBgn0034766	Odorant-binding protein 59a	0.0047743	9.62703	0.603977	0006810 // transport // inferred from electronic annotation /// 0007606 // sensory perception of chemical stimulus // inferred from sequence or structural similarity	---	5549 // odorant binding // inferred from sequence or structural similarity /// 5549 // odorant binding // inferred from electronic annotation /// 5549 // odorant binding // inferred from sequence similarity	1627935_a_at
	1635848_at	FBgn0025885	myo-inositol-1-phosphate-synthase	0.00479057	12.3734	0.392955	0006021 // inositol biosynthetic process // inferred from sequence or structural similarity /// 0006021 // inositol biosynthetic process // inferred from electronic annotation /// 0006644 // phospholipid metabolic process // inferred from electronic annotation /// 0008654 // phospholipid biosynthetic process // inferred from electronic annotation	5737 // cytoplasm // inferred from sequence or structural similarity /// 5737 // cytoplasm // inferred from sequence similarity	4512 // inositol-3-phosphate synthase activity // inferred from direct assay /// 4512 // inositol-3-phosphate synthase activity // inferred from sequence or structural similarity /// 4512 // inositol-3-phosphate synthase activity // non-traceable author statement /// 16849 // phosphorus-oxygen lyase activity // inferred from electronic annotation /// 4512 // inositol-3-phosphate synthase activity…	1635848_at
	1629974_at	FBgn0011836	TBP-associated factor 150kD	0.00481067	10.3083	0.560093	0006306 // DNA methylation // inferred from electronic annotation /// 0006350 // transcription // inferred from electronic annotation /// 0006355 // regulation of transcription, DNA-dependent // non-traceable author statement /// 0006355 // regulation of transcription, DNA-dependent // inferred from electronic annotation /// 0006357 // regulation of transcription from RNA polymerase II promoter /…	5634 // nucleus // non-traceable author statement /// 5669 // transcription factor TFIID complex // inferred from sequence or structural similarity /// 5634 // nucleus // inferred from electronic annotation /// 5669 // transcription factor TFIID complex // inferred from sequence similarity	3677 // DNA binding // inferred from electronic annotation /// 8170 // N-methyltransferase activity // inferred from electronic annotation /// 16251 // general RNA polymerase II transcription factor activity // inferred from sequence or structural similarity /// 4179 // membrane alanyl aminopeptidase activity // inferred from electronic annotation /// 16251 // general RNA polymerase II transcript…	1629974_at
	1626947_s_at	FBgn0002521	pleiohomeotic	0.00484933	12.2316	0.466932	0006342 // chromatin silencing // inferred from direct assay /// 0006342 // chromatin silencing // non-traceable author statement /// 0006350 // transcription // inferred from electronic annotation /// 0006355 // regulation of transcription, DNA-dependent // inferred from electronic annotation /// 0006357 // regulation of transcription from RNA polymerase II promoter // inferred from electronic a…	790 // nuclear chromatin // inferred from direct assay /// 5634 // nucleus // non-traceable author statement /// 5622 // intracellular // inferred from electronic annotation /// 5634 // nucleus // inferred from electronic annotation	3677 // DNA binding // inferred from direct assay /// 3677 // DNA binding // non-traceable author statement /// 3677 // DNA binding // traceable author statement /// 3700 // transcription factor activity // non-traceable author statement /// 8270 // zinc ion binding // inferred from electronic annotation /// 3676 // nucleic acid binding // inferred from electronic annotation /// 3677 // DNA bindi…	1626947_s_at
	1633274_at	FBgn0031871	CG10158	0.00486566	12.1891	0.452099	---	---	5515 // protein binding // inferred from physical interaction	1633274_at
	1627270_at	FBgn0029865	CG15893	0.0048775	12.4496	0.47148	---	---	5515 // protein binding // inferred from physical interaction	1627270_at
	1638133_at	FBgn0022984	KH domain encompassing protein 1	0.00490449	11.956	0.432413	0006139 // nucleobase, nucleoside, nucleotide and nucleic acid metabolic process // inferred from electronic annotation /// 0006915 // apoptosis // inferred from genetic interaction /// 0006915 // apoptosis // inferred from mutant phenotype /// 0006915 // apoptosis // inferred from physical interaction /// 0007283 // spermatogenesis // inferred from electronic annotation /// 0008283 // cell proli…	5634 // nucleus // inferred from direct assay	3723 // RNA binding // inferred from direct assay /// 3729 // mRNA binding // non-traceable author statement /// 5515 // protein binding // inferred from physical interaction /// 3676 // nucleic acid binding // inferred from electronic annotation /// 3723 // RNA binding // inferred from electronic annotation	1638133_at
	1631687_at	FBgn0020620	tre oncogene-related protein	0.00492982	10.4727	0.470421	0006508 // proteolysis // inferred from electronic annotation /// 0007155 // cell adhesion // inferred from electronic annotation /// 0019538 // protein metabolic process // inferred from electronic annotation /// 0032313 // regulation of Rab GTPase activity // inferred from electronic annotation	---	8233 // peptidase activity // inferred from electronic annotation /// 8234 // cysteine-type peptidase activity // inferred from electronic annotation	1631687_at
	1636309_at	FBgn0037838	CG4089	0.00497445	10.5272	0.600998	0006464 // protein modification process // inferred from electronic annotation	---	3824 // catalytic activity // inferred from electronic annotation /// 4835 // tubulin-tyrosine ligase activity // inferred from electronic annotation /// 5524 // ATP binding // inferred from electronic annotation	1636309_at
	1636076_a_at	FBgn0010473	turtle	0.00498121	9.52585	0.48649	0006468 // protein amino acid phosphorylation // inferred from electronic annotation /// 0007165 // signal transduction // inferred from electronic annotation /// 0007422 // peripheral nervous system development // non-traceable author statement /// 0007629 // flight behavior // inferred from mutant phenotype /// 0008344 // adult locomotory behavior // inferred from mutant phenotype /// 0016337 /…	16020 // membrane // inferred from electronic annotation	4672 // protein kinase activity // inferred from electronic annotation /// 5524 // ATP binding // inferred from electronic annotation /// 5515 // protein binding // inferred from electronic annotation	1636076_a_at
	1640127_at	FBgn0036402	CG6650	0.00506265	11.5823	0.574426	0005975 // carbohydrate metabolic process // inferred from electronic annotation /// 0006006 // glucose metabolic process // inferred from electronic annotation	---	8443 // phosphofructokinase activity // inferred from electronic annotation /// 16773 // phosphotransferase activity, alcohol group as acceptor // inferred from electronic annotation	1640127_at
	1624858_at	FBgn0037878	CG6693	0.00509873	11.8855	0.558942	---	---	31072 // heat shock protein binding // inferred from electronic annotation /// 51082 // unfolded protein binding // inferred from electronic annotation	1624858_at
	1640773_at	FBgn0035719	CG14821	0.00518139	9.71078	0.423062	---	---	---	1640773_at
	1627129_at	---	---	0.00521601	11.9924	0.548207	---	5737 // cytoplasm // inferred from direct assay /// 16028 // rhabdomere // inferred from direct assay /// 16028 // rhabdomere // traceable author statement	5509 // calcium ion binding // non-traceable author statement /// 5516 // calmodulin binding // inferred from electronic annotation /// 5515 // protein binding // inferred from physical interaction /// 5509 // calcium ion binding // inferred from electronic annotation	1627129_at
	1635668_at	FBgn0034939	thoc5	0.00525642	10.9574	0.506525	0006406 // mRNA export from nucleus // non-traceable author statement	---	---	1635668_at
	1632076_a_at	FBgn0036952	CG6933	0.00529325	9.43483	0.86846	0006030 // chitin metabolic process // inferred from electronic annotation	5576 // extracellular region // inferred from electronic annotation	8061 // chitin binding // inferred from electronic annotation /// 16490 // structural constituent of peritrophic membrane (sensu Insecta) // inferred from sequence or structural similarity /// 16490 // structural constituent of peritrophic membrane (sensu Insecta) // inferred from sequence similarity	1632076_a_at
	1625459_at	FBgn0034859	CG3520	0.00530177	10.0499	0.546243	---	---	5488 // binding // inferred from electronic annotation	1625459_at
	1630539_at	FBgn0034410	Topoisomerase I-interacting protein	0.00536251	10.8057	0.613047	0000209 // protein polyubiquitination // inferred from direct assay /// 0006350 // transcription // inferred from electronic annotation /// 0006355 // regulation of transcription, DNA-dependent // inferred from electronic annotation /// 0006512 // ubiquitin cycle // inferred from electronic annotation /// 0006997 // nuclear organization and biogenesis // inferred from mutant phenotype /// 0016568…	151 // ubiquitin ligase complex // inferred from electronic annotation /// 5652 // nuclear lamina // inferred from direct assay /// 5700 // polytene chromosome // inferred from direct assay /// 5634 // nucleus // inferred from electronic annotation	4842 // ubiquitin-protein ligase activity // inferred from direct assay /// 8270 // zinc ion binding // inferred from electronic annotation /// 17033 // DNA topoisomerase I binding // inferred from sequence or structural similarity /// 5515 // protein binding // inferred from physical interaction /// 3677 // DNA binding // inferred from direct assay /// 5521 // lamin binding // inferred from dire…	1630539_at
	1625855_at	FBgn0035149	Mediator complex subunit 30	0.00538876	11.0612	0.511823	0006357 // regulation of transcription from RNA polymerase II promoter // inferred by curator /// 0006357 // regulation of transcription from RNA polymerase II promoter // inferred from direct assay	119 // mediator complex // inferred from direct assay	16455 // RNA polymerase II transcription mediator activity // inferred from direct assay /// 16455 // RNA polymerase II transcription mediator activity // inferred from sequence or structural similarity /// 5515 // protein binding // inferred from physical interaction /// 16455 // RNA polymerase II transcription mediator activity // inferred from sequence similarity	1625855_at
	1623289_at	FBgn0046876	Pseudogene 83e	0.00539405	9.73588	0.78708	0006810 // transport // inferred from electronic annotation /// 0007606 // sensory perception of chemical stimulus // inferred from sequence or structural similarity	---	5549 // odorant binding // inferred from sequence or structural similarity /// 5549 // odorant binding // non-traceable author statement /// 5549 // odorant binding // inferred from electronic annotation /// 5549 // odorant binding // inferred from sequence similarity	1623289_at
	1638414_a_at	FBgn0036199	Bmcp	0.00541418	10.8675	0.499371	0006810 // transport // inferred from electronic annotation /// 0006812 // cation transport // inferred from electronic annotation /// 0006839 // mitochondrial transport // inferred from electronic annotation /// 0019222 // regulation of metabolic process // inferred from mutant phenotype	5740 // mitochondrial envelope // inferred from sequence or structural similarity /// 5743 // mitochondrial inner membrane // inferred from sequence or structural similarity /// 5739 // mitochondrion // inferred from electronic annotation /// 5743 // mitochondrial inner membrane // inferred from electronic annotation /// 16020 // membrane // inferred from electronic annotation /// 16021 // integr…	5386 // carrier activity // inferred from sequence or structural similarity /// 5488 // binding // inferred from electronic annotation /// 5215 // transporter activity // inferred from electronic annotation /// 5386 // carrier activity // inferred from sequence similarity	1638414_a_at
	1636869_at	---	---	0.00543441	11.3251	0.371455	---	---	---	1636869_at
	1637085_at	FBgn0013762	Cyclin-dependent kinase 5	0.00546484	11.2665	0.319142	0000074 // regulation of progression through cell cycle // inferred from electronic annotation /// 0006468 // protein amino acid phosphorylation // inferred from sequence or structural similarity /// 0006468 // protein amino acid phosphorylation // non-traceable author statement /// 0006468 // protein amino acid phosphorylation // inferred from electronic annotation /// 0007049 // cell cycle // i…	---	4674 // protein serine/threonine kinase activity // non-traceable author statement /// 4693 // cyclin-dependent protein kinase activity // inferred from sequence or structural similarity /// 4702 // receptor signaling protein serine/threonine kinase activity // inferred from electronic annotation /// 5524 // ATP binding // inferred from electronic annotation /// 30332 // cyclin binding // non-tra…	1637085_at
	1635939_a_at	FBgn0031483	CG9641	0.00557087	11.2485	0.825658	---	---	5515 // protein binding // inferred from physical interaction	1635939_a_at
	1639202_a_at	FBgn0039025	CG7023	0.00566817	11.6367	0.428575	0006508 // proteolysis // inferred from electronic annotation /// 0006511 // ubiquitin-dependent protein catabolic process // inferred from electronic annotation /// 0016579 // protein deubiquitination // inferred from sequence or structural similarity	---	4197 // cysteine-type endopeptidase activity // inferred from electronic annotation /// 4221 // ubiquitin thiolesterase activity // inferred from electronic annotation /// 4843 // ubiquitin-specific protease activity // inferred from sequence or structural similarity /// 4843 // ubiquitin-specific protease activity // inferred from sequence similarity	1639202_a_at
	1628013_at	FBgn0031417	CG3597	0.0056948	11.8874	0.80249	0006118 // electron transport // inferred from electronic annotation /// 0008152 // metabolic process // inferred from electronic annotation	---	16491 // oxidoreductase activity // inferred from electronic annotation	1628013_at
	1625374_at	FBgn0032068	CG9466	0.00577219	12.941	0.87303	0005975 // carbohydrate metabolic process // inferred from electronic annotation /// 0006013 // mannose metabolic process // inferred from electronic annotation	5764 // lysosome // inferred from sequence or structural similarity /// 5764 // lysosome // inferred from sequence similarity	4559 // alpha-mannosidase activity // inferred from sequence or structural similarity /// 16799 // hydrolase activity, hydrolyzing N-glycosyl compounds // inferred from electronic annotation /// 4559 // alpha-mannosidase activity // inferred from electronic annotation /// 15923 // mannosidase activity // inferred from electronic annotation /// 16787 // hydrolase activity // inferred from electron…	1625374_at
	1641504_s_at	FBgn0034718	windpipe	0.00584862	12.6944	0.343831	---	5886 // plasma membrane // non-traceable author statement /// 16021 // integral to membrane // inferred from electronic annotation	---	1641504_s_at
	1623869_at	FBgn0020496	C-terminal Binding Protein	0.00593519	10.9229	0.551625	0000122 // negative regulation of transcription from RNA polymerase II promoter // traceable author statement /// 0001700 // embryonic development via the syncytial blastoderm // inferred from mutant phenotype /// 0006564 // L-serine biosynthetic process // inferred from electronic annotation /// 0008152 // metabolic process // inferred from electronic annotation /// 0016055 // Wnt receptor signa…	5634 // nucleus // non-traceable author statement /// 5634 // nucleus // inferred from electronic annotation	3714 // transcription corepressor activity // non-traceable author statement /// 3714 // transcription corepressor activity // traceable author statement /// 5515 // protein binding // inferred from physical interaction /// 8022 // protein C-terminus binding // non-traceable author statement /// 16616 // oxidoreductase activity, acting on the CH-OH group of donors, NAD or NADP as acceptor // infe…	1623869_at
	1631249_at	FBgn0036536	CG12713	0.00595003	10.363	0.716226	---	---	---	1631249_at
	1625422_at	FBgn0036614	CG4925	0.00598505	10.4978	0.494323	---	---	4871 // signal transducer activity // non-traceable author statement /// 5515 // protein binding // inferred from physical interaction	1625422_at
	1631677_at	FBgn0030093	Brahma associated protein 111kD	0.00599479	11.8403	0.405891	0006333 // chromatin assembly or disassembly // inferred from electronic annotation /// 0006338 // chromatin remodeling // inferred from genetic interaction /// 0006338 // chromatin remodeling // inferred from physical interaction /// 0006355 // regulation of transcription, DNA-dependent // inferred from electronic annotation /// 0045893 // positive regulation of transcription, DNA-dependent // i…	5634 // nucleus // inferred from direct assay /// 16585 // chromatin remodeling complex // inferred from sequence or structural similarity /// 35060 // brahma complex // inferred from direct assay /// 35060 // brahma complex // inferred from physical interaction /// 35060 // brahma complex // non-traceable author statement /// 16585 // chromatin remodeling complex // inferred from sequence simila…	3677 // DNA binding // inferred from sequence or structural similarity /// 3682 // chromatin binding // inferred from electronic annotation /// 3713 // transcription coactivator activity // Unknown /// 5515 // protein binding // inferred from physical interaction /// 16251 // general RNA polymerase II transcription factor activity // inferred from sequence or structural similarity /// 3677 // DNA…	1631677_at
	1626949_at	FBgn0030511	CG11158	0.00599946	10.2219	0.461062	0006139 // nucleobase, nucleoside, nucleotide and nucleic acid metabolic process // inferred from electronic annotation /// 0006144 // purine base metabolic process // inferred from electronic annotation /// 0006206 // pyrimidine base metabolic process // inferred from electronic annotation	---	16787 // hydrolase activity // inferred from electronic annotation	1626949_at
	1626326_at	FBgn0051436	CG31436	0.00600102	10.6247	0.838475	---	---	166 // nucleotide binding // inferred from electronic annotation /// 16301 // kinase activity // inferred from electronic annotation /// 16740 // transferase activity // inferred from electronic annotation	1626326_at
	1633231_a_at	FBgn0026758	TBP-like factor	0.00603684	10.4614	0.481864	0006355 // regulation of transcription, DNA-dependent // inferred from electronic annotation /// 0006357 // regulation of transcription from RNA polymerase II promoter // inferred from direct assay /// 0006357 // regulation of transcription from RNA polymerase II promoter // inferred from mutant phenotype /// 0006367 // transcription initiation from RNA polymerase II promoter // inferred from seq…	5667 // transcription factor complex // inferred from direct assay /// 5669 // transcription factor TFIID complex // inferred from sequence or structural similarity /// 5634 // nucleus // inferred from electronic annotation /// 5669 // transcription factor TFIID complex // inferred from electronic annotation /// 5669 // transcription factor TFIID complex // inferred from sequence similarity	3677 // DNA binding // inferred from electronic annotation /// 3704 // specific RNA polymerase II transcription factor activity // inferred from direct assay /// 3704 // specific RNA polymerase II transcription factor activity // traceable author statement /// 16251 // general RNA polymerase II transcription factor activity // inferred from sequence or structural similarity /// 3702 // RNA polyme…	1633231_a_at
	1635863_at	FBgn0035872	CG7185	0.00607743	12.1062	0.565276	0000381 // regulation of alternative nuclear mRNA splicing, via spliceosome // inferred from mutant phenotype /// 0006379 // mRNA cleavage // inferred from sequence or structural similarity	5634 // nucleus // Unknown /// 5849 // mRNA cleavage factor complex // inferred from sequence or structural similarity /// 5634 // nucleus // inferred from curator /// 5849 // mRNA cleavage factor complex // inferred from sequence similarity	3729 // mRNA binding // inferred from sequence or structural similarity /// 5515 // protein binding // inferred from physical interaction /// 166 // nucleotide binding // inferred from electronic annotation /// 3676 // nucleic acid binding // inferred from electronic annotation /// 3723 // RNA binding // inferred from electronic annotation /// 3729 // mRNA binding // inferred from sequence simila…	1635863_at
	1641740_at	FBgn0050405	CG13499	0.00610104	9.42596	0.371587	---	---	---	1641740_at
	1638438_a_at	FBgn0003138	protein tyrosine phosphatase	0.00610546	11.7	0.656499	0006470 // protein amino acid dephosphorylation // inferred from direct assay /// 0006470 // protein amino acid dephosphorylation // non-traceable author statement /// 0006470 // protein amino acid dephosphorylation // inferred from electronic annotation /// 0007165 // signal transduction // inferred from electronic annotation /// 0007377 // germ-band extension // inferred from direct assay /// 0…	5634 // nucleus // inferred from direct assay /// 5737 // cytoplasm // inferred from direct assay /// 5740 // mitochondrial envelope // inferred from direct assay /// 5634 // nucleus // inferred from electronic annotation	4725 // protein tyrosine phosphatase activity // inferred from direct assay /// 4725 // protein tyrosine phosphatase activity // inferred from sequence or structural similarity /// 4725 // protein tyrosine phosphatase activity // non-traceable author statement /// 4872 // receptor activity // inferred from electronic annotation /// 5515 // protein binding // inferred from physical interaction ///…	1638438_a_at
	1628601_at	FBgn0004380	Kinesin-like protein at 64D	0.00616466	10.866	0.538864	0006605 // protein targeting // inferred from electronic annotation /// 0007018 // microtubule-based movement // inferred from sequence or structural similarity /// 0007018 // microtubule-based movement // inferred from electronic annotation /// 0007288 // sperm axoneme assembly // inferred from mutant phenotype /// 0035058 // sensory cilium biogenesis // inferred from mutant phenotype	5871 // kinesin complex // inferred from sequence or structural similarity /// 5871 // kinesin complex // inferred from sequence similarity	3777 // microtubule motor activity // inferred from sequence or structural similarity /// 5200 // structural constituent of cytoskeleton // inferred from electronic annotation /// 5524 // ATP binding // inferred from electronic annotation /// 3777 // microtubule motor activity // inferred from sequence similarity	1628601_at
	1635293_s_at	FBgn0036020	CG8336	0.00621142	11.2617	0.519609	0006457 // protein folding // inferred from electronic annotation /// 0006605 // protein targeting // inferred from electronic annotation /// 0006886 // intracellular protein transport // inferred from electronic annotation /// 0006952 // defense response // inferred from electronic annotation /// 0019538 // protein metabolic process // inferred from electronic annotation	---	16853 // isomerase activity // inferred from electronic annotation /// 5488 // binding // inferred from electronic annotation	1635293_s_at
	1633629_at	FBgn0031736	CG11030	0.00621549	10.6173	0.458479	0006364 // rRNA processing // inferred from electronic annotation	---	---	1633629_at
	1635429_at	FBgn0053095	CG33095	0.00621871	11.7614	0.582081	---	---	5515 // protein binding // inferred from physical interaction	1635429_at
	1625566_a_at	FBgn0032516	CG9293	0.00622054	11.2438	0.65475	0000074 // regulation of progression through cell cycle // inferred from electronic annotation /// 0006355 // regulation of transcription, DNA-dependent // inferred from electronic annotation /// 0006412 // translation // inferred from electronic annotation /// 0006915 // apoptosis // inferred from electronic annotation /// 0006917 // induction of apoptosis // inferred from electronic annotation …	---	3677 // DNA binding // inferred from electronic annotation /// 16407 // acetyltransferase activity // inferred from electronic annotation /// 16740 // transferase activity // inferred from electronic annotation /// 5515 // protein binding // inferred from physical interaction /// 5515 // protein binding // inferred from electronic annotation /// 8270 // zinc ion binding // inferred from electroni…	1625566_a_at
[truncated: 235 more rows]
