# Supplementary material for: Systems genetics analysis of body weight and energy metabolism traits in Drosophila melanogaster
Source: BMC Genomics. 2010 May 11;11:297. doi: 10.1186/1471-2164-11-297 (PMC2880307; doi:10.1186/1471-2164-11-297)
Supplement: Additional file 4 — Results of the screen of P-element insert lines for alterations in energy metabolites. This file shows the genes tagged by the P-elements, the P-element insertion sites, and P-values from analysis of covariance (total protein content being a covariate) comparing the mutant and control data across the sexes and stratified by sex. [file 1471-2164-11-297-S4.XLS]

## Sheet: Additional File 4
Trait	Line (Background)	Candidate gene	Cytological Location	P[GT1] insertion site	PiggyBac transposon insertion site	P(L)	P(S)	P(SL)	P(L)♀	P(L)♂
Glycogen	BG00720 (F)	Appl	1B9-1B10	intron 2 of Appl isoform A		0.0003	<1.00E-04	0.7582	0.0155	0.0074
	18382	Cbp53E	53E4-53E4		53E4, at 2R: 12,872,142; 5' terminus to the left.	<1.00E-04	0.6531	0.8464	<1.00E-04	0.0181
	18838	Tsf1	17A9-17A9		17A9, at X: 18,281,636; 5' terminus to the left.	0.2693	0.2827	0.991	0.5498	0.8001
	18545	sev	10A4-10A4		10A4, at X: 10,975,465; 5' terminus to the right.	0.0009	0.196	0.3106	0.0872	0.0003
	19205	jp	30B10-30B12		30B12, at 2L:9,560,489; 5' terminus to the right.	0.0002	0.4995	0.3524	<1.00E-04	0.0057
Triacylglycerol	BG01863 (B)	Ddx1	79D3-79D3	1283 bp at Ddx1 5' side		0.0926	0.0266	0.1037	0.0325	0.9665
	BG01624 (A)	RhoGAP71E	71E1-71E2	608 bp at RhoGAP71E isoform C 3' side		0.3644	0.1792	0.1952	0.8667	0.0253
	BG02747 (B)	rut	12F4-12F4	24534 bp at rut 5' side		0.0017	0.0782	0.0417	0.0017	0.3497
	BG01214 (B)	sgl	65D4-65D5	234 bp at sgl 5' side		0.0009	0.2853	0.584	0.0026	0.045
	19053	SIRT7	98F6-98F6		98F6, at 3R:24,884,693; 5' terminus to the left.	<1.00E-04	0.8838	0.7861	0.0007	<1.00E-04
	18363	GXIVsPLA2	72B2-72B2		72B2, at 3L:15,949,324; 5' terminus to the left.	<1.00E-04	0.1177	0.0795	<1.00E-04	<1.00E-04
Glycerol	BG02565 (B)	b4GalNAcTA	50E6-50E6	112 bp at b4GalNAcTA 3' side		0.0256	0.1398	0.4625	0.2347	0.0135
	BG02518 (B)	CG8920	56F16-56F16	530 bp at CG8920 isoform B 3' side		<1.00E-04	0.4225	0.6505	0.0039	0.0018
	BG01607 (B)	Gli	35D4-35D4	3082 bp at Gli 5' side		0.0054	0.4777	0.3535	0.0213	0.2057
	BG02181 (B)	Gdh	95C13-95D1	4874 bp at Gdh 5' side		0.0002	0.0012	0.3184	0.0284	0.011
	BG00349 (F)	tty	19F4-19F5	2039 bp at tweety isoform B 5' side		<1.00E-04	0.2232	0.1273	0.0007	0.7182
	BG02420 (B)	CG5946	68E1-68E1	intron 2 of CG5946 isoform B and D		0.8644	0.6089	0.7009	0.7678	0.7691
