# Supplementary material for: Systems genetics analysis of body weight and energy metabolism traits in Drosophila melanogaster
Source: BMC Genomics. 2010 May 11;11:297. doi: 10.1186/1471-2164-11-297 (PMC2880307; doi:10.1186/1471-2164-11-297)
Supplement: Additional file 5 — Modules of correlated transcripts associated with body weight and energy metabolism traits. This file shows the average correlation of a transcript with all other transcripts in its module (degree) and the average correlation of all transcripts in the module (average degree). [file 1471-2164-11-297-S5.XLS]

## Sheet: Additional File 5
Trait	Probe Set ID	Gene Name	Gene Ontology Biological Process	Module	Degree	Average Degree
Wet Body Weight	1635549_at	Turandot	0006950 // response to stress // inferred from mutant phenotype /// 0009408 // response to heat // traceable author statement	1	0.81038	0.81038
	1639323_at	Turandot C	0006950 // response to stress // inferred from sequence or structural similarity	1	0.81038	0.81038
	1641419_at	attacin	0006952 // defense response // inferred from direct assay /// 0006955 // immune response // inferred from electronic annotation /// 0019731 // antibacterial humoral response // inferred from direct assay /// 0019731 // antibacterial humoral response // inferred from sequence or structural similarity /// 0019731 // antibacterial humoral response // non-traceable author statement /// 0042742 // def…	2	0.6947	0.65825
	1638235_at	diptericin-like protein	0019731 // antibacterial humoral response // inferred from sequence or structural similarity	2	0.73493	0.65825
	1627613_at	metchnikowin	0006805 // xenobiotic metabolic process // inferred from electronic annotation /// 0006952 // defense response // inferred from direct assay /// 0006955 // immune response // inferred from electronic annotation /// 0019731 // antibacterial humoral response // inferred from expression pattern /// 0019731 // antibacterial humoral response // non-traceable author statement /// 0019732 // antifungal …	2	0.68338	0.65825
	1636490_at	PGRP-SB1	0006952 // defense response // non-traceable author statement /// 0006955 // immune response // inferred from sequence or structural similarity /// 0006955 // immune response // inferred from electronic annotation /// 0009253 // peptidoglycan catabolic process // inferred from electronic annotation /// 0009253 // peptidoglycan catabolic process // non-traceable author statement /// 0045087 // inn…	2	0.6453	0.65825
	1633545_at	PGRP-SD	0006952 // defense response // non-traceable author statement /// 0006955 // immune response // inferred from sequence or structural similarity /// 0006955 // immune response // inferred from electronic annotation /// 0009253 // peptidoglycan catabolic process // non-traceable author statement /// 0009253 // peptidoglycan catabolic process // inferred from electronic annotation /// 0045087 // inn…	2	0.53293	0.65825
	1623790_at	CG31901	---	3	0.53796	0.62547
	1633385_at	Karl	---	3	0.73246	0.62547
	1628715_a_at	Karl	---	3	0.60599	0.62547
	1632719_at	Cecropin	0006955 // immune response // inferred from electronic annotation /// 0019731 // antibacterial humoral response // inferred from direct assay /// 0019731 // antibacterial humoral response // non-traceable author statement /// 0042742 // defense response to bacterium // non-traceable author statement /// 0042742 // defense response to bacterium // traceable author statement /// 0042742 // defense …	4	0.5706	0.55413
	1626530_at	Cecropin	0006955 // immune response // inferred from electronic annotation /// 0019731 // antibacterial humoral response // inferred from direct assay /// 0019731 // antibacterial humoral response // inferred from expression pattern /// 0019731 // antibacterial humoral response // inferred from sequence or structural similarity /// 0019731 // antibacterial humoral response // non-traceable author statemen…	4	0.53122	0.55413
	1623871_at	CG18563	0006508 // proteolysis // inferred from electronic annotation	4	0.67763	0.55413
	1625698_at	CG6639	0006508 // proteolysis // inferred from electronic annotation /// 0007186 // G-protein coupled receptor protein signaling pathway // inferred from electronic annotation /// 0007242 // intracellular signaling cascade // inferred from electronic annotation	4	0.62715	0.55413
	1636946_at	CG6687	0006508 // proteolysis // inferred from electronic annotation /// 0015986 // ATP synthesis coupled proton transport // inferred from electronic annotation	4	0.46507	0.55413
	1636333_a_at	Mth-like 2	0006950 // response to stress // inferred from sequence or structural similarity /// 0006950 // response to stress // inferred from electronic annotation /// 0007165 // signal transduction // inferred from electronic annotation /// 0007186 // G-protein coupled receptor protein signaling pathway // inferred from sequence or structural similarity /// 0007186 // G-protein coupled receptor protein si…	4	0.45312	0.55413
	1624236_at	CG30002	0006508 // proteolysis // inferred from sequence or structural similarity /// 0006508 // proteolysis // inferred from electronic annotation	5	0.41989	0.55043
	1632430_at	Transferrin	0006826 // iron ion transport // non-traceable author statement /// 0006826 // iron ion transport // inferred from electronic annotation /// 0006879 // cellular iron ion homeostasis // inferred from sequence or structural similarity /// 0006879 // cellular iron ion homeostasis // inferred from electronic annotation /// 0006952 // defense response // non-traceable author statement	5	0.64793	0.55043
	1639442_a_at	Transferrin	0006826 // iron ion transport // non-traceable author statement /// 0006826 // iron ion transport // inferred from electronic annotation /// 0006879 // cellular iron ion homeostasis // inferred from sequence or structural similarity /// 0006879 // cellular iron ion homeostasis // inferred from electronic annotation /// 0006952 // defense response // non-traceable author statement	5	0.58348	0.55043
	1631691_at	CG16772	---	6	0.37903	0.51296
	1636293_at	CG2217	---	6	0.53127	0.51296
	1631370_at	CG30026	---	6	0.47434	0.51296
	1628387_s_at	CG30080	0006355 // regulation of transcription, DNA-dependent // inferred from electronic annotation	6	0.64298	0.51296
	1627759_at	CG30080	0006355 // regulation of transcription, DNA-dependent // inferred from electronic annotation	6	0.64099	0.51296
	1640478_at	CG31777	---	6	0.51913	0.51296
	1636682_at	CG31778	---	6	0.45554	0.51296
	1637370_at	yellow f	0002165 // instar larval or pupal development // inferred from expression pattern /// 0006583 // melanin biosynthetic process from tyrosine // traceable author statement /// 0007398 // ectoderm development // inferred from electronic annotation /// 0042435 // indole derivative biosynthetic process // inferred from direct assay /// 0048066 // pigmentation during development // traceable author sta…	6	0.46043	0.51296
	1629474_at	CG11368	---	7	0.53025	0.46714
	1628567_at	CG13565	---	7	0.38466	0.46714
	1632539_at	Glutathione S transferase E4	0006800 // oxygen and reactive oxygen species metabolic process // inferred from electronic annotation /// 0006952 // defense response // inferred from electronic annotation /// 0009636 // response to toxin // inferred from electronic annotation	7	0.32585	0.46714
	1638066_at	Olfactory-specific E	0006810 // transport // inferred from electronic annotation /// 0007165 // signal transduction // inferred from electronic annotation /// 0019236 // response to pheromone // inferred from electronic annotation	7	0.53267	0.46714
	1641200_at	Olfactory-specific-F	0006810 // transport // inferred from electronic annotation /// 0007165 // signal transduction // inferred from electronic annotation /// 0007600 // sensory perception // inferred from electronic annotation /// 0019236 // response to pheromone // inferred from electronic annotation	7	0.56226	0.46714
	1636213_at	---	---	8	0.50846	0.39277
	1637382_at	---	---	8	0.40294	0.39277
	1638114_at	CG13022	---	8	0.38916	0.39277
	1631631_at	CG13222	---	8	0.35087	0.39277
	1622894_at	CG15120	---	8	0.33067	0.39277
	1624213_at	CG15535	---	8	0.43496	0.39277
	1633251_at	CG15829	0006869 // lipid transport // inferred from electronic annotation /// 0042049 // cell acyl-CoA homeostasis // inferred from sequence or structural similarity	8	0.2769	0.39277
	1631650_a_at	CG2056	0006468 // protein amino acid phosphorylation // inferred from electronic annotation /// 0006508 // proteolysis // non-traceable author statement /// 0006508 // proteolysis // inferred from electronic annotation /// 0045087 // innate immune response // inferred from mutant phenotype /// 0050829 // defense response to Gram-negative bacterium // inferred from mutant phenotype /// 0050830 // defense…	8	0.42982	0.39277
	1625763_at	CG2789	0006629 // lipid metabolic process // inferred from electronic annotation /// 0006732 // coenzyme metabolic process // inferred from electronic annotation /// 0006869 // lipid transport // inferred from electronic annotation /// 0051189 // prosthetic group metabolic process // inferred from electronic annotation	8	0.47799	0.39277
	1623732_at	CG31410	---	8	0.27595	0.39277
	1623963_at	CG32115	---	8	0.1817	0.39277
	1640757_at	CG33462	0006508 // proteolysis // inferred from sequence or structural similarity /// 0006508 // proteolysis // non-traceable author statement	8	0.56761	0.39277
	1631521_at	CG33469	---	8	0.44809	0.39277
	1638733_at	CG3984	---	8	0.22902	0.39277
	1640035_at	fat body protein P6	0006629 // lipid metabolic process // inferred from electronic annotation /// 0008152 // metabolic process // inferred from electronic annotation	8	0.44765	0.39277
	1628742_at	molting defective	0006697 // ecdysone biosynthetic process // inferred from mutant phenotype	8	0.37562	0.39277
	1638338_a_at	Protein-1	0006810 // transport // inferred from electronic annotation /// 0015032 // storage protein import into fat body // inferred from physical interaction /// 0015032 // storage protein import into fat body // inferred from sequence or structural similarity	8	0.54964	0.39277
	1641239_at	---	---	9	0.21919	0.31385
	1624517_at	beta-galactosidase	0005975 // carbohydrate metabolic process // inferred from electronic annotation /// 0008152 // metabolic process // inferred from electronic annotation /// 0035071 // salivary gland cell autophagic cell death // inferred from expression pattern /// 0048102 // autophagic cell death // inferred from expression pattern	9	0.28127	0.31385
	1638580_at	capricious	0006915 // apoptosis // inferred from electronic annotation /// 0006952 // defense response // inferred from electronic annotation /// 0007155 // cell adhesion // non-traceable author statement /// 0007165 // signal transduction // inferred from electronic annotation /// 0007411 // axon guidance // inferred from mutant phenotype /// 0007424 // open tracheal system development // inferred from mut…	9	0.35759	0.31385
	1640221_at	CG10479	0007242 // intracellular signaling cascade // inferred from electronic annotation	9	0.32754	0.31385
	1625430_at	CG14022	---	9	0.3363	0.31385
	1634510_at	CG17324	0005976 // polysaccharide metabolic process // inferred from electronic annotation /// 0006952 // defense response // inferred from electronic annotation /// 0008152 // metabolic process // inferred from electronic annotation /// 0008202 // steroid metabolic process // inferred from electronic annotation /// 0009636 // response to toxin // inferred from electronic annotation	9	0.20525	0.31385
	1623632_s_at	CG6327	0006865 // amino acid transport // inferred from electronic annotation	9	0.35969	0.31385
	1633357_at	CG7910	0006807 // nitrogen compound metabolic process // inferred from electronic annotation	9	0.39096	0.31385
	1630302_at	CG8562	0006508 // proteolysis // inferred from electronic annotation	9	0.20296	0.31385
	1637754_at	CG9458	0006629 // lipid metabolic process // inferred from electronic annotation /// 0006631 // fatty acid metabolic process // inferred from electronic annotation	9	0.40001	0.31385
	1628345_at	cytochrome P450 related AF4	0006118 // electron transport // inferred from electronic annotation /// 0008202 // steroid metabolic process // inferred from electronic annotation /// 0017143 // insecticide metabolic process // non-traceable author statement	9	0.25657	0.31385
	1623068_at	Cytochrome P450-4e3	0006118 // electron transport // inferred from electronic annotation /// 0008202 // steroid metabolic process // inferred from electronic annotation	9	0.1925	0.31385
	1631498_a_at	fru-satori	0006333 // chromatin assembly or disassembly // inferred from electronic annotation /// 0006350 // transcription // inferred from electronic annotation /// 0006355 // regulation of transcription, DNA-dependent // inferred from electronic annotation /// 0006357 // regulation of transcription from RNA polymerase II promoter // inferred from electronic annotation /// 0007275 // multicellular organis…	9	0.18466	0.31385
	1637990_s_at	fumble	0000910 // cytokinesis // inferred from mutant phenotype /// 0000910 // cytokinesis // non-traceable author statement /// 0006732 // coenzyme metabolic process // inferred from electronic annotation /// 0007059 // chromosome segregation // inferred from mutant phenotype /// 0007067 // mitosis // inferred from mutant phenotype /// 0007126 // meiosis // inferred from mutant phenotype /// 0007283 //…	9	0.42874	0.31385
	1632392_s_at	giant slob	0006468 // protein amino acid phosphorylation // inferred from electronic annotation /// 0050804 // regulation of synaptic transmission // non-traceable author statement	9	0.40927	0.31385
	1636407_at	goliath	0001707 // mesoderm formation // inferred from expression pattern /// 0006350 // transcription // inferred from electronic annotation /// 0006355 // regulation of transcription, DNA-dependent // non-traceable author statement /// 0006355 // regulation of transcription, DNA-dependent // inferred from electronic annotation /// 0006366 // transcription from RNA polymerase II promoter // inferred fro…	9	0.35982	0.31385
	1639622_at	Proctolin	0001539 // ciliary or flagellar motility // inferred from electronic annotation	9	0.26707	0.31385
	1634742_at	Sorbitol dehydrogenase-2	0005975 // carbohydrate metabolic process // inferred from electronic annotation	9	0.19292	0.31385
	1639230_at	v(2)k05816	0006633 // fatty acid biosynthetic process // inferred from electronic annotation /// 0008152 // metabolic process // inferred from electronic annotation /// 0009058 // biosynthetic process // inferred from electronic annotation	9	0.46396	0.31385
	1639273_s_at	vrille	0006351 // transcription, DNA-dependent // non-traceable author statement /// 0006355 // regulation of transcription, DNA-dependent // inferred from electronic annotation /// 0007275 // multicellular organismal development // traceable author statement /// 0007622 // rhythmic behavior // traceable author statement /// 0007623 // circadian rhythm // inferred from direct assay /// 0007623 // circad…	9	0.44075	0.31385
	1630043_a_at	---	0006928 // cell motility // inferred from electronic annotation /// 0007010 // cytoskeleton organization and biogenesis // inferred from electronic annotation /// 0007155 // cell adhesion // inferred from electronic annotation /// 0007186 // G-protein coupled receptor protein signaling pathway // inferred from electronic annotation	10	0.39869	0.3108
	1624531_s_at	---	---	10	0.39396	0.3108
	1638496_at	---	---	10	0.18241	0.3108
	1639729_s_at	---	0006278 // RNA-dependent DNA replication // inferred from electronic annotation /// 0006508 // proteolysis // inferred from electronic annotation /// 0015074 // DNA integration // inferred from electronic annotation	10	0.14334	0.3108
	1636249_at	7B2	0007165 // signal transduction // inferred from electronic annotation /// 0007218 // neuropeptide signaling pathway // inferred from electronic annotation /// 0016486 // peptide hormone processing // inferred from sequence or structural similarity /// 0019226 // transmission of nerve impulse // inferred from electronic annotation	10	0.44822	0.3108
	1637321_at	AChR protein of Drosophila	0006810 // transport // inferred from electronic annotation /// 0006811 // ion transport // inferred from electronic annotation /// 0006812 // cation transport // inferred from electronic annotation /// 0006936 // muscle contraction // inferred from electronic annotation /// 0007270 // nerve-nerve synaptic transmission // inferred from electronic annotation /// 0007274 // neuromuscular synaptic t…	10	0.40767	0.3108
	1636451_a_at	Activating transcription factor-2	0006355 // regulation of transcription, DNA-dependent // inferred from electronic annotation /// 0006357 // regulation of transcription from RNA polymerase II promoter // inferred from electronic annotation	10	0.34567	0.3108
	1628647_at	antennal protein 5	0007165 // signal transduction // inferred from electronic annotation	10	0.24557	0.3108
	1633914_at	beta-galactosidase-1	0005975 // carbohydrate metabolic process // inferred from electronic annotation	10	0.25235	0.3108
	1624417_a_at	CG10186	0006118 // electron transport // inferred from electronic annotation /// 0006952 // defense response // inferred from electronic annotation	10	0.46002	0.3108
	1630106_at	CG10362	0007242 // intracellular signaling cascade // inferred from electronic annotation	10	0.34565	0.3108
	1640845_at	CG10581	0000103 // sulfate assimilation // inferred from electronic annotation	10	0.20135	0.3108
	1633777_at	CG11221	0006468 // protein amino acid phosphorylation // non-traceable author statement /// 0006468 // protein amino acid phosphorylation // inferred from electronic annotation	10	0.2825	0.3108
	1634165_at	CG11378	---	10	0.21969	0.3108
	1631307_at	CG11438	0006629 // lipid metabolic process // inferred from electronic annotation /// 0007186 // G-protein coupled receptor protein signaling pathway // inferred from electronic annotation /// 0016311 // dephosphorylation // non-traceable author statement	10	0.16819	0.3108
	1629996_at	CG11910	0006952 // defense response // inferred from electronic annotation /// 0007155 // cell adhesion // inferred from electronic annotation /// 0007166 // cell surface receptor linked signal transduction // inferred from electronic annotation	10	0.40039	0.3108
	1624143_a_at	CG12071	---	10	0.39192	0.3108
	1641513_at	CG12239	---	10	0.46718	0.3108
	1625883_at	CG13253	---	10	0.14347	0.3108
	1637150_at	CG13928	---	10	0.47175	0.3108
	1632424_at	CG13995	0007186 // G-protein coupled receptor protein signaling pathway // inferred from sequence or structural similarity /// 0007186 // G-protein coupled receptor protein signaling pathway // inferred from electronic annotation	10	0.41104	0.3108
	1624834_at	CG14015	---	10	0.29423	0.3108
	1624772_at	CG14186	---	10	0.44021	0.3108
	1639504_at	CG14855	0006810 // transport // inferred from electronic annotation /// 0006812 // cation transport // inferred from electronic annotation /// 0006858 // extracellular transport // inferred from electronic annotation	10	0.15486	0.3108
	1633589_a_at	CG1552	---	10	0.35997	0.3108
	1637593_at	CG15537	---	10	0.24272	0.3108
	1633816_at	CG17181	0006139 // nucleobase, nucleoside, nucleotide and nucleic acid metabolic process // inferred from electronic annotation /// 0006357 // regulation of transcription from RNA polymerase II promoter // inferred from electronic annotation /// 0006366 // transcription from RNA polymerase II promoter // inferred from electronic annotation /// 0008283 // cell proliferation // inferred from electronic ann…	10	0.25162	0.3108
	1625951_at	CG17778	---	10	0.40892	0.3108
	1640006_at	CG18609	0006629 // lipid metabolic process // inferred from electronic annotation /// 0006631 // fatty acid metabolic process // inferred from electronic annotation	10	0.29072	0.3108
	1632023_s_at	CG1909	0007268 // synaptic transmission // inferred from electronic annotation	10	0.47431	0.3108
	1627499_at	CG2016	---	10	0.41127	0.3108
	1625314_at	CG2022	---	10	0.27143	0.3108
	1636414_at	CG30004	---	10	0.26689	0.3108
	1635271_at	CG30431	0006357 // regulation of transcription from RNA polymerase II promoter // inferred from electronic annotation /// 0008283 // cell proliferation // inferred from electronic annotation	10	0.17544	0.3108
	1634631_at	CG3105	0006468 // protein amino acid phosphorylation // non-traceable author statement /// 0006468 // protein amino acid phosphorylation // inferred from electronic annotation /// 0007165 // signal transduction // inferred from electronic annotation /// 0007242 // intracellular signaling cascade // inferred from electronic annotation	10	0.31021	0.3108
	1622929_at	CG31222	---	10	0.14527	0.3108
	1632653_at	CG31555	---	10	0.39378	0.3108
	1635041_at	CG32225	---	10	0.28344	0.3108
	1636608_at	CG32843	0007165 // signal transduction // inferred from electronic annotation /// 0007186 // G-protein coupled receptor protein signaling pathway // inferred from sequence or structural similarity /// 0007186 // G-protein coupled receptor protein signaling pathway // inferred from electronic annotation /// 0019226 // transmission of nerve impulse // inferred from electronic annotation	10	0.29204	0.3108
	1637374_at	CG33779	---	10	0.26041	0.3108
	1628381_at	CG3579	---	10	0.20145	0.3108
	1634462_at	CG3822	0006810 // transport // inferred from electronic annotation /// 0006811 // ion transport // inferred from electronic annotation /// 0006812 // cation transport // inferred from electronic annotation /// 0006813 // potassium ion transport // inferred from electronic annotation /// 0007270 // nerve-nerve synaptic transmission // inferred from electronic annotation	10	0.21571	0.3108
	1634993_at	CG40498	---	10	0.30752	0.3108
	1640896_at	CG4462	0006812 // cation transport // inferred from electronic annotation /// 0006858 // extracellular transport // inferred from electronic annotation	10	0.21304	0.3108
	1633088_at	CG4733	0007165 // signal transduction // inferred from electronic annotation	10	0.36056	0.3108
	1623267_at	CG5237	---	10	0.36699	0.3108
	1631532_at	CG5282	0006508 // proteolysis // inferred from electronic annotation	10	0.32542	0.3108
	1636848_at	CG6024	---	10	0.41073	0.3108
	1641725_at	CG7000	0006915 // apoptosis // inferred from electronic annotation /// 0006952 // defense response // non-traceable author statement /// 0007155 // cell adhesion // inferred from electronic annotation /// 0007600 // sensory perception // inferred from electronic annotation /// 0019226 // transmission of nerve impulse // inferred from electronic annotation	10	0.26518	0.3108
	1631098_at	CG7194	0008406 // gonad development // non-traceable author statement	10	0.16907	0.3108
	1629428_at	CG7342	0006810 // transport // inferred from electronic annotation /// 0006812 // cation transport // inferred from electronic annotation /// 0006858 // extracellular transport // inferred from electronic annotation	10	0.19995	0.3108
	1626684_at	CG7607	---	10	0.26073	0.3108
	1637457_at	CG7646	0019722 // calcium-mediated signaling // inferred from electronic annotation	10	0.4075	0.3108
	1635963_a_at	CG7990	0007165 // signal transduction // inferred from electronic annotation /// 0008283 // cell proliferation // inferred from electronic annotation	10	0.42659	0.3108
	1640058_at	CG8216	0006313 // transposition, DNA-mediated // inferred from electronic annotation /// 0007275 // multicellular organismal development // inferred from electronic annotation	10	0.33204	0.3108
	1634879_at	CG8519	0007264 // small GTPase mediated signal transduction // inferred from electronic annotation	10	0.28488	0.3108
	1628187_s_at	CG9691	---	10	0.32254	0.3108
	1626124_at	CG9717	0006790 // sulfur metabolic process // inferred from electronic annotation /// 0006810 // transport // inferred from electronic annotation /// 0006820 // anion transport // inferred from electronic annotation /// 0006858 // extracellular transport // inferred from electronic annotation	10	0.38973	0.3108
	1624808_at	CheA75a	---	10	0.36572	0.3108
	1622920_at	Cosens-Manning mutant	0006810 // transport // inferred from electronic annotation /// 0006811 // ion transport // inferred from electronic annotation /// 0006816 // calcium ion transport // inferred from sequence or structural similarity /// 0006816 // calcium ion transport // inferred from electronic annotation /// 0006816 // calcium ion transport // inferred from mutant phenotype /// 0007601 // visual perception // …	10	0.32055	0.3108
	1625859_at	CTP:phosphocholine cytidylyltransferase 2	0006644 // phospholipid metabolic process // inferred from electronic annotation /// 0009058 // biosynthetic process // inferred from electronic annotation	10	0.31027	0.3108
	1637870_a_at	dpr5	---	10	0.20941	0.3108
	1634054_at	Droninac	0006468 // protein amino acid phosphorylation // non-traceable author statement /// 0006468 // protein amino acid phosphorylation // inferred from electronic annotation /// 0006886 // intracellular protein transport // inferred from mutant phenotype /// 0007010 // cytoskeleton organization and biogenesis // inferred from mutant phenotype /// 0007601 // visual perception // inferred from electroni…	10	0.46524	0.3108
	1629066_at	Drosophila Corazonin Receptor	0007186 // G-protein coupled receptor protein signaling pathway // inferred from sequence or structural similarity /// 0007186 // G-protein coupled receptor protein signaling pathway // non-traceable author statement /// 0007186 // G-protein coupled receptor protein signaling pathway // inferred from electronic annotation /// 0007292 // female gamete generation // inferred from electronic annotat…	10	0.29565	0.3108
	1638305_at	drostatin-B2	0007218 // neuropeptide signaling pathway // inferred from direct assay /// 0007218 // neuropeptide signaling pathway // non-traceable author statement /// 0007218 // neuropeptide signaling pathway // traceable author statement /// 0007218 // neuropeptide signaling pathway // inferred from electronic annotation /// 0045968 // negative regulation of juvenile hormone biosynthetic process // non-tra…	10	0.2788	0.3108
	1629064_at	erect wing	0006350 // transcription // inferred from electronic annotation /// 0006355 // regulation of transcription, DNA-dependent // inferred from electronic annotation /// 0007398 // ectoderm development // inferred from electronic annotation /// 0007417 // central nervous system development // inferred from mutant phenotype /// 0007498 // mesoderm development // inferred from electronic annotation /// …	10	0.36503	0.3108
	1628604_at	fish-hook	0002168 // instar larval development // inferred from mutant phenotype /// 0006355 // regulation of transcription, DNA-dependent // inferred from sequence or structural similarity /// 0006355 // regulation of transcription, DNA-dependent // inferred from electronic annotation /// 0006357 // regulation of transcription from RNA polymerase II promoter // inferred from electronic annotation /// 0007…	10	0.32772	0.3108
	1639292_at	frequenin	0007165 // signal transduction // inferred from electronic annotation /// 0007242 // intracellular signaling cascade // inferred from electronic annotation /// 0007268 // synaptic transmission // non-traceable author statement /// 0007269 // neurotransmitter secretion // inferred from mutant phenotype /// 0007600 // sensory perception // inferred from electronic annotation /// 0007601 // visual p…	10	0.24461	0.3108
	1631340_at	G protein gamma 1	0007015 // actin filament organization // inferred from mutant phenotype /// 0007155 // cell adhesion // inferred from mutant phenotype /// 0007165 // signal transduction // inferred from electronic annotation /// 0007186 // G-protein coupled receptor protein signaling pathway // non-traceable author statement /// 0007186 // G-protein coupled receptor protein signaling pathway // inferred from el…	10	0.42405	0.3108
	1623048_a_at	GABA receptor beta subunit	0006810 // transport // inferred from electronic annotation /// 0006811 // ion transport // inferred from electronic annotation /// 0006820 // anion transport // inferred from electronic annotation /// 0007165 // signal transduction // inferred from electronic annotation /// 0007270 // nerve-nerve synaptic transmission // inferred from electronic annotation	10	0.39948	0.3108
	1641618_at	guanylate cyclase 99B	0006139 // nucleobase, nucleoside, nucleotide and nucleic acid metabolic process // inferred from electronic annotation /// 0006182 // cGMP biosynthetic process // inferred from electronic annotation /// 0007186 // G-protein coupled receptor protein signaling pathway // inferred from electronic annotation /// 0007242 // intracellular signaling cascade // inferred from electronic annotation /// 00…	10	0.25941	0.3108
	1639366_at	Hormone receptor-like in 38	0006350 // transcription // inferred from electronic annotation /// 0006355 // regulation of transcription, DNA-dependent // inferred from electronic annotation /// 0006357 // regulation of transcription from RNA polymerase II promoter // inferred from electronic annotation /// 0007242 // intracellular signaling cascade // inferred from electronic annotation /// 0007275 // multicellular organisma…	10	0.32503	0.3108
	1627041_s_at	inebriated	0006810 // transport // inferred from electronic annotation /// 0006811 // ion transport // inferred from electronic annotation /// 0006836 // neurotransmitter transport // inferred from electronic annotation /// 0006858 // extracellular transport // inferred from electronic annotation /// 0007275 // multicellular organismal development // inferred from electronic annotation /// 0007399 // nervou…	10	0.31405	0.3108
	1637435_at	kekkon4	---	10	0.26682	0.3108
	1635144_at	klingon	0007156 // homophilic cell adhesion // inferred from direct assay /// 0007165 // signal transduction // inferred from electronic annotation /// 0007465 // R7 cell fate commitment // inferred from genetic interaction /// 0007611 // learning and/or memory // inferred from mutant phenotype /// 0008355 // olfactory learning // inferred from mutant phenotype /// 0045466 // R7 cell differentiation // i…	10	0.41936	0.3108
	1628699_at	Larval serum protein 1 beta	0006810 // transport // inferred from electronic annotation	10	0.14794	0.3108
	1633298_at	meiotic P22	0007131 // meiotic recombination // inferred from mutant phenotype /// 0007131 // meiotic recombination // traceable author statement /// 0042138 // meiotic DNA double-strand break formation // non-traceable author statement	10	0.17044	0.3108
	1633061_at	Mgat2	0006496 // protein amino acid terminal N-glycosylation // non-traceable author statement /// 0009312 // oligosaccharide biosynthetic process // inferred from electronic annotation	10	0.36865	0.3108
	1634438_at	Munster	0006355 // regulation of transcription, DNA-dependent // inferred from electronic annotation /// 0006357 // regulation of transcription from RNA polymerase II promoter // inferred from electronic annotation /// 0045449 // regulation of transcription // inferred from sequence or structural similarity /// 0045449 // regulation of transcription // inferred from electronic annotation	10	0.30822	0.3108
	1628288_s_at	Neprilysin 4	0006508 // proteolysis // inferred from electronic annotation /// 0007165 // signal transduction // inferred from electronic annotation	10	0.2709	0.3108
	1628147_at	neuroligin	0007398 // ectoderm development // inferred from electronic annotation /// 0007399 // nervous system development // inferred from electronic annotation	10	0.46407	0.3108
	1640614_at	nightblind	0006810 // transport // inferred from electronic annotation /// 0006811 // ion transport // inferred from electronic annotation /// 0006812 // cation transport // inferred from electronic annotation /// 0006816 // calcium ion transport // non-traceable author statement /// 0006816 // calcium ion transport // inferred from electronic annotation /// 0006936 // muscle contraction // inferred from el…	10	0.31896	0.3108
	1639535_at	polypeptide GalNAc transferase 2	0005976 // polysaccharide metabolic process // inferred from electronic annotation /// 0006486 // protein amino acid glycosylation // inferred from electronic annotation /// 0009312 // oligosaccharide biosynthetic process // inferred from direct assay	10	0.37299	0.3108
	1635928_a_at	Protein-kinase-like-72A	0006468 // protein amino acid phosphorylation // inferred from direct assay /// 0006468 // protein amino acid phosphorylation // inferred from sequence or structural similarity /// 0006468 // protein amino acid phosphorylation // non-traceable author statement /// 0006468 // protein amino acid phosphorylation // inferred from electronic annotation /// 0006936 // muscle contraction // inferred fro…	10	0.39757	0.3108
	1638436_at	pyrokinin	0007218 // neuropeptide signaling pathway // non-traceable author statement /// 0007218 // neuropeptide signaling pathway // inferred from electronic annotation /// 0018990 // ecdysis, chitin-based cuticle // inferred from mutant phenotype	10	0.29212	0.3108
	1625195_s_at	quo vadis	0000122 // negative regulation of transcription from RNA polymerase II promoter // non-traceable author statement /// 0001745 // compound eye morphogenesis // non-traceable author statement /// 0006118 // electron transport // inferred from electronic annotation /// 0007179 // transforming growth factor beta receptor signaling pathway // non-traceable author statement /// 0007179 // transforming …	10	0.17734	0.3108
	1625431_at	reverse polarity	0006355 // regulation of transcription, DNA-dependent // inferred from electronic annotation /// 0006357 // regulation of transcription from RNA polymerase II promoter // non-traceable author statement /// 0007601 // visual perception // inferred from electronic annotation /// 0010001 // glial cell differentiation // non-traceable author statement /// 0045449 // regulation of transcription // inf…	10	0.41881	0.3108
	1634402_at	Sarcoglycan beta	0006936 // muscle contraction // inferred from electronic annotation /// 0007010 // cytoskeleton organization and biogenesis // inferred from electronic annotation	10	0.36665	0.3108
	1638040_at	shade	0006118 // electron transport // inferred from electronic annotation /// 0007295 // growth of a germarium-derived egg chamber // inferred from mutant phenotype /// 0007391 // dorsal closure // inferred from mutant phenotype /// 0007417 // central nervous system development // inferred from mutant phenotype /// 0007494 // midgut development // inferred from mutant phenotype /// 0008202 // steroid …	10	0.18921	0.3108
	1640129_at	sloppy-paired	0001707 // mesoderm formation // traceable author statement /// 0006350 // transcription // inferred from electronic annotation /// 0006355 // regulation of transcription, DNA-dependent // inferred from electronic annotation /// 0006357 // regulation of transcription from RNA polymerase II promoter // inferred from electronic annotation /// 0007275 // multicellular organismal development // infer…	10	0.18767	0.3108
	1631408_at	soxneuro	0006355 // regulation of transcription, DNA-dependent // inferred from electronic annotation /// 0006357 // regulation of transcription from RNA polymerase II promoter // inferred from electronic annotation /// 0007398 // ectoderm development // inferred from electronic annotation /// 0007399 // nervous system development // inferred from mutant phenotype /// 0007601 // visual perception // infer…	10	0.37538	0.3108
	1638811_at	Sugar-baby	0006810 // transport // inferred from electronic annotation /// 0008340 // determination of adult life span // inferred from mutant phenotype	10	0.18721	0.3108
	1639431_at	synaptogyrin	0016079 // synaptic vesicle exocytosis // inferred from sequence or structural similarity /// 0017158 // regulation of calcium ion-dependent exocytosis // inferred from sequence or structural similarity	10	0.30891	0.3108
	1639743_s_at	Syntrophin-like 2	0006936 // muscle contraction // inferred from electronic annotation /// 0007165 // signal transduction // inferred from electronic annotation /// 0007268 // synaptic transmission // inferred from electronic annotation	10	0.29711	0.3108
	1633696_at	Transmembrane 4 superfamily	---	10	0.36436	0.3108
	1633383_at	twin of eyegone	0006350 // transcription // inferred from electronic annotation /// 0006355 // regulation of transcription, DNA-dependent // inferred from electronic annotation /// 0006357 // regulation of transcription from RNA polymerase II promoter // inferred from electronic annotation /// 0007275 // multicellular organismal development // inferred from electronic annotation /// 0007398 // ectoderm developme…	10	0.2931	0.3108
	1641664_at	CG10170	0005976 // polysaccharide metabolic process // inferred from electronic annotation /// 0006952 // defense response // inferred from electronic annotation /// 0008152 // metabolic process // inferred from electronic annotation /// 0008202 // steroid metabolic process // inferred from electronic annotation /// 0009636 // response to toxin // inferred from electronic annotation	11	0.22625	0.27627
	1636257_at	CG10688	0008152 // metabolic process // inferred from electronic annotation /// 0009298 // GDP-mannose biosynthetic process // non-traceable author statement /// 0019307 // mannose biosynthetic process // inferred from electronic annotation	11	0.3452	0.27627
	1624945_a_at	CG10910	---	11	0.11344	0.27627
	1640733_at	CG14321	---	11	0.24893	0.27627
	1636085_at	CG18143	0006144 // purine base metabolic process // inferred from electronic annotation	11	0.39635	0.27627
	1632141_at	CG18265	---	11	0.16701	0.27627
	1628404_at	CG2767	---	11	0.42176	0.27627
	1626326_at	CG31436	---	11	0.1729	0.27627
	1625710_at	CG31717	---	11	0.25758	0.27627
	1628309_at	CG5126	---	11	0.26533	0.27627
	1641343_at	corazonin	0007218 // neuropeptide signaling pathway // traceable author statement /// 0007218 // neuropeptide signaling pathway // inferred from electronic annotation /// 0045823 // positive regulation of heart contraction // inferred from sequence or structural similarity	11	0.21833	0.27627
	1641650_at	fragment D	---	11	0.35914	0.27627
	1635740_at	hemomucin	0005975 // carbohydrate metabolic process // inferred from electronic annotation /// 0009058 // biosynthetic process // inferred from electronic annotation	11	0.28525	0.27627
	1625463_at	Histamine-gated chloride channel subunit 2	0006810 // transport // inferred from electronic annotation /// 0006811 // ion transport // inferred from electronic annotation /// 0006820 // anion transport // inferred from electronic annotation /// 0007165 // signal transduction // inferred from electronic annotation /// 0007267 // cell-cell signaling // inferred from electronic annotation /// 0007268 // synaptic transmission // inferred from…	11	0.25712	0.27627
	1625217_at	Mediator complex subunit 17	0006357 // regulation of transcription from RNA polymerase II promoter // inferred from direct assay /// 0006357 // regulation of transcription from RNA polymerase II promoter // inferred from electronic annotation /// 0006366 // transcription from RNA polymerase II promoter // inferred from sequence or structural similarity /// 0006367 // transcription initiation from RNA polymerase II promoter …	11	0.35235	0.27627
	1626053_at	robo3	0006952 // defense response // inferred from electronic annotation /// 0007165 // signal transduction // inferred from electronic annotation /// 0007398 // ectoderm development // inferred from electronic annotation /// 0007411 // axon guidance // inferred from mutant phenotype /// 0007411 // axon guidance // traceable author statement /// 0007419 // ventral cord development // inferred from muta…	11	0.30123	0.27627
	1630643_at	sterol carrier protein X-related thiolase	0008152 // metabolic process // inferred from electronic annotation /// 0015914 // phospholipid transport // inferred from sequence or structural similarity	11	0.31596	0.27627
	1623675_at	turn on sex-specificity	0006810 // transport // inferred from electronic annotation /// 0007606 // sensory perception of chemical stimulus // inferred from sequence or structural similarity /// 0007608 // sensory perception of smell // inferred from electronic annotation /// 0019236 // response to pheromone // inferred from sequence or structural similarity /// 0035071 // salivary gland cell autophagic cell death // inf…	11	0.13202	0.27627
	1627317_a_at	tyramine-beta-hydroxylase	0006548 // histidine catabolic process // inferred from electronic annotation /// 0006584 // catecholamine metabolic process // inferred from electronic annotation /// 0006589 // octopamine biosynthetic process // traceable author statement /// 0007613 // memory // inferred from mutant phenotype /// 0030728 // ovulation // inferred from mutant phenotype /// 0048149 // behavioral response to ethan…	11	0.33114	0.27627
	1624156_at	Ugt86Da	0005976 // polysaccharide metabolic process // inferred from electronic annotation /// 0006952 // defense response // inferred from electronic annotation /// 0008152 // metabolic process // inferred from electronic annotation /// 0008202 // steroid metabolic process // inferred from electronic annotation /// 0009636 // response to toxin // inferred from electronic annotation	11	0.35821	0.27627
	1640242_s_at	---	---	12	0.18752	0.18922
	1625957_at	CG10051	0006508 // proteolysis // inferred from electronic annotation	12	0.14802	0.18922
	1624454_at	CG10361	0006520 // amino acid metabolic process // inferred from sequence or structural similarity /// 0009058 // biosynthetic process // inferred from electronic annotation	12	0.14216	0.18922
	1627144_at	CG10560	---	12	0.24603	0.18922
	1632120_at	CG15533	0006684 // sphingomyelin metabolic process // inferred from sequence or structural similarity /// 0006685 // sphingomyelin catabolic process // inferred from electronic annotation	12	0.1632	0.18922
	1638016_at	CG2993	---	12	0.13211	0.18922
	1636567_at	CG31199	0006508 // proteolysis // inferred from electronic annotation	12	0.23108	0.18922
	1623969_at	CG31200	0006508 // proteolysis // inferred from sequence or structural similarity /// 0006508 // proteolysis // inferred from electronic annotation	12	0.20537	0.18922
	1624332_s_at	CG4098 /// CG18217	---	12	0.17076	0.18922
	1625675_a_at	CG4853	0006281 // DNA repair // inferred from sequence or structural similarity /// 0006310 // DNA recombination // inferred from sequence or structural similarity /// 0007264 // small GTPase mediated signal transduction // inferred from electronic annotation /// 0051056 // regulation of small GTPase mediated signal transduction // inferred from electronic annotation	12	0.14603	0.18922
	1632045_at	CG5697	---	12	0.22943	0.18922
	1625487_at	CG6839	---	12	0.18964	0.18922
	1630917_at	CG7889	---	12	0.18448	0.18922
	1634515_at	CG8093	0006629 // lipid metabolic process // inferred from electronic annotation /// 0006629 // lipid metabolic process // inferred from sequence or structural similarity	12	0.22291	0.18922
	1631806_at	CG8693	0005975 // carbohydrate metabolic process // inferred from electronic annotation	12	0.23524	0.18922
	1624509_at	hdl cuticle gene cluster.	0005975 // carbohydrate metabolic process // inferred from electronic annotation /// 0006006 // glucose metabolic process // non-traceable author statement /// 0008152 // metabolic process // inferred from electronic annotation	12	0.23204	0.18922
	1632235_at	Methionyl-tRNA synthetase	0006412 // translation // inferred from electronic annotation /// 0006418 // tRNA aminoacylation for protein translation // inferred from electronic annotation /// 0006431 // methionyl-tRNA aminoacylation // non-traceable author statement /// 0006431 // methionyl-tRNA aminoacylation // inferred from electronic annotation /// 0006431 // methionyl-tRNA aminoacylation // inferred from sequence or st…	12	0.15065	0.18922
	1625557_at	---	---	13	0.2282	0.16322
	1637548_at	arginase	0006527 // arginine catabolic process // inferred from electronic annotation /// 0019547 // arginine catabolic process to ornithine // inferred from sequence or structural similarity	13	0.20387	0.16322
	1623555_at	CG10131	0006629 // lipid metabolic process // inferred from electronic annotation /// 0006631 // fatty acid metabolic process // inferred from electronic annotation /// 0007010 // cytoskeleton organization and biogenesis // inferred from electronic annotation	13	0.15768	0.16322
	1638322_at	CG10168	0005976 // polysaccharide metabolic process // inferred from electronic annotation /// 0006952 // defense response // inferred from electronic annotation /// 0008152 // metabolic process // inferred from electronic annotation /// 0008202 // steroid metabolic process // inferred from electronic annotation /// 0009636 // response to toxin // inferred from electronic annotation	13	0.15867	0.16322
	1623666_at	CG10516	---	13	0.16351	0.16322
	1638567_at	CG1092	---	13	0.22207	0.16322
	1638612_at	CG11142	0006030 // chitin metabolic process // inferred from electronic annotation	13	0.13294	0.16322
	1625828_at	CG11841	0006508 // proteolysis // non-traceable author statement /// 0006508 // proteolysis // inferred from electronic annotation	13	0.16817	0.16322
	1628716_at	CG13283	0006508 // proteolysis // inferred from electronic annotation	13	0.12675	0.16322
	1637275_a_at	CG13335	---	13	0.19423	0.16322
	1624171_at	CG13488	---	13	0.15256	0.16322
	1636078_at	CG13670	---	13	0.15512	0.16322
	1622896_at	CG13848	0007602 // phototransduction // inferred from mutant phenotype /// 0016063 // rhodopsin biosynthetic process // inferred from mutant phenotype	13	0.13432	0.16322
	1633481_at	CG14394	0007155 // cell adhesion // inferred from electronic annotation /// 0042246 // tissue regeneration // inferred from electronic annotation	13	0.16612	0.16322
	1624950_a_at	CG14823	---	13	0.18116	0.16322
	1635446_at	CG15043	---	13	0.1482	0.16322
	1631660_at	CG15065	---	13	0.18279	0.16322
	1634878_at	CG15127	---	13	0.13118	0.16322
	1640950_at	CG15739	0008152 // metabolic process // inferred from electronic annotation	13	0.12054	0.16322
	1635812_at	CG16965	0005975 // carbohydrate metabolic process // inferred from electronic annotation /// 0005996 // monosaccharide metabolic process // inferred from electronic annotation	13	0.12667	0.16322
	1625948_at	CG17633	0006508 // proteolysis // inferred from electronic annotation	13	0.19382	0.16322
	1640144_at	CG18067	---	13	0.20392	0.16322
	1633434_at	CG18327	0006810 // transport // inferred from electronic annotation	13	0.16913	0.16322
	1626503_at	CG2254	0007601 // visual perception // inferred from electronic annotation /// 0008152 // metabolic process // inferred from electronic annotation	13	0.12795	0.16322
	1640217_at	CG30154	---	13	0.19943	0.16322
	1626201_at	CG31091	0006629 // lipid metabolic process // inferred from electronic annotation	13	0.12753	0.16322
	1634815_at	CG31104	---	13	0.14526	0.16322
	1634477_at	CG31177	0006508 // proteolysis // inferred from electronic annotation	13	0.14713	0.16322
	1625657_at	CG32335	---	13	0.14563	0.16322
	1628702_at	CG32580	0032313 // regulation of Rab GTPase activity // inferred from electronic annotation	13	0.099129	0.16322
	1634697_at	CG32667	---	13	0.22613	0.16322
	1623000_at	CG33093	---	13	0.16977	0.16322
	1626116_at	CG33329	0006508 // proteolysis // inferred from electronic annotation	13	0.2071	0.16322
	1639730_at	CG34054	---	13	0.17333	0.16322
	1635998_at	CG3672	---	13	0.13692	0.16322
	1640045_at	CG3934	---	13	0.13348	0.16322
	1637772_at	CG4726	0005975 // carbohydrate metabolic process // inferred from electronic annotation /// 0006796 // phosphate metabolic process // inferred from electronic annotation /// 0006810 // transport // inferred from electronic annotation /// 0006812 // cation transport // inferred from electronic annotation /// 0006817 // phosphate transport // inferred from electronic annotation /// 0006858 // extracellula…	13	0.12873	0.16322
	1634788_at	CG4872	---	13	0.14805	0.16322
	1632531_at	CG5770	---	13	0.15532	0.16322
	1633460_at	CG6034	0006118 // electron transport // inferred from electronic annotation	13	0.13852	0.16322
	1632215_at	CG6296	0006629 // lipid metabolic process // inferred from electronic annotation	13	0.13513	0.16322
	1640521_at	CG6361	0006508 // proteolysis // non-traceable author statement /// 0006508 // proteolysis // inferred from electronic annotation	13	0.16514	0.16322
	1639819_at	CG6385	0006118 // electron transport // inferred from electronic annotation /// 0006520 // amino acid metabolic process // inferred from electronic annotation /// 0006546 // glycine catabolic process // inferred from electronic annotation	13	0.14649	0.16322
	1633009_a_at	CG6640	0006810 // transport // inferred from electronic annotation	13	0.13616	0.16322
	1626536_at	CG6776	0006800 // oxygen and reactive oxygen species metabolic process // inferred from electronic annotation /// 0006952 // defense response // inferred from electronic annotation /// 0008152 // metabolic process // inferred from electronic annotation /// 0009636 // response to toxin // inferred from electronic annotation	13	0.10366	0.16322
	1634702_at	CG7227	0006915 // apoptosis // inferred from electronic annotation /// 0006952 // defense response // non-traceable author statement /// 0007155 // cell adhesion // inferred from electronic annotation /// 0042116 // macrophage activation // inferred from electronic annotation	13	0.13062	0.16322
	1623769_at	CG7322	0006629 // lipid metabolic process // inferred from electronic annotation /// 0008152 // metabolic process // inferred from electronic annotation	13	0.20303	0.16322
	1624895_at	CG7529	---	13	0.23551	0.16322
	1624821_at	CG8586	0006508 // proteolysis // inferred from electronic annotation	13	0.17002	0.16322
	1630723_a_at	CG8708	0006464 // protein modification process // inferred from electronic annotation /// 0006486 // protein amino acid glycosylation // inferred from direct assay /// 0006486 // protein amino acid glycosylation // inferred from electronic annotation /// 0019538 // protein metabolic process // inferred from electronic annotation	13	0.11411	0.16322
	1635744_at	CG9342	0006629 // lipid metabolic process // inferred from electronic annotation /// 0006641 // triacylglycerol metabolic process // inferred from sequence or structural similarity /// 0006869 // lipid transport // inferred from electronic annotation	13	0.20069	0.16322
	1631405_at	CG9508	0006508 // proteolysis // inferred from electronic annotation /// 0007155 // cell adhesion // inferred from electronic annotation	13	0.1269	0.16322
	1633401_s_at	Cyp12d1-p /// Cyp12d1-d	0006118 // electron transport // inferred from electronic annotation /// 0006118 // electron transport // inferred from sequence or structural similarity	13	0.152	0.16322
	1624939_at	Cyp6a21	0006118 // electron transport // inferred from electronic annotation /// 0008202 // steroid metabolic process // inferred from electronic annotation	13	0.12969	0.16322
	1627844_at	Cytochrome P450-4e2	0006118 // electron transport // inferred from electronic annotation /// 0008202 // steroid metabolic process // inferred from electronic annotation	13	0.18934	0.16322
	1625023_a_at	Dbeta3	0006810 // transport // inferred from electronic annotation /// 0006811 // ion transport // inferred from electronic annotation	13	0.20002	0.16322
	1630515_s_at	glutactin	---	13	0.21608	0.16322
	1630258_at	Glutathione S transferase D2	0006952 // defense response // inferred from electronic annotation /// 0009636 // response to toxin // inferred from electronic annotation	13	0.18687	0.16322
	1626253_at	Glutathione S transferase D4	0006952 // defense response // inferred from electronic annotation /// 0009636 // response to toxin // inferred from electronic annotation	13	0.17636	0.16322
	1624793_at	Glutathione S transferase D7	0006952 // defense response // inferred from electronic annotation /// 0009636 // response to toxin // inferred from electronic annotation	13	0.16856	0.16322
	1636174_at	Glutathione S transferase D9	0006952 // defense response // inferred from electronic annotation /// 0009636 // response to toxin // inferred from electronic annotation	13	0.12739	0.16322
	1640360_at	Immune induced molecule 2	0006952 // defense response // inferred from direct assay /// 0006952 // defense response // non-traceable author statement /// 0006955 // immune response // inferred from electronic annotation /// 0045087 // innate immune response // inferred from electronic annotation	13	0.14129	0.16322
	1626052_at	Melanization Protease 1	0006355 // regulation of transcription, DNA-dependent // inferred from electronic annotation /// 0006508 // proteolysis // inferred from electronic annotation /// 0006508 // proteolysis // non-traceable author statement /// 0006952 // defense response // non-traceable author statement /// 0035006 // melanization defense response // non-traceable author statement	13	0.22917	0.16322
	1632705_at	neither inactivation nor afterpotential D	0006915 // apoptosis // inferred from electronic annotation /// 0006952 // defense response // non-traceable author statement /// 0007155 // cell adhesion // inferred from electronic annotation /// 0007602 // phototransduction // inferred from mutant phenotype /// 0007603 // phototransduction, visible light // inferred from mutant phenotype /// 0007604 // phototransduction, UV // inferred from mu…	13	0.10582	0.16322
	1627250_at	nesprin	0000910 // cytokinesis // inferred from electronic annotation /// 0007010 // cytoskeleton organization and biogenesis // inferred from sequence or structural similarity /// 0007015 // actin filament organization // inferred from mutant phenotype /// 0007049 // cell cycle // inferred from electronic annotation /// 0007059 // chromosome segregation // inferred from electronic annotation /// 0007067…	13	0.10866	0.16322
	1625140_at	NtR	0006810 // transport // inferred from electronic annotation /// 0006811 // ion transport // inferred from electronic annotation	13	0.14295	0.16322
	1632984_s_at	putative noncoding RNA 007:3R /// CG6503	---	13	0.22451	0.16322
	1631821_at	Scavenger Receptor	0006909 // phagocytosis // traceable author statement /// 0006952 // defense response // non-traceable author statement /// 0006955 // immune response // traceable author statement /// 0009617 // response to bacterium // traceable author statement /// 0050829 // defense response to Gram-negative bacterium // traceable author statement	13	0.18288	0.16322
	1628884_at	semmelweis	0006952 // defense response // non-traceable author statement /// 0006955 // immune response // inferred from sequence or structural similarity /// 0006955 // immune response // traceable author statement /// 0006955 // immune response // inferred from electronic annotation /// 0006965 // positive regulation of biosynthetic process of antibacterial peptides active against Gram-positive bacteria /…	13	0.24716	0.16322
	1641359_at	Serine Protease 2	0006508 // proteolysis // non-traceable author statement /// 0006508 // proteolysis // inferred from electronic annotation	13	0.18227	0.16322
	1639892_at	Sorbitol dehydrogenase like	0005975 // carbohydrate metabolic process // inferred from electronic annotation	13	0.1609	0.16322
	1629072_at	suppressor of white-apricot	0000398 // nuclear mRNA splicing, via spliceosome // non-traceable author statement /// 0006350 // transcription // inferred from electronic annotation /// 0006355 // regulation of transcription, DNA-dependent // inferred from electronic annotation /// 0006396 // RNA processing // inferred from electronic annotation /// 0006397 // mRNA processing // inferred from electronic annotation /// 0008380…	13	0.1078	0.16322
	1634552_at	Thiolester containing protein IV	0009401 // phosphoenolpyruvate-dependent sugar phosphotransferase system // inferred from electronic annotation /// 0019731 // antibacterial humoral response // inferred from direct assay	13	0.2366	0.16322
Trait	Probe Set ID	Gene Name	Gene Ontology Biological Process	Module	Degree	Average Degree
Glycogen	1626093_at	Jonah 65A	0006508 // proteolysis // non-traceable author statement /// 0006508 // proteolysis // inferred from electronic annotation	1	0.90887	0.90887
	1628800_at	Jonah 65A	0006508 // proteolysis // non-traceable author statement /// 0006508 // proteolysis // inferred from electronic annotation	1	0.90887	0.90887
	1626251_at	rhodopsin 4	0007165 // signal transduction // inferred from electronic annotation /// 0007186 // G-protein coupled receptor protein signaling pathway // inferred from sequence or structural similarity /// 0007186 // G-protein coupled receptor protein signaling pathway // inferred from electronic annotation /// 0007601 // visual perception // inferred from electronic annotation /// 0007602 // phototransductio…	2	0.84963	0.84963
	1640642_at	rhodopsin 6	0007165 // signal transduction // inferred from electronic annotation /// 0007186 // G-protein coupled receptor protein signaling pathway // inferred from sequence or structural similarity /// 0007186 // G-protein coupled receptor protein signaling pathway // inferred from electronic annotation /// 0007601 // visual perception // inferred from electronic annotation /// 0007602 // phototransductio…	2	0.84963	0.84963
	1623229_at	CG7881	0006796 // phosphate metabolic process // inferred from electronic annotation /// 0006810 // transport // inferred from electronic annotation /// 0006812 // cation transport // inferred from electronic annotation /// 0006817 // phosphate transport // inferred from electronic annotation /// 0006858 // extracellular transport // inferred from electronic annotation	3	0.5924	0.5924
	1640249_at	CG33173	0006030 // chitin metabolic process // inferred from electronic annotation /// 0006810 // transport // inferred from sequence or structural similarity	3	0.5924	0.5924
	1629308_at	CG17192	0006629 // lipid metabolic process // inferred from electronic annotation /// 0007018 // microtubule-based movement // inferred from electronic annotation /// 0016042 // lipid catabolic process // inferred from electronic annotation	4	0.58055	0.58055
	1635868_at	CG6295	0006629 // lipid metabolic process // inferred from electronic annotation	4	0.58055	0.58055
	1632032_at	CG13188	0006355 // regulation of transcription, DNA-dependent // inferred from electronic annotation	5	0.57627	0.57627
	1639351_at	CG15884	---	5	0.57627	0.57627
	1631765_at	puckered	0000165 // MAPKKK cascade // inferred from electronic annotation /// 0001736 // establishment of planar polarity // non-traceable author statement /// 0006470 // protein amino acid dephosphorylation // inferred from direct assay /// 0006470 // protein amino acid dephosphorylation // inferred from sequence or structural similarity /// 0006470 // protein amino acid dephosphorylation // non-traceabl…	6	0.56778	0.43833
	1637107_at	CG10809	---	6	0.49723	0.43833
	1637916_at	CG33013	---	6	0.49624	0.43833
	1641326_at	CG30118	---	6	0.45364	0.43833
	1626369_at	CG12269	0006281 // DNA repair // inferred from electronic annotation /// 0006412 // translation // non-traceable author statement /// 0006414 // translational elongation // inferred from electronic annotation /// 0006974 // response to DNA damage stimulus // inferred from electronic annotation /// 0042254 // ribosome biogenesis and assembly // inferred from electronic annotation	6	0.40209	0.43833
	1638675_at	CG10680	---	6	0.39247	0.43833
	1634949_at	hemipterous	0000165 // MAPKKK cascade // non-traceable author statement /// 0001736 // establishment of planar polarity // non-traceable author statement /// 0006357 // regulation of transcription from RNA polymerase II promoter // non-traceable author statement /// 0006468 // protein amino acid phosphorylation // non-traceable author statement /// 0006468 // protein amino acid phosphorylation // traceable a…	6	0.36643	0.43833
	1639498_a_at	Xasta	0006350 // transcription // inferred from mutant phenotype /// 0006350 // transcription // traceable author statement /// 0006355 // regulation of transcription, DNA-dependent // inferred from electronic annotation /// 0006357 // regulation of transcription from RNA polymerase II promoter // inferred from electronic annotation /// 0007275 // multicellular organismal development // inferred from e…	6	0.33079	0.43833
	1638004_at	calbindin	0006874 // cellular calcium ion homeostasis // inferred from sequence or structural similarity /// 0019226 // transmission of nerve impulse // inferred from electronic annotation /// 0019722 // calcium-mediated signaling // inferred from electronic annotation	7	0.4997	0.36279
	1631340_at	G protein gamma 1	0007015 // actin filament organization // inferred from mutant phenotype /// 0007155 // cell adhesion // inferred from mutant phenotype /// 0007165 // signal transduction // inferred from electronic annotation /// 0007186 // G-protein coupled receptor protein signaling pathway // non-traceable author statement /// 0007186 // G-protein coupled receptor protein signaling pathway // inferred from el…	7	0.47713	0.36279
	1639028_a_at	CG30296	---	7	0.47684	0.36279
	1637321_at	AChR protein of Drosophila	0006810 // transport // inferred from electronic annotation /// 0006811 // ion transport // inferred from electronic annotation /// 0006812 // cation transport // inferred from electronic annotation /// 0006936 // muscle contraction // inferred from electronic annotation /// 0007270 // nerve-nerve synaptic transmission // inferred from electronic annotation /// 0007274 // neuromuscular synaptic t…	7	0.46873	0.36279
	1634452_s_at	endophilin	0007269 // neurotransmitter secretion // non-traceable author statement /// 0048488 // synaptic vesicle endocytosis // inferred from mutant phenotype /// 0048488 // synaptic vesicle endocytosis // non-traceable author statement /// 0048488 // synaptic vesicle endocytosis // traceable author statement /// 0050803 // regulation of synapse structure and activity // inferred from mutant phenotype	7	0.45516	0.36279
	1640767_s_at	CG14591	---	7	0.45276	0.36279
	1636846_at	---	0006897 // endocytosis // inferred from electronic annotation /// 0006898 // receptor-mediated endocytosis // inferred from direct assay /// 0007268 // synaptic transmission // inferred from mutant phenotype /// 0007269 // neurotransmitter secretion // non-traceable author statement /// 0007270 // nerve-nerve synaptic transmission // inferred from mutant phenotype /// 0016183 // synaptic vesicle …	7	0.44769	0.36279
	1640284_at	choline acetyltransferase	0006508 // proteolysis // inferred from electronic annotation /// 0006520 // amino acid metabolic process // inferred from electronic annotation /// 0006810 // transport // inferred from electronic annotation /// 0006836 // neurotransmitter transport // inferred from electronic annotation /// 0007268 // synaptic transmission // inferred from electronic annotation /// 0007268 // synaptic transmiss…	7	0.44577	0.36279
	1635928_a_at	Protein-kinase-like-72A	0006468 // protein amino acid phosphorylation // inferred from direct assay /// 0006468 // protein amino acid phosphorylation // inferred from sequence or structural similarity /// 0006468 // protein amino acid phosphorylation // non-traceable author statement /// 0006468 // protein amino acid phosphorylation // inferred from electronic annotation /// 0006936 // muscle contraction // inferred fro…	7	0.44132	0.36279
	1640201_at	undertaker	0043652 // engulfment of apoptotic cell // inferred from mutant phenotype	7	0.43716	0.36279
	1625921_at	---	---	7	0.43392	0.36279
	1630129_at	CG32355	---	7	0.41377	0.36279
	1640534_s_at	calmodulin-dependent kinase	0006468 // protein amino acid phosphorylation // non-traceable author statement /// 0006468 // protein amino acid phosphorylation // traceable author statement /// 0006468 // protein amino acid phosphorylation // inferred from electronic annotation /// 0006936 // muscle contraction // inferred from electronic annotation /// 0007268 // synaptic transmission // inferred from mutant phenotype /// 00…	7	0.41289	0.36279
	1636345_s_at	Synaptotagmin	0006810 // transport // inferred from electronic annotation /// 0006886 // intracellular protein transport // inferred from electronic annotation /// 0006887 // exocytosis // non-traceable author statement /// 0007269 // neurotransmitter secretion // inferred from mutant phenotype /// 0007269 // neurotransmitter secretion // non-traceable author statement /// 0007317 // regulation of pole plasm o…	7	0.41177	0.36279
	1624833_a_at	muscarinic receptor	0007165 // signal transduction // inferred from electronic annotation /// 0007186 // G-protein coupled receptor protein signaling pathway // inferred from electronic annotation /// 0007213 // acetylcholine receptor signaling, muscarinic pathway // inferred from sequence or structural similarity /// 0007274 // neuromuscular synaptic transmission // inferred from electronic annotation	7	0.39662	0.36279
	1635360_at	CG10830	0006813 // potassium ion transport // inferred from electronic annotation	7	0.3833	0.36279
	1636608_at	CG32843	0007165 // signal transduction // inferred from electronic annotation /// 0007186 // G-protein coupled receptor protein signaling pathway // inferred from sequence or structural similarity /// 0007186 // G-protein coupled receptor protein signaling pathway // inferred from electronic annotation /// 0019226 // transmission of nerve impulse // inferred from electronic annotation	7	0.36867	0.36279
	1637666_at	CG15651	---	7	0.35335	0.36279
	1637294_at	CG4641	---	7	0.34376	0.36279
	1632490_at	CG8008	---	7	0.34154	0.36279
	1631417_s_at	CG6282	---	7	0.3415	0.36279
	1624033_at	beta-amyloid-protein-precursor-like	0006917 // induction of apoptosis // inferred from electronic annotation /// 0007010 // cytoskeleton organization and biogenesis // inferred from electronic annotation /// 0007166 // cell surface receptor linked signal transduction // inferred from electronic annotation /// 0007270 // nerve-nerve synaptic transmission // inferred from electronic annotation /// 0007275 // multicellular organismal …	7	0.33293	0.36279
	1631371_s_at	Phosphodiesterase 8	0000160 // two-component signal transduction system (phosphorelay) // inferred from electronic annotation /// 0006355 // regulation of transcription, DNA-dependent // inferred from electronic annotation /// 0007165 // signal transduction // inferred from electronic annotation /// 0007498 // mesoderm development // inferred from expression pattern /// 0009187 // cyclic nucleotide metabolic process…	7	0.33095	0.36279
	1633020_at	unkempt	0002164 // larval development // inferred from mutant phenotype /// 0007275 // multicellular organismal development // inferred from electronic annotation /// 0007476 // imaginal disc-derived wing morphogenesis // inferred from mutant phenotype /// 0008407 // bristle morphogenesis // inferred from mutant phenotype /// 0048749 // compound eye development // inferred from mutant phenotype	7	0.32789	0.36279
	1634184_a_at	junctophilin	---	7	0.31954	0.36279
	1628888_at	CG7180	0006470 // protein amino acid dephosphorylation // inferred from sequence or structural similarity /// 0006470 // protein amino acid dephosphorylation // non-traceable author statement /// 0006470 // protein amino acid dephosphorylation // inferred from electronic annotation /// 0016311 // dephosphorylation // inferred from electronic annotation	7	0.31642	0.36279
	1638193_at	CG5612	---	7	0.30896	0.36279
	1629091_at	CG5177	0005984 // disaccharide metabolic process // inferred from electronic annotation /// 0005992 // trehalose biosynthetic process // inferred from electronic annotation /// 0008152 // metabolic process // inferred from electronic annotation	7	0.27911	0.36279
	1639469_a_at	GTP cyclohydrolase	0006144 // purine base metabolic process // inferred from electronic annotation /// 0006727 // ommochrome biosynthetic process // inferred from mutant phenotype /// 0006729 // tetrahydrobiopterin biosynthetic process // non-traceable author statement /// 0006729 // tetrahydrobiopterin biosynthetic process // inferred from electronic annotation /// 0019438 // aromatic compound biosynthetic process…	7	0.25662	0.36279
	1638424_at	CG10514	---	7	0.23298	0.36279
	1624577_at	acetylcholinesterase	0001507 // acetylcholine catabolic process in synaptic cleft // inferred from electronic annotation /// 0006581 // acetylcholine catabolic process // inferred from direct assay /// 0006581 // acetylcholine catabolic process // inferred from mutant phenotype /// 0006581 // acetylcholine catabolic process // non-traceable author statement /// 0006581 // acetylcholine catabolic process // traceable …	7	0.23267	0.36279
	1637717_at	sevenless	0006468 // protein amino acid phosphorylation // non-traceable author statement /// 0006468 // protein amino acid phosphorylation // inferred from electronic annotation /// 0007169 // transmembrane receptor protein tyrosine kinase signaling pathway // inferred from electronic annotation /// 0007465 // R7 cell fate commitment // inferred from mutant phenotype /// 0007601 // visual perception // in…	7	0.20525	0.36279
	1635047_s_at	trio	0007186 // G-protein coupled receptor protein signaling pathway // inferred from electronic annotation /// 0007242 // intracellular signaling cascade // inferred from electronic annotation /// 0007266 // Rho protein signal transduction // inferred from direct assay /// 0007411 // axon guidance // inferred from genetic interaction /// 0007411 // axon guidance // inferred from mutant phenotype /// …	7	0.19786	0.36279
	1632325_at	tiptop	0006350 // transcription // inferred from electronic annotation /// 0006355 // regulation of transcription, DNA-dependent // non-traceable author statement /// 0006355 // regulation of transcription, DNA-dependent // inferred from electronic annotation /// 0007275 // multicellular organismal development // inferred from electronic annotation /// 0007380 // specification of segmental identity, hea…	7	0.19045	0.36279
	1640755_at	cytochrome P450 related AF5	0006118 // electron transport // inferred from electronic annotation /// 0008202 // steroid metabolic process // inferred from electronic annotation /// 0017143 // insecticide metabolic process // inferred from direct assay /// 0031000 // response to caffeine // inferred from direct assay /// 0048252 // lauric acid metabolic process // inferred from direct assay	8	0.40161	0.34363
	1635455_at	CG14529	0006508 // proteolysis // inferred from electronic annotation	8	0.37601	0.34363
	1622946_at	CG6908	---	8	0.3689	0.34363
	1626253_at	Glutathione S transferase D4	0006952 // defense response // inferred from electronic annotation /// 0009636 // response to toxin // inferred from electronic annotation	8	0.34049	0.34363
	1626350_at	fragment K	---	8	0.23113	0.34363
	1623943_at	CG17556	---	9	0.25449	0.16014
	1634936_at	CG14972	---	9	0.25003	0.16014
	1636532_at	CG13958	---	9	0.238	0.16014
	1631692_at	CG16798	---	9	0.23617	0.16014
	1636546_s_at	CG1640	0006807 // nitrogen compound metabolic process // inferred from electronic annotation /// 0008652 // amino acid biosynthetic process // inferred from electronic annotation /// 0009058 // biosynthetic process // inferred from electronic annotation	9	0.23361	0.16014
	1635287_at	CG15366	---	9	0.22756	0.16014
	1629259_at	CG4186	---	9	0.22168	0.16014
	1637002_at	CG14125	0006030 // chitin metabolic process // inferred from electronic annotation	9	0.21697	0.16014
	1635375_at	CG5630	---	9	0.216	0.16014
	1634444_at	CG12736	0006412 // translation // inferred from sequence or structural similarity /// 0006414 // translational elongation // inferred from sequence or structural similarity /// 0006414 // translational elongation // inferred from electronic annotation	9	0.21588	0.16014
	1631573_a_at	wunen	0006629 // lipid metabolic process // inferred from electronic annotation /// 0007186 // G-protein coupled receptor protein signaling pathway // inferred from electronic annotation /// 0007275 // multicellular organismal development // inferred from electronic annotation /// 0007280 // pole cell migration // traceable author statement /// 0008354 // germ cell migration // non-traceable author sta…	9	0.20661	0.16014
	1637875_a_at	---	0006261 // DNA-dependent DNA replication // inferred from physical interaction /// 0006264 // mitochondrial DNA replication // traceable author statement /// 0006412 // translation // inferred from electronic annotation /// 0006426 // glycyl-tRNA aminoacylation // inferred from electronic annotation /// 0006450 // regulation of translational fidelity // inferred from electronic annotation	9	0.20622	0.16014
	1623697_s_at	CG33465	0006508 // proteolysis // inferred from electronic annotation	9	0.20507	0.16014
	1628129_a_at	dynein /// Sdic:CG32823 /// Sdic:CG33499	0001754 // eye photoreceptor cell differentiation // inferred from genetic interaction /// 0006139 // nucleobase, nucleoside, nucleotide and nucleic acid metabolic process // inferred from electronic annotation /// 0006403 // RNA localization // inferred from electronic annotation /// 0006629 // lipid metabolic process // inferred from electronic annotation /// 0006886 // intracellular protein tr…	9	0.20139	0.16014
	1641527_at	CG4576	---	9	0.19857	0.16014
	1637592_at	CG10073	0006508 // proteolysis // inferred from electronic annotation	9	0.19833	0.16014
	1638777_at	Rim	0006886 // intracellular protein transport // inferred from electronic annotation /// 0007269 // neurotransmitter secretion // non-traceable author statement /// 0016079 // synaptic vesicle exocytosis // inferred from sequence or structural similarity /// 0016192 // vesicle-mediated transport // non-traceable author statement /// 0017157 // regulation of exocytosis // inferred from sequence or st…	9	0.19827	0.16014
	1634547_at	CG32506	0006886 // intracellular protein transport // inferred from electronic annotation /// 0032313 // regulation of Rab GTPase activity // inferred from electronic annotation	9	0.19821	0.16014
	1627408_at	CG32107	---	9	0.19796	0.16014
	1623683_at	mitochondrial ribosomal protein L33	0006412 // translation // inferred from sequence or structural similarity	9	0.19428	0.16014
	1637236_at	CG41136	---	9	0.19296	0.16014
	1633648_at	sticks and stones	0007155 // cell adhesion // inferred from sequence or structural similarity /// 0007157 // heterophilic cell adhesion // inferred from mutant phenotype /// 0007165 // signal transduction // inferred from electronic annotation /// 0007398 // ectoderm development // inferred from electronic annotation /// 0007399 // nervous system development // inferred from electronic annotation /// 0007520 // my…	9	0.19239	0.16014
	1631084_at	CG12976	---	9	0.18811	0.16014
	1629469_s_at	CG10960	0005975 // carbohydrate metabolic process // inferred from electronic annotation /// 0006810 // transport // inferred from electronic annotation /// 0008643 // carbohydrate transport // inferred from electronic annotation	9	0.18612	0.16014
	1624215_s_at	klett	---	9	0.18481	0.16014
	1641508_s_at	tetraspanin 42E	---	9	0.18008	0.16014
	1640085_at	CG9733	0006508 // proteolysis // non-traceable author statement /// 0006508 // proteolysis // inferred from electronic annotation /// 0006952 // defense response // non-traceable author statement	9	0.17552	0.16014
	1631604_at	CG9511	---	9	0.17454	0.16014
	1633499_at	retinin	---	9	0.17054	0.16014
	1626965_at	CG31743	---	9	0.16801	0.16014
	1635998_at	CG3672	---	9	0.16127	0.16014
	1631882_at	CG10264	---	9	0.15877	0.16014
	1638862_at	CG15553	---	9	0.15136	0.16014
	1632791_at	CG32479	0006508 // proteolysis // inferred from electronic annotation /// 0006511 // ubiquitin-dependent protein catabolic process // inferred from electronic annotation /// 0016579 // protein deubiquitination // inferred from sequence or structural similarity	9	0.15116	0.16014
	1630404_at	CG34112	---	9	0.15105	0.16014
	1641280_at	Ance-4	0006508 // proteolysis // inferred from electronic annotation	9	0.14837	0.16014
	1636693_at	CG4330	0005975 // carbohydrate metabolic process // inferred from electronic annotation /// 0006796 // phosphate metabolic process // inferred from electronic annotation /// 0006810 // transport // inferred from electronic annotation /// 0006812 // cation transport // inferred from electronic annotation /// 0006817 // phosphate transport // inferred from electronic annotation /// 0006858 // extracellula…	9	0.14549	0.16014
	1640521_at	CG6361	0006508 // proteolysis // non-traceable author statement /// 0006508 // proteolysis // inferred from electronic annotation	9	0.14313	0.16014
	1626759_at	CG34136	---	9	0.14261	0.16014
	1636330_at	CG17107	---	9	0.1419	0.16014
	1640956_at	CG4725	0006508 // proteolysis // inferred from electronic annotation /// 0007165 // signal transduction // inferred from electronic annotation	9	0.14097	0.16014
	1628989_at	---	---	9	0.14052	0.16014
	1626536_at	CG6776	0006800 // oxygen and reactive oxygen species metabolic process // inferred from electronic annotation /// 0006952 // defense response // inferred from electronic annotation /// 0008152 // metabolic process // inferred from electronic annotation /// 0009636 // response to toxin // inferred from electronic annotation	9	0.14019	0.16014
	1639268_at	CG13324	---	9	0.13881	0.16014
	1628611_at	CG11241	0008652 // amino acid biosynthetic process // inferred from electronic annotation	9	0.13554	0.16014
	1636258_at	CG8550	0006508 // proteolysis // inferred from electronic annotation	9	0.13505	0.16014
	1626431_at	CG10681	---	9	0.13342	0.16014
	1631225_at	CG8317	---	9	0.13319	0.16014
	1640556_at	CG14606	0005975 // carbohydrate metabolic process // inferred from electronic annotation /// 0006810 // transport // inferred from electronic annotation /// 0008643 // carbohydrate transport // inferred from electronic annotation	9	0.13227	0.16014
	1631193_at	CG3014 /// rigor mortis	0007591 // molting cycle, chitin-based cuticle // inferred from mutant phenotype /// 0035075 // response to ecdysone // inferred from mutant phenotype	9	0.13176	0.16014
	1638775_at	Multi drug resistance 50	0006810 // transport // inferred from electronic annotation /// 0006858 // extracellular transport // inferred from electronic annotation /// 0006952 // defense response // inferred from electronic annotation /// 0009636 // response to toxin // inferred from electronic annotation /// 0015893 // drug transport // inferred from sequence or structural similarity	9	0.13147	0.16014
	1636283_at	CG14826	---	9	0.13143	0.16014
	1630970_at	CG14973	---	9	0.12982	0.16014
	1623666_at	CG10516	---	9	0.12882	0.16014
	1639442_a_at	Transferrin	0006826 // iron ion transport // non-traceable author statement /// 0006826 // iron ion transport // inferred from electronic annotation /// 0006879 // cellular iron ion homeostasis // inferred from sequence or structural similarity /// 0006879 // cellular iron ion homeostasis // inferred from electronic annotation /// 0006952 // defense response // non-traceable author statement	9	0.12707	0.16014
	1639424_at	CG6910	0005975 // carbohydrate metabolic process // inferred from electronic annotation /// 0006139 // nucleobase, nucleoside, nucleotide and nucleic acid metabolic process // inferred from electronic annotation	9	0.1267	0.16014
	1632120_at	CG15533	0006684 // sphingomyelin metabolic process // inferred from sequence or structural similarity /// 0006685 // sphingomyelin catabolic process // inferred from electronic annotation	9	0.12644	0.16014
	1631405_at	CG9508	0006508 // proteolysis // inferred from electronic annotation /// 0007155 // cell adhesion // inferred from electronic annotation	9	0.12555	0.16014
	1627636_at	CG14636	---	9	0.12374	0.16014
	1638021_at	CG4757	---	9	0.12367	0.16014
	1632045_at	CG5697	---	9	0.12255	0.16014
	1638856_at	0.9kb transcript /// CG2650	0007623 // circadian rhythm // inferred from expression pattern /// 0048511 // rhythmic process // inferred from electronic annotation	9	0.12164	0.16014
	1625129_at	CG1946	---	9	0.11828	0.16014
	1632907_a_at	CG13204	---	9	0.11446	0.16014
	1628271_at	CG3609	0006118 // electron transport // inferred from electronic annotation /// 0008152 // metabolic process // inferred from electronic annotation	9	0.11431	0.16014
	1636394_a_at	---	---	9	0.1143	0.16014
	1638716_a_at	CG10725	0006030 // chitin metabolic process // inferred from electronic annotation	9	0.11189	0.16014
	1638128_at	CG30280	0006952 // defense response // inferred from electronic annotation /// 0007165 // signal transduction // inferred from electronic annotation /// 0042742 // defense response to bacterium // inferred from electronic annotation	9	0.10982	0.16014
	1627771_at	CG13075	0006030 // chitin metabolic process // inferred from electronic annotation	9	0.10828	0.16014
	1633147_at	CG10659	---	9	0.1058	0.16014
	1633631_at	CG9682	---	9	0.10372	0.16014
	1629619_at	Tryptophanyl-tRNA synthetase	0006412 // translation // inferred from electronic annotation /// 0006418 // tRNA aminoacylation for protein translation // inferred from electronic annotation /// 0006436 // tryptophanyl-tRNA aminoacylation // inferred from sequence or structural similarity /// 0006436 // tryptophanyl-tRNA aminoacylation // inferred from electronic annotation	9	0.095895	0.16014
	1624069_at	CG7296	---	9	0.089728	0.16014
Trait	Probe Set ID	Gene Name	Gene Ontology Biological Process	Module	Degree	Average Degree
Triacylglycerol	1627967_a_at	mth-like 4	0006950 // response to stress // inferred from sequence or structural similarity /// 0006950 // response to stress // inferred from electronic annotation /// 0007165 // signal transduction // inferred from electronic annotation /// 0007186 // G-protein coupled receptor protein signaling pathway // inferred from sequence or structural similarity /// 0007186 // G-protein coupled receptor protein si…	1	0.88682	0.88682
	1641282_at	mth-like 4	0006950 // response to stress // inferred from sequence or structural similarity /// 0006950 // response to stress // inferred from electronic annotation /// 0007165 // signal transduction // inferred from electronic annotation /// 0007186 // G-protein coupled receptor protein signaling pathway // inferred from sequence or structural similarity /// 0007186 // G-protein coupled receptor protein si…	1	0.88682	0.88682
	1627472_at	Annexin X	0006629 // lipid metabolic process // inferred from electronic annotation /// 0006886 // intracellular protein transport // inferred from electronic annotation /// 0006887 // exocytosis // inferred from electronic annotation /// 0006897 // endocytosis // inferred from electronic annotation /// 0006952 // defense response // inferred from electronic annotation	2	0.80489	0.74537
	1636173_s_at	p38a MAP kinase	0000165 // MAPKKK cascade // inferred from direct assay /// 0000165 // MAPKKK cascade // inferred from sequence or structural similarity /// 0000165 // MAPKKK cascade // non-traceable author statement /// 0006468 // protein amino acid phosphorylation // non-traceable author statement /// 0006468 // protein amino acid phosphorylation // inferred from electronic annotation /// 0006950 // response t…	2	0.80172	0.74537
	1625158_at	tipE homolog 4	---	2	0.78096	0.74537
	1633971_at	CG31036	---	2	0.75471	0.74537
	1631051_at	CG9323	0000398 // nuclear mRNA splicing, via spliceosome // inferred from electronic annotation	2	0.58456	0.74537
	1641037_at	CG32702	---	3	0.75487	0.70415
	1623953_at	CG11592	---	3	0.72917	0.70415
	1633789_at	Hand	0001525 // angiogenesis // inferred from electronic annotation /// 0006357 // regulation of transcription from RNA polymerase II promoter // inferred from electronic annotation /// 0007498 // mesoderm development // inferred from electronic annotation /// 0007507 // heart development // inferred from electronic annotation /// 0007508 // larval heart development // inferred from mutant phenotype /…	3	0.71469	0.70415
	1629723_at	CG14714	0006457 // protein folding // inferred from electronic annotation /// 0006470 // protein amino acid dephosphorylation // non-traceable author statement /// 0006470 // protein amino acid dephosphorylation // inferred from electronic annotation /// 0007165 // signal transduction // inferred from electronic annotation /// 0016311 // dephosphorylation // inferred from electronic annotation	3	0.61788	0.70415
	1629252_at	CG14657	---	4	0.49264	0.32596
	1637194_at	wing morphogenesis defect	0007178 // transmembrane receptor protein serine/threonine kinase signaling pathway // inferred from electronic annotation /// 0007476 // imaginal disc-derived wing morphogenesis // inferred from mutant phenotype	4	0.48938	0.32596
	1629916_at	death executioner Bcl-2 homologue	0006915 // apoptosis // inferred from expression pattern /// 0006915 // apoptosis // inferred from mutant phenotype /// 0006915 // apoptosis // inferred from sequence or structural similarity /// 0006915 // apoptosis // non-traceable author statement /// 0006915 // apoptosis // traceable author statement /// 0006915 // apoptosis // inferred from electronic annotation /// 0006916 // anti-apoptosis…	4	0.47785	0.32596
	1640352_at	CG13779	0006508 // proteolysis // inferred from sequence or structural similarity	4	0.44752	0.32596
	1638783_at	mitochondrial ribosomal protein L48	0006412 // translation // inferred from electronic annotation	4	0.44529	0.32596
	1634899_a_at	CG6512	0006508 // proteolysis // inferred from electronic annotation /// 0006510 // ATP-dependent proteolysis // inferred from sequence or structural similarity /// 0007067 // mitosis // inferred from electronic annotation /// 0030163 // protein catabolic process // inferred from electronic annotation	4	0.43549	0.32596
	1634078_at	Sirt7	0006139 // nucleobase, nucleoside, nucleotide and nucleic acid metabolic process // inferred from electronic annotation /// 0006333 // chromatin assembly or disassembly // inferred from electronic annotation /// 0006342 // chromatin silencing // inferred from electronic annotation /// 0006355 // regulation of transcription, DNA-dependent // inferred from electronic annotation	4	0.4301	0.32596
	1624267_at	CG7182	0006457 // protein folding // inferred from electronic annotation /// 0006950 // response to stress // inferred from electronic annotation /// 0006952 // defense response // inferred from electronic annotation /// 0009408 // response to heat // inferred from sequence or structural similarity	4	0.42353	0.32596
	1631632_s_at	Bicaudal-C	0007275 // multicellular organismal development // inferred from electronic annotation /// 0007297 // ovarian follicle cell migration // inferred from mutant phenotype /// 0007319 // negative regulation of oskar mRNA translation // traceable author statement /// 0030154 // cell differentiation // inferred from electronic annotation /// 0048477 // oogenesis // inferred from electronic annotation	4	0.42267	0.32596
	1635939_a_at	CG9641	---	4	0.41611	0.32596
	1628536_s_at	CG11880	0006810 // transport // inferred from electronic annotation	4	0.40469	0.32596
	1632338_a_at	MSP protein	---	4	0.40364	0.32596
	1639023_at	NEM-sensitive fusion protein 2	0006810 // transport // inferred from electronic annotation /// 0006886 // intracellular protein transport // inferred from electronic annotation /// 0006888 // ER to Golgi vesicle-mediated transport // inferred from sequence or structural similarity /// 0006888 // ER to Golgi vesicle-mediated transport // non-traceable author statement /// 0006888 // ER to Golgi vesicle-mediated transport // inf…	4	0.37767	0.32596
	1629287_at	CG14130	---	4	0.37539	0.32596
	1623281_s_at	His2B:CG33868 /// His2B:CG33870 /// His2B:CG33872 /// His2B:CG33874 /// His2B:CG33876 /// His2B:CG33878 /// His2B:CG33880 /// His2B:CG33882 /// His2B:CG33884 /// His2B:CG33886 /// His2B:CG33888 /// His2B:CG33890 /// His2B:CG33892 /// His2B:CG33894 /// His2B:CG33896 /// His2B:CG33898 /// His2B:CG33900 /// His2B:CG33902 /// His2B:CG33904 /// His2B:CG33906 /// His2B:CG33908 /// His2B:CG33910 /// His…	0006333 // chromatin assembly or disassembly // inferred from sequence or structural similarity /// 0006334 // nucleosome assembly // inferred from electronic annotation /// 0006334 // nucleosome assembly // non-traceable author statement /// 0007001 // chromosome organization and biogenesis (sensu Eukaryota) // inferred from electronic annotation	4	0.37061	0.32596
	1631137_at	viral IAP-associated factor	0006915 // apoptosis // inferred from electronic annotation /// 0043281 // regulation of caspase activity // inferred from sequence or structural similarity	4	0.36996	0.32596
	1639727_at	CG7601	0008152 // metabolic process // inferred from electronic annotation	4	0.36916	0.32596
	1639264_at	Dead-box-1	0000245 // spliceosome assembly // inferred from sequence or structural similarity /// 0001700 // embryonic development via the syncytial blastoderm // inferred from expression pattern /// 0006446 // regulation of translational initiation // inferred from sequence or structural similarity /// 0042254 // ribosome biogenesis and assembly // inferred from sequence or structural similarity	4	0.35419	0.32596
	1640220_a_at	CG11779	0006626 // protein targeting to mitochondrion // inferred from sequence or structural similarity /// 0006886 // intracellular protein transport // inferred from electronic annotation /// 0015031 // protein transport // inferred from sequence or structural similarity	4	0.34509	0.32596
	1628382_at	Srp54	0000381 // regulation of alternative nuclear mRNA splicing, via spliceosome // inferred from mutant phenotype /// 0000398 // nuclear mRNA splicing, via spliceosome // inferred from sequence or structural similarity /// 0000398 // nuclear mRNA splicing, via spliceosome // non-traceable author statement /// 0006376 // mRNA splice site selection // inferred from sequence or structural similarity	4	0.34367	0.32596
	1624180_at	Psf3	---	4	0.33667	0.32596
	1627898_at	dRing1	0006342 // chromatin silencing // inferred from direct assay /// 0006350 // transcription // inferred from electronic annotation /// 0006355 // regulation of transcription, DNA-dependent // inferred from electronic annotation /// 0006512 // ubiquitin cycle // inferred from electronic annotation /// 0007049 // cell cycle // inferred from electronic annotation /// 0007062 // sister chromatid cohesi…	4	0.32654	0.32596
	1632303_a_at	Trc8	0007418 // ventral midline development // inferred from mutant phenotype /// 0045926 // negative regulation of growth // inferred from mutant phenotype	4	0.32556	0.32596
	1630705_at	CG4511	---	4	0.31524	0.32596
	1637893_at	Vps28	0006810 // transport // inferred from electronic annotation /// 0015031 // protein transport // inferred from electronic annotation	4	0.31128	0.32596
	1629352_at	UDP-glucose dehydrogenase	0006024 // glycosaminoglycan biosynthetic process // non-traceable author statement /// 0006024 // glycosaminoglycan biosynthetic process // inferred from mutant phenotype /// 0006118 // electron transport // inferred from electronic annotation /// 0006629 // lipid metabolic process // inferred from electronic annotation /// 0007166 // cell surface receptor linked signal transduction // non-trace…	4	0.27021	0.32596
	1632717_a_at	CG14341	---	4	0.26901	0.32596
	1630842_s_at	CG32641 /// CG32640	0006457 // protein folding // inferred from electronic annotation /// 0009408 // response to heat // inferred from sequence or structural similarity	4	0.26722	0.32596
	1641486_at	CG32108	---	4	0.26691	0.32596
	1631627_at	CG5335 /// Protein-1	0006810 // transport // inferred from electronic annotation /// 0015032 // storage protein import into fat body // inferred from physical interaction /// 0015032 // storage protein import into fat body // inferred from sequence or structural similarity	4	0.26366	0.32596
	1640872_at	CG6463 /// CG33493	0006118 // electron transport // inferred from electronic annotation /// 0006120 // mitochondrial electron transport, NADH to ubiquinone // inferred from sequence or structural similarity	4	0.25906	0.32596
	1625027_a_at	GXIVsPLA2	0006644 // phospholipid metabolic process // inferred from electronic annotation /// 0016042 // lipid catabolic process // inferred from electronic annotation	4	0.25689	0.32596
	1639767_at	Transient receptor potential A1	0006810 // transport // inferred from electronic annotation /// 0006811 // ion transport // inferred from electronic annotation /// 0006812 // cation transport // inferred from direct assay /// 0006816 // calcium ion transport // inferred from sequence or structural similarity /// 0009266 // response to temperature stimulus // non-traceable author statement /// 0009408 // response to heat // infe…	4	0.25512	0.32596
	1637835_at	CG12177	0006139 // nucleobase, nucleoside, nucleotide and nucleic acid metabolic process // inferred from electronic annotation /// 0006144 // purine base metabolic process // inferred from electronic annotation /// 0006206 // pyrimidine base metabolic process // inferred from electronic annotation	4	0.25302	0.32596
	1623378_at	Olig family	0006357 // regulation of transcription from RNA polymerase II promoter // inferred from electronic annotation /// 0007398 // ectoderm development // inferred from electronic annotation /// 0007399 // nervous system development // inferred from electronic annotation /// 0019226 // transmission of nerve impulse // inferred from electronic annotation /// 0045449 // regulation of transcription // inf…	4	0.24662	0.32596
	1637468_at	CG7516	---	4	0.24408	0.32596
	1637051_at	RhoGAP71E	0006796 // phosphate metabolic process // inferred from electronic annotation /// 0007165 // signal transduction // inferred from electronic annotation	4	0.24361	0.32596
	1638231_at	CG4393	---	4	0.23788	0.32596
	1639943_at	acyl co-enzyme A oxidase	0006118 // electron transport // inferred from electronic annotation /// 0006631 // fatty acid metabolic process // inferred from electronic annotation /// 0006635 // fatty acid beta-oxidation // inferred from electronic annotation /// 0008152 // metabolic process // inferred from electronic annotation	4	0.22953	0.32596
	1629398_at	CG10383	---	4	0.21243	0.32596
	1632715_at	---	---	4	0.20343	0.32596
	1641590_at	timeless 2	0007275 // multicellular organismal development // inferred from electronic annotation /// 0019226 // transmission of nerve impulse // inferred from electronic annotation	4	0.20277	0.32596
	1639666_at	S1P	0006508 // proteolysis // inferred from electronic annotation /// 0035103 // sterol regulatory element binding protein cleavage // non-traceable author statement	4	0.19307	0.32596
	1634445_at	CG32750	0006732 // coenzyme metabolic process // inferred from electronic annotation /// 0006807 // nitrogen compound metabolic process // inferred from electronic annotation /// 0006928 // cell motility // inferred from electronic annotation /// 0007010 // cytoskeleton organization and biogenesis // inferred from electronic annotation /// 0007165 // signal transduction // inferred from electronic annota…	4	0.15775	0.32596
	1634487_at	tau	0007017 // microtubule-based process // inferred from sequence or structural similarity /// 0007026 // negative regulation of microtubule depolymerization // inferred from electronic annotation	5	0.18121	0.13136
	1637928_at	Organic anion transporting polypeptide 58Db	0006810 // transport // inferred from electronic annotation /// 0006820 // anion transport // inferred from electronic annotation /// 0015711 // organic anion transport // inferred from sequence or structural similarity	5	0.17913	0.13136
	1627292_at	CG2898	---	5	0.17438	0.13136
	1626247_at	CG4785	---	5	0.16928	0.13136
	1637941_at	Ribosomal protein S10a	0006412 // translation // inferred from electronic annotation	5	0.16481	0.13136
	1631666_s_at	CG9766	---	5	0.16174	0.13136
	1623710_at	CG5847	0006952 // defense response // inferred from electronic annotation /// 0007155 // cell adhesion // inferred from electronic annotation	5	0.16125	0.13136
	1626632_at	---	---	5	0.16096	0.13136
	1640774_a_at	Mob1	0000902 // cell morphogenesis // inferred from mutant phenotype /// 0007611 // learning and/or memory // inferred from mutant phenotype /// 0008355 // olfactory learning // inferred from mutant phenotype	5	0.15792	0.13136
	1629898_s_at	Gene 1	0007242 // intracellular signaling cascade // inferred from electronic annotation	5	0.15351	0.13136
	1640073_at	CG14164	---	5	0.15207	0.13136
	1626606_at	CG10630	---	5	0.15193	0.13136
	1629385_s_at	---	0006955 // immune response // inferred from electronic annotation /// 0009253 // peptidoglycan catabolic process // non-traceable author statement /// 0045087 // innate immune response // inferred from electronic annotation /// 0045087 // innate immune response // non-traceable author statement	5	0.14919	0.13136
	1641055_at	heat shock protein 23	0006457 // protein folding // inferred from electronic annotation /// 0006952 // defense response // inferred from electronic annotation /// 0009408 // response to heat // inferred from sequence or structural similarity /// 0009408 // response to heat // non-traceable author statement	5	0.14911	0.13136
	1626747_at	20s proteasome	0006508 // proteolysis // inferred from electronic annotation /// 0006511 // ubiquitin-dependent protein catabolic process // inferred from electronic annotation	5	0.14784	0.13136
	1632149_at	CG17930	0006810 // transport // inferred from electronic annotation	5	0.14759	0.13136
	1623612_at	CG7722	0006508 // proteolysis // inferred from electronic annotation	5	0.14399	0.13136
	1625108_a_at	lethal(2)37Bd	0006355 // regulation of transcription, DNA-dependent // inferred from sequence or structural similarity /// 0006355 // regulation of transcription, DNA-dependent // inferred from electronic annotation /// 0006357 // regulation of transcription from RNA polymerase II promoter // inferred from electronic annotation /// 0007398 // ectoderm development // inferred from electronic annotation /// 0007…	5	0.14346	0.13136
	1636818_at	CG13133	---	5	0.14138	0.13136
	1628353_at	CG10045 Glutathione S-transferase	0006952 // defense response // inferred from electronic annotation /// 0009636 // response to toxin // inferred from electronic annotation	5	0.14076	0.13136
	1627833_at	Cellular retinaldehyde binding protein	0006732 // coenzyme metabolic process // inferred from electronic annotation /// 0006810 // transport // inferred from electronic annotation /// 0051189 // prosthetic group metabolic process // inferred from electronic annotation	5	0.13989	0.13136
	1633356_s_at	Dalpha2	0006810 // transport // inferred from electronic annotation /// 0006811 // ion transport // inferred from electronic annotation /// 0006812 // cation transport // inferred from electronic annotation /// 0006936 // muscle contraction // inferred from electronic annotation /// 0007270 // nerve-nerve synaptic transmission // inferred from electronic annotation /// 0007274 // neuromuscular synaptic t…	5	0.13906	0.13136
	1635573_at	CG12488	---	5	0.13896	0.13136
	1634187_at	---	---	5	0.13767	0.13136
	1637732_at	Gustatory receptor 98a	0007165 // signal transduction // inferred from electronic annotation /// 0007186 // G-protein coupled receptor protein signaling pathway // inferred from electronic annotation /// 0050909 // sensory perception of taste // inferred from sequence or structural similarity	5	0.13689	0.13136
	1634255_at	CG12721	---	5	0.13606	0.13136
	1637374_at	CG33779	---	5	0.13577	0.13136
	1639436_at	protein phosphatase from PCR fragment D6	0006470 // protein amino acid dephosphorylation // inferred from sequence or structural similarity /// 0006470 // protein amino acid dephosphorylation // non-traceable author statement	5	0.13478	0.13136
	1628594_at	rutabaga	0006171 // cAMP biosynthetic process // non-traceable author statement /// 0006171 // cAMP biosynthetic process // traceable author statement /// 0006171 // cAMP biosynthetic process // inferred from electronic annotation /// 0007186 // G-protein coupled receptor protein signaling pathway // traceable author statement /// 0007242 // intracellular signaling cascade // inferred from electronic anno…	5	0.13428	0.13136
	1630827_s_at	---	0032313 // regulation of Rab GTPase activity // inferred from electronic annotation	5	0.13178	0.13136
	1634144_at	CG12958	0007242 // intracellular signaling cascade // inferred from electronic annotation	5	0.131	0.13136
	1640540_at	CG30273	---	5	0.13086	0.13136
	1634140_a_at	CG11155	0006810 // transport // inferred from electronic annotation /// 0006811 // ion transport // inferred from electronic annotation /// 0006812 // cation transport // inferred from electronic annotation /// 0006813 // potassium ion transport // inferred from electronic annotation /// 0007270 // nerve-nerve synaptic transmission // inferred from electronic annotation	5	0.12934	0.13136
	1630797_at	CG32582	---	5	0.12926	0.13136
	1627080_at	CG17752	0006810 // transport // inferred from electronic annotation /// 0006812 // cation transport // inferred from electronic annotation /// 0006858 // extracellular transport // inferred from electronic annotation	5	0.12762	0.13136
	1630359_at	CG31810	0006629 // lipid metabolic process // inferred from electronic annotation /// 0008152 // metabolic process // inferred from electronic annotation /// 0008202 // steroid metabolic process // inferred from electronic annotation /// 0008202 // steroid metabolic process // inferred from sequence or structural similarity	5	0.12693	0.13136
	1637103_at	CG9640	---	5	0.12651	0.13136
	1625491_at	brain washing	0006629 // lipid metabolic process // inferred from electronic annotation /// 0006665 // sphingolipid metabolic process // inferred from sequence or structural similarity /// 0006672 // ceramide metabolic process // inferred from electronic annotation /// 0007420 // brain development // inferred from mutant phenotype /// 0019216 // regulation of lipid metabolic process // inferred from sequence o…	5	0.12645	0.13136
	1635674_at	CG6901	0006810 // transport // inferred from electronic annotation	5	0.12606	0.13136
	1629184_at	CG3819	---	5	0.12579	0.13136
	1638856_at	0.9kb transcript /// CG2650	0007623 // circadian rhythm // inferred from expression pattern /// 0048511 // rhythmic process // inferred from electronic annotation	5	0.12578	0.13136
	1625341_at	alpha1,3-fucosyltransferase	0006486 // protein amino acid glycosylation // inferred from electronic annotation	5	0.12552	0.13136
	1629619_at	Tryptophanyl-tRNA synthetase	0006412 // translation // inferred from electronic annotation /// 0006418 // tRNA aminoacylation for protein translation // inferred from electronic annotation /// 0006436 // tryptophanyl-tRNA aminoacylation // inferred from sequence or structural similarity /// 0006436 // tryptophanyl-tRNA aminoacylation // inferred from electronic annotation	5	0.12286	0.13136
	1624393_at	white	0006726 // eye pigment biosynthetic process // non-traceable author statement /// 0006727 // ommochrome biosynthetic process // inferred from mutant phenotype /// 0006810 // transport // inferred from electronic annotation /// 0006820 // anion transport // inferred from electronic annotation /// 0006856 // eye pigment precursor transport // non-traceable author statement /// 0006856 // eye pigmen…	5	0.12264	0.13136
	1631882_at	CG10264	---	5	0.1223	0.13136
	1626641_s_at	Hemoglobin	0006810 // transport // inferred from electronic annotation /// 0015671 // oxygen transport // inferred from electronic annotation	5	0.12193	0.13136
	1629667_at	CG14298 /// GA12887	---	5	0.12157	0.13136
	1625785_at	lethal (1) G0196	---	5	0.12135	0.13136
	1634674_at	CG9989	---	5	0.11974	0.13136
	1640411_at	CG18284	0006629 // lipid metabolic process // inferred from electronic annotation /// 0006629 // lipid metabolic process // inferred from sequence or structural similarity	5	0.11954	0.13136
	1634525_at	CG7738	---	5	0.11952	0.13136
	1640556_at	CG14606	0005975 // carbohydrate metabolic process // inferred from electronic annotation /// 0006810 // transport // inferred from electronic annotation /// 0008643 // carbohydrate transport // inferred from electronic annotation	5	0.11617	0.13136
	1639638_a_at	CG14502	---	5	0.11587	0.13136
	1634064_at	CG13311	0008152 // metabolic process // inferred from electronic annotation	5	0.11554	0.13136
	1629716_a_at	CG13284	0008152 // metabolic process // inferred from electronic annotation /// 0008202 // steroid metabolic process // inferred from electronic annotation	5	0.11551	0.13136
	1637788_at	CG31176	---	5	0.11491	0.13136
	1628100_at	CG8957	0006732 // coenzyme metabolic process // inferred from electronic annotation /// 0006810 // transport // inferred from electronic annotation /// 0006812 // cation transport // inferred from electronic annotation /// 0006858 // extracellular transport // inferred from electronic annotation /// 0051189 // prosthetic group metabolic process // inferred from electronic annotation	5	0.11442	0.13136
	1639934_at	CG31272	0006629 // lipid metabolic process // inferred from sequence or structural similarity /// 0006810 // transport // inferred from sequence or structural similarity /// 0006810 // transport // inferred from electronic annotation /// 0007269 // neurotransmitter secretion // inferred from electronic annotation	5	0.11411	0.13136
	1629551_s_at	CG12268	---	5	0.11262	0.13136
	1629540_a_at	Plum	0006726 // eye pigment biosynthetic process // non-traceable author statement /// 0006727 // ommochrome biosynthetic process // inferred from mutant phenotype /// 0006728 // pteridine biosynthetic process // non-traceable author statement /// 0006732 // coenzyme metabolic process // inferred from electronic annotation /// 0006810 // transport // inferred from electronic annotation /// 0006856 // …	5	0.11126	0.13136
	1623486_at	CG7900	0006807 // nitrogen compound metabolic process // inferred from electronic annotation	5	0.11025	0.13136
	1627745_s_at	---	---	5	0.10892	0.13136
	1638253_at	CG5361	0001501 // skeletal development // inferred from electronic annotation /// 0007498 // mesoderm development // inferred from electronic annotation /// 0008152 // metabolic process // inferred from electronic annotation	5	0.10802	0.13136
	1628373_at	CG32085	0006508 // proteolysis // inferred from electronic annotation /// 0019538 // protein metabolic process // inferred from electronic annotation	5	0.10768	0.13136
	1634619_at	Inositol 1,4,5-triphosphate kinase 1	0006979 // response to oxidative stress // inferred from mutant phenotype	5	0.10734	0.13136
	1626434_s_at	pol	---	5	0.10687	0.13136
	1622946_at	CG6908	---	5	0.1041	0.13136
	1641280_at	Ance-4	0006508 // proteolysis // inferred from electronic annotation	5	0.098878	0.13136
	1641242_at	Ugt86Di	0005976 // polysaccharide metabolic process // inferred from electronic annotation /// 0006952 // defense response // inferred from electronic annotation /// 0008152 // metabolic process // inferred from electronic annotation /// 0008202 // steroid metabolic process // inferred from electronic annotation /// 0009636 // response to toxin // inferred from electronic annotation	5	0.098596	0.13136
	1634521_at	zetaCOP	0006461 // protein complex assembly // inferred from electronic annotation /// 0006810 // transport // inferred from electronic annotation /// 0006886 // intracellular protein transport // inferred from electronic annotation /// 0016192 // vesicle-mediated transport // inferred from electronic annotation	5	0.094663	0.13136
Trait	Probe Set ID	Gene Name	Gene Ontology Biological Process	Module	Degree	Average Degree
Glycerol	1632557_s_at	Rab30	0006886 // intracellular protein transport // inferred from electronic annotation /// 0006897 // endocytosis // inferred from electronic annotation /// 0007264 // small GTPase mediated signal transduction // inferred from electronic annotation /// 0015031 // protein transport // inferred from electronic annotation /// 0017157 // regulation of exocytosis // inferred from electronic annotation	1	0.87088	0.82532
	1623650_a_at	PNGase	0006508 // proteolysis // inferred from electronic annotation /// 0006516 // glycoprotein catabolic process // inferred from sequence or structural similarity	1	0.84645	0.82532
	1639398_at	Hormone receptor-like in 96	0001501 // skeletal development // inferred from electronic annotation /// 0006350 // transcription // inferred from electronic annotation /// 0006355 // regulation of transcription, DNA-dependent // inferred from electronic annotation /// 0006357 // regulation of transcription from RNA polymerase II promoter // inferred from electronic annotation /// 0007165 // signal transduction // inferred fr…	1	0.82799	0.82532
	1627150_at	CG3056	0000398 // nuclear mRNA splicing, via spliceosome // inferred from electronic annotation /// 0006398 // histone mRNA 3'-end processing // inferred from electronic annotation /// 0007530 // sex determination // inferred from electronic annotation /// 0008283 // cell proliferation // inferred from electronic annotation	1	0.81576	0.82532
	1638438_a_at	protein tyrosine phosphatase	0006470 // protein amino acid dephosphorylation // inferred from direct assay /// 0006470 // protein amino acid dephosphorylation // non-traceable author statement /// 0006470 // protein amino acid dephosphorylation // inferred from electronic annotation /// 0007165 // signal transduction // inferred from electronic annotation /// 0007377 // germ-band extension // inferred from direct assay /// 0…	1	0.76551	0.82532
	1631460_s_at	Painting of fourth	0006412 // translation // inferred from electronic annotation	2	0.81789	0.77278
	1630870_s_at	septin interacting protein 2	---	2	0.80573	0.77278
	1626387_s_at	mei-217 /// transcript c	0006508 // proteolysis // inferred from electronic annotation /// 0007131 // meiotic recombination // inferred from mutant phenotype /// 0007131 // meiotic recombination // traceable author statement	2	0.79632	0.77278
	1630207_at	CG16972	---	2	0.76393	0.77278
	1625201_s_at	CG17230	---	2	0.74847	0.77278
	1629427_at	CG5660	0006412 // translation // inferred from electronic annotation /// 0006418 // tRNA aminoacylation for protein translation // inferred from electronic annotation /// 0006438 // valyl-tRNA aminoacylation // inferred from electronic annotation	2	0.70436	0.77278
	1639435_at	Ulp1	0006508 // proteolysis // inferred from electronic annotation /// 0006605 // protein targeting // inferred from electronic annotation /// 0016485 // protein processing // inferred from direct assay	3	0.81496	0.7651
	1634461_at	DISCO Interacting Protein 2	0007275 // multicellular organismal development // inferred from electronic annotation /// 0008152 // metabolic process // inferred from electronic annotation	3	0.81171	0.7651
	1640127_at	CG6650	0005975 // carbohydrate metabolic process // inferred from electronic annotation /// 0006006 // glucose metabolic process // inferred from electronic annotation	3	0.79382	0.7651
	1625845_s_at	Chromosomal protein D1	0006355 // regulation of transcription, DNA-dependent // inferred from electronic annotation /// 0007001 // chromosome organization and biogenesis (sensu Eukaryota) // inferred from electronic annotation	3	0.79225	0.7651
	1638130_at	CG7379	0000074 // regulation of progression through cell cycle // inferred from electronic annotation /// 0006355 // regulation of transcription, DNA-dependent // inferred from electronic annotation /// 0006633 // fatty acid biosynthetic process // inferred from electronic annotation /// 0006915 // apoptosis // inferred from electronic annotation /// 0006917 // induction of apoptosis // inferred from el…	3	0.7722	0.7651
	1633767_at	heterogeneous nuclear ribonucleoprotein M	---	3	0.75761	0.7651
	1639309_at	CG12333	---	3	0.74828	0.7651
	1630677_at	CG15100	0006412 // translation // inferred from electronic annotation /// 0006418 // tRNA aminoacylation for protein translation // inferred from electronic annotation /// 0006431 // methionyl-tRNA aminoacylation // inferred from sequence or structural similarity /// 0006431 // methionyl-tRNA aminoacylation // inferred from electronic annotation	3	0.73681	0.7651
	1630023_at	Daxx-like protein	0006915 // apoptosis // inferred from electronic annotation /// 0006917 // induction of apoptosis // inferred from electronic annotation /// 0007165 // signal transduction // inferred from electronic annotation /// 0007242 // intracellular signaling cascade // inferred from electronic annotation /// 0007254 // JNK cascade // inferred from electronic annotation	3	0.71332	0.7651
	1625658_at	CG5181	---	3	0.71001	0.7651
	1636002_at	CG4281	---	4	0.8211	0.74327
	1635290_at	CG11418	---	4	0.78087	0.74327
	1629756_at	CG11092	0006605 // protein targeting // inferred from electronic annotation /// 0006810 // transport // inferred from electronic annotation	4	0.76869	0.74327
	1639553_at	CG9987	---	4	0.75883	0.74327
	1629974_at	TBP-associated factor 150kD	0006306 // DNA methylation // inferred from electronic annotation /// 0006350 // transcription // inferred from electronic annotation /// 0006355 // regulation of transcription, DNA-dependent // non-traceable author statement /// 0006355 // regulation of transcription, DNA-dependent // inferred from electronic annotation /// 0006357 // regulation of transcription from RNA polymerase II promoter /…	4	0.70923	0.74327
	1626680_at	CG9305	0045449 // regulation of transcription // inferred from electronic annotation	4	0.70509	0.74327
	1622968_at	p115	0006886 // intracellular protein transport // inferred from electronic annotation /// 0006904 // vesicle docking during exocytosis // inferred from sequence or structural similarity /// 0007030 // Golgi organization and biogenesis // inferred from mutant phenotype	4	0.70352	0.74327
	1638457_at	CG18347	0006629 // lipid metabolic process // inferred from electronic annotation /// 0006810 // transport // inferred from electronic annotation /// 0006869 // lipid transport // inferred from electronic annotation	4	0.69886	0.74327
	1633274_at	CG10158	---	5	0.82192	0.73409
	1626985_a_at	CG7263	0006118 // electron transport // inferred from electronic annotation /// 0006124 // ferredoxin metabolic process // inferred from electronic annotation /// 0006309 // DNA fragmentation during apoptosis // inferred from sequence or structural similarity /// 0006800 // oxygen and reactive oxygen species metabolic process // inferred from electronic annotation /// 0006915 // apoptosis // inferred fr…	5	0.80111	0.73409
	1624559_a_at	Myelodysplasia/myeloid leukemia factor	---	5	0.77092	0.73409
	1626823_a_at	CG7945	0006457 // protein folding // inferred from sequence or structural similarity	5	0.76413	0.73409
	1638456_at	CG8531	0006457 // protein folding // inferred from electronic annotation /// 0019538 // protein metabolic process // inferred from electronic annotation	5	0.75755	0.73409
	1623353_at	abstract	0006139 // nucleobase, nucleoside, nucleotide and nucleic acid metabolic process // inferred from electronic annotation /// 0006915 // apoptosis // non-traceable author statement /// 0007399 // nervous system development // non-traceable author statement /// 0009653 // anatomical structure morphogenesis // non-traceable author statement /// 0030010 // establishment of cell polarity // non-traceab…	5	0.74651	0.73409
	1635279_at	dpontin	0006281 // DNA repair // inferred from electronic annotation /// 0006310 // DNA recombination // inferred from electronic annotation /// 0016573 // histone acetylation // inferred from direct assay /// 0043486 // histone exchange // inferred from direct assay	5	0.74337	0.73409
	1636709_at	CG8710	---	5	0.73682	0.73409
	1636299_at	CG4707	0006139 // nucleobase, nucleoside, nucleotide and nucleic acid metabolic process // inferred from electronic annotation /// 0006357 // regulation of transcription from RNA polymerase II promoter // inferred from electronic annotation /// 0006366 // transcription from RNA polymerase II promoter // inferred from electronic annotation	5	0.73625	0.73409
	1636877_at	CG1134	---	5	0.72271	0.73409
	1627527_s_at	CG9992	---	5	0.71671	0.73409
	1631367_at	CG7828	0006464 // protein modification process // inferred from electronic annotation /// 0006512 // ubiquitin cycle // inferred from electronic annotation /// 0045116 // protein neddylation // inferred from sequence or structural similarity	5	0.70986	0.73409
	1630416_at	kin17	---	5	0.70241	0.73409
	1625568_a_at	CG15111	---	5	0.68059	0.73409
	1640661_at	Ack	0006468 // protein amino acid phosphorylation // inferred from direct assay /// 0006468 // protein amino acid phosphorylation // non-traceable author statement /// 0006468 // protein amino acid phosphorylation // inferred from electronic annotation /// 0006952 // defense response // inferred from electronic annotation /// 0007242 // intracellular signaling cascade // inferred from electronic anno…	5	0.66871	0.73409
	1632482_at	CG5554	0006457 // protein folding // inferred from electronic annotation /// 0006464 // protein modification process // inferred from electronic annotation /// 0006790 // sulfur metabolic process // inferred from electronic annotation /// 0045454 // cell redox homeostasis // inferred from electronic annotation	5	0.66592	0.73409
	1635668_at	thoc5	0006406 // mRNA export from nucleus // non-traceable author statement	6	0.80487	0.73386
	1633346_at	CG7351	0006955 // immune response // inferred from electronic annotation	6	0.80241	0.73386
	1628006_at	Developmental embryonic B	0000398 // nuclear mRNA splicing, via spliceosome // inferred from sequence or structural similarity /// 0000398 // nuclear mRNA splicing, via spliceosome // non-traceable author statement /// 0006397 // mRNA processing // inferred from electronic annotation /// 0008380 // RNA splicing // inferred from electronic annotation /// 0016071 // mRNA metabolic process // inferred from electronic annotat…	6	0.79265	0.73386
	1628557_at	CG2063	---	6	0.78161	0.73386
	1641160_s_at	Mediator complex subunit 31	0006281 // DNA repair // inferred from electronic annotation /// 0006350 // transcription // inferred from electronic annotation /// 0006355 // regulation of transcription, DNA-dependent // inferred from electronic annotation /// 0006357 // regulation of transcription from RNA polymerase II promoter // inferred from direct assay /// 0006367 // transcription initiation from RNA polymerase II promo…	6	0.76821	0.73386
	1631853_at	CG6610	0000398 // nuclear mRNA splicing, via spliceosome // inferred from sequence or structural similarity /// 0016071 // mRNA metabolic process // inferred from electronic annotation	6	0.76523	0.73386
	1629288_s_at	CG12608 /// CG9123	---	6	0.76213	0.73386
	1636401_a_at	N-myristoyl transferase	0006499 // N-terminal protein myristoylation // inferred from direct assay /// 0006499 // N-terminal protein myristoylation // inferred from sequence or structural similarity /// 0006499 // N-terminal protein myristoylation // non-traceable author statement /// 0006499 // N-terminal protein myristoylation // inferred from electronic annotation /// 0007391 // dorsal closure // traceable author sta…	6	0.75534	0.73386
	1632663_at	CG7407	---	6	0.7499	0.73386
	1633602_at	Eaf6	---	6	0.72514	0.73386
	1625989_at	CG6144	---	6	0.7152	0.73386
	1623726_at	CG11755	---	6	0.71031	0.73386
	1636656_at	CG13379	---	6	0.69596	0.73386
	1639108_at	CG31184	0000398 // nuclear mRNA splicing, via spliceosome // inferred from sequence or structural similarity /// 0016071 // mRNA metabolic process // inferred from electronic annotation	6	0.68819	0.73386
	1637038_at	tex	---	6	0.68702	0.73386
	1625855_at	Mediator complex subunit 30	0006357 // regulation of transcription from RNA polymerase II promoter // inferred by curator /// 0006357 // regulation of transcription from RNA polymerase II promoter // inferred from direct assay	6	0.68671	0.73386
	1628943_at	Transferrin 2	0006812 // cation transport // inferred from electronic annotation /// 0006826 // iron ion transport // inferred from electronic annotation /// 0006879 // cellular iron ion homeostasis // inferred from electronic annotation /// 0019991 // septate junction assembly // inferred from mutant phenotype	6	0.67686	0.73386
	1636741_s_at	Hsc70Cb	0006457 // protein folding // inferred from sequence or structural similarity /// 0006950 // response to stress // inferred from electronic annotation /// 0006952 // defense response // inferred from electronic annotation	6	0.64168	0.73386
	1635523_a_at	CG6479	---	7	0.79954	0.71685
	1634209_at	pimples	0000070 // mitotic sister chromatid segregation // inferred from mutant phenotype /// 0000070 // mitotic sister chromatid segregation // non-traceable author statement /// 0000070 // mitotic sister chromatid segregation // traceable author statement /// 0007443 // Malpighian tubule morphogenesis // inferred from mutant phenotype	7	0.79687	0.71685
	1631344_at	msb1l	---	7	0.79102	0.71685
	1627325_at	Aurora-A	0006468 // protein amino acid phosphorylation // non-traceable author statement /// 0006468 // protein amino acid phosphorylation // inferred from electronic annotation /// 0007017 // microtubule-based process // traceable author statement /// 0007059 // chromosome segregation // inferred from electronic annotation /// 0007067 // mitosis // inferred from electronic annotation /// 0007098 // centr…	7	0.77087	0.71685
	1627707_at	CG3313	---	7	0.76105	0.71685
	1624191_at	CENP-meta	0006605 // protein targeting // inferred from electronic annotation /// 0007018 // microtubule-based movement // inferred from sequence or structural similarity /// 0007018 // microtubule-based movement // inferred from electronic annotation /// 0007049 // cell cycle // inferred from mutant phenotype /// 0007080 // mitotic metaphase plate congression // inferred from mutant phenotype /// 0007080 …	7	0.76078	0.71685
	1634359_a_at	Borealin	0000236 // mitotic prometaphase // inferred from mutant phenotype /// 0000910 // cytokinesis // inferred from mutant phenotype /// 0007049 // cell cycle // inferred from electronic annotation /// 0007067 // mitosis // inferred from mutant phenotype /// 0007067 // mitosis // inferred from electronic annotation /// 0007423 // sensory organ development // inferred from mutant phenotype /// 0008104 /…	7	0.75588	0.71685
	1634385_at	CG15524	0007049 // cell cycle // inferred from electronic annotation /// 0051298 // centrosome duplication // inferred from sequence or structural similarity	7	0.75297	0.71685
	1639059_s_at	exuperantia	0001700 // embryonic development via the syncytial blastoderm // inferred from mutant phenotype /// 0007275 // multicellular organismal development // inferred from electronic annotation /// 0007283 // spermatogenesis // traceable author statement /// 0007300 // ovarian nurse cell to oocyte transport // traceable author statement /// 0008359 // regulation of bicoid mRNA localization // non-tracea…	7	0.74426	0.71685
	1631249_at	CG12713	---	7	0.74044	0.71685
	1630786_at	Chd3	0006333 // chromatin assembly or disassembly // inferred from sequence or structural similarity /// 0006333 // chromatin assembly or disassembly // non-traceable author statement /// 0006333 // chromatin assembly or disassembly // inferred from electronic annotation /// 0006350 // transcription // inferred from electronic annotation /// 0006355 // regulation of transcription, DNA-dependent // inf…	7	0.73502	0.71685
	1641382_at	Pms2	0006298 // mismatch repair // inferred from sequence or structural similarity /// 0006298 // mismatch repair // inferred from electronic annotation /// 0009401 // phosphoenolpyruvate-dependent sugar phosphotransferase system // inferred from electronic annotation	7	0.73016	0.71685
	1628321_at	CG4788	---	7	0.72835	0.71685
	1627897_at	CG12265	0006916 // anti-apoptosis // inferred from electronic annotation /// 0043066 // negative regulation of apoptosis // inferred from sequence or structural similarity	7	0.72802	0.71685
	1635322_a_at	CG13322	---	7	0.7277	0.71685
	1636533_at	Lethal hybrid rescue	---	7	0.72649	0.71685
	1638326_at	CG7685	0007165 // signal transduction // inferred from electronic annotation	7	0.72422	0.71685
	1641713_a_at	CG11120	---	7	0.71846	0.71685
	1641708_at	CG34133	---	7	0.71562	0.71685
	1631876_at	CG15266	0006457 // protein folding // inferred from electronic annotation	7	0.70695	0.71685
	1627340_at	lionette	0008306 // associative learning // inferred from mutant phenotype /// 0008306 // associative learning // non-traceable author statement /// 0008355 // olfactory learning // inferred from mutant phenotype	7	0.70563	0.71685
	1629441_at	Fermitin 2	---	7	0.69401	0.71685
	1627532_at	Rpb4	0006350 // transcription // inferred from electronic annotation /// 0006355 // regulation of transcription, DNA-dependent // inferred from electronic annotation /// 0006357 // regulation of transcription from RNA polymerase II promoter // inferred from electronic annotation /// 0006366 // transcription from RNA polymerase II promoter // inferred from direct assay /// 0006366 // transcription from…	7	0.68491	0.71685
	1633231_a_at	TBP-like factor	0006355 // regulation of transcription, DNA-dependent // inferred from electronic annotation /// 0006357 // regulation of transcription from RNA polymerase II promoter // inferred from direct assay /// 0006357 // regulation of transcription from RNA polymerase II promoter // inferred from mutant phenotype /// 0006367 // transcription initiation from RNA polymerase II promoter // inferred from seq…	7	0.68212	0.71685
	1639037_at	CG13588	---	7	0.6768	0.71685
	1629948_at	CG5194	---	7	0.67155	0.71685
	1638539_at	Gene 3	---	7	0.61184	0.71685
	1635811_at	roughex	0000074 // regulation of progression through cell cycle // inferred from mutant phenotype /// 0000278 // mitotic cell cycle // inferred from mutant phenotype /// 0007088 // regulation of mitosis // non-traceable author statement /// 0007096 // regulation of exit from mitosis // traceable author statement /// 0007455 // eye-antennal disc morphogenesis // non-traceable author statement /// 0040020 …	7	0.57656	0.71685
	1623250_at	CG18591	0000245 // spliceosome assembly // inferred from sequence or structural similarity /// 0000398 // nuclear mRNA splicing, via spliceosome // inferred from sequence or structural similarity /// 0006397 // mRNA processing // inferred from electronic annotation /// 0008380 // RNA splicing // inferred from electronic annotation /// 0016071 // mRNA metabolic process // inferred from electronic annotati…	7	0.57066	0.71685
	1636847_s_at	Makorin 1	---	8	0.63484	0.48745
	1628974_at	CG32711	---	8	0.61274	0.48745
	1632271_a_at	anon-fast-evolving-1A7	0008380 // RNA splicing // inferred from sequence or structural similarity	8	0.60267	0.48745
	1640412_at	dNicastrin	0006509 // membrane protein ectodomain proteolysis // inferred from mutant phenotype /// 0006509 // membrane protein ectodomain proteolysis // non-traceable author statement /// 0007010 // cytoskeleton organization and biogenesis // inferred from mutant phenotype /// 0007219 // Notch signaling pathway // inferred from mutant phenotype /// 0007219 // Notch signaling pathway // non-traceable author…	8	0.59022	0.48745
	1624353_at	CG32654	---	8	0.58365	0.48745
	1636265_s_at	fickle	0006468 // protein amino acid phosphorylation // inferred from sequence or structural similarity /// 0006468 // protein amino acid phosphorylation // non-traceable author statement /// 0006468 // protein amino acid phosphorylation // inferred from electronic annotation /// 0007242 // intracellular signaling cascade // inferred from electronic annotation /// 0007254 // JNK cascade // traceable aut…	8	0.56186	0.48745
	1629795_at	Protein tyrosine phosphatase-ERK/Enhancer of Ras1	0000188 // inactivation of MAPK activity // non-traceable author statement /// 0006470 // protein amino acid dephosphorylation // inferred from direct assay /// 0006470 // protein amino acid dephosphorylation // non-traceable author statement /// 0006470 // protein amino acid dephosphorylation // inferred from electronic annotation /// 0007265 // Ras protein signal transduction // inferred from g…	8	0.5534	0.48745
	1630227_a_at	CG8176	0006508 // proteolysis // inferred from electronic annotation	8	0.52414	0.48745
	1625978_at	CG15141	0006512 // ubiquitin cycle // inferred from electronic annotation	8	0.49672	0.48745
	1627770_at	Cyclin-dependent kinase subunit 30A	0000074 // regulation of progression through cell cycle // inferred from electronic annotation /// 0006468 // protein amino acid phosphorylation // inferred from sequence or structural similarity /// 0006468 // protein amino acid phosphorylation // non-traceable author statement /// 0007049 // cell cycle // inferred from mutant phenotype /// 0007049 // cell cycle // inferred from electronic annot…	8	0.46189	0.48745
	1637123_a_at	CG33281	0006810 // transport // inferred from electronic annotation /// 0015749 // monosaccharide transport // inferred from sequence or structural similarity	8	0.11661	0.48745
	1634418_at	CG33281	0006810 // transport // inferred from electronic annotation /// 0015749 // monosaccharide transport // inferred from sequence or structural similarity	8	0.11067	0.48745
	1627403_s_at	platelet-activating factor acetylhydrolase alpha subunit homolog	0006644 // phospholipid metabolic process // inferred from electronic annotation	9	0.63914	0.45811
	1627027_at	CG15168	---	9	0.61273	0.45811
	1635429_at	CG33095	---	9	0.60825	0.45811
	1627934_at	CG11723	---	9	0.59384	0.45811
	1633940_at	CG9393	0006626 // protein targeting to mitochondrion // inferred from sequence or structural similarity /// 0006810 // transport // inferred from electronic annotation /// 0006839 // mitochondrial transport // non-traceable author statement /// 0009790 // embryonic development // inferred from electronic annotation /// 0015031 // protein transport // non-traceable author statement /// 0015031 // protein…	9	0.58914	0.45811
	1625747_at	RhoGAP92B	0006886 // intracellular protein transport // inferred from electronic annotation /// 0007165 // signal transduction // inferred from electronic annotation /// 0017157 // regulation of exocytosis // inferred from electronic annotation	9	0.58034	0.45811
	1640619_at	CG7028	0006468 // protein amino acid phosphorylation // non-traceable author statement /// 0006468 // protein amino acid phosphorylation // inferred from electronic annotation /// 0007155 // cell adhesion // inferred from mutant phenotype /// 0008360 // regulation of cell shape // inferred from mutant phenotype	9	0.57918	0.45811
	1641017_at	separation anxiety	0007049 // cell cycle // inferred from electronic annotation /// 0007064 // mitotic sister chromatid cohesion // inferred from mutant phenotype /// 0008152 // metabolic process // inferred from electronic annotation	9	0.57672	0.45811
	1631049_at	Actin-related protein 14D	0007010 // cytoskeleton organization and biogenesis // inferred from sequence or structural similarity /// 0008064 // regulation of actin polymerization and/or depolymerization // non-traceable author statement	9	0.57304	0.45811
	1641058_at	CG1319	0006118 // electron transport // inferred from electronic annotation /// 0006124 // ferredoxin metabolic process // inferred from electronic annotation	9	0.5564	0.45811
	1623722_at	no-on transient A gene	0000398 // nuclear mRNA splicing, via spliceosome // inferred from sequence or structural similarity /// 0007498 // mesoderm development // inferred from electronic annotation /// 0030097 // hemopoiesis // inferred from electronic annotation	9	0.55336	0.45811
	1636541_at	CG33052	0001745 // compound eye morphogenesis // inferred from mutant phenotype /// 0006810 // transport // inferred from electronic annotation /// 0007367 // segment polarity determination // inferred from mutant phenotype /// 0007423 // sensory organ development // inferred from mutant phenotype /// 0007447 // imaginal disc pattern formation // inferred from mutant phenotype /// 0007476 // imaginal dis…	9	0.54283	0.45811
	1631362_at	CG11279	---	9	0.51239	0.45811
	1627641_s_at	CG17494	---	9	0.50574	0.45811
	1639797_at	CG34109	---	9	0.16981	0.45811
	1638074_at	CG6673	0006800 // oxygen and reactive oxygen species metabolic process // inferred from electronic annotation /// 0006952 // defense response // inferred from electronic annotation /// 0006979 // response to oxidative stress // inferred from mutant phenotype /// 0008152 // metabolic process // inferred from electronic annotation /// 0008340 // determination of adult life span // inferred from mutant phe…	9	0.14591	0.45811
	1631882_at	CG10264	---	9	0.14302	0.45811
	1641618_at	guanylate cyclase 99B	0006139 // nucleobase, nucleoside, nucleotide and nucleic acid metabolic process // inferred from electronic annotation /// 0006182 // cGMP biosynthetic process // inferred from electronic annotation /// 0007186 // G-protein coupled receptor protein signaling pathway // inferred from electronic annotation /// 0007242 // intracellular signaling cascade // inferred from electronic annotation /// 00…	9	0.14001	0.45811
	1634143_at	Cyp6w1	0006118 // electron transport // inferred from electronic annotation	9	0.082326	0.45811
	1628243_at	debra	---	10	0.53376	0.41001
	1625757_at	GST-containing FLYWCH zinc-finger protein	0006952 // defense response // inferred from electronic annotation /// 0009636 // response to toxin // inferred from electronic annotation	10	0.51203	0.41001
	1636182_a_at	CG10948	---	10	0.49098	0.41001
	1638709_at	Apaf-1 related killer	0006915 // apoptosis // non-traceable author statement /// 0006915 // apoptosis // traceable author statement /// 0006915 // apoptosis // inferred from electronic annotation /// 0006917 // induction of apoptosis // traceable author statement /// 0006919 // caspase activation // inferred from physical interaction /// 0006919 // caspase activation // inferred from sequence or structural similarity …	10	0.47501	0.41001
	1641281_at	CG12391	---	10	0.43286	0.41001
	1627270_at	CG15893	---	10	0.37852	0.41001
	1641603_s_at	gp150-like	0007265 // Ras protein signal transduction // inferred from sequence or structural similarity	10	0.35223	0.41001
	1633927_a_at	beat-IIIc	---	10	0.10469	0.41001
	1627605_at	E2F transcription factor 2	0000074 // regulation of progression through cell cycle // inferred from electronic annotation /// 0000082 // G1/S transition of mitotic cell cycle // traceable author statement /// 0000122 // negative regulation of transcription from RNA polymerase II promoter // inferred from mutant phenotype /// 0006350 // transcription // inferred from electronic annotation /// 0006355 // regulation of transc…	11	0.51314	0.31354
	1631479_at	lethal(3)73Ah	0006139 // nucleobase, nucleoside, nucleotide and nucleic acid metabolic process // inferred from electronic annotation /// 0006357 // regulation of transcription from RNA polymerase II promoter // inferred from electronic annotation /// 0006366 // transcription from RNA polymerase II promoter // inferred from electronic annotation /// 0007275 // multicellular organismal development // inferred f…	11	0.50875	0.31354
	1637053_at	CAS/CSE1 segregation protein	0000059 // protein import into nucleus, docking // inferred from electronic annotation /// 0006606 // protein import into nucleus // non-traceable author statement /// 0006611 // protein export from nucleus // inferred from mutant phenotype /// 0006611 // protein export from nucleus // non-traceable author statement /// 0006810 // transport // inferred from electronic annotation /// 0006886 // in…	11	0.50197	0.31354
	1625169_at	CG14667	---	11	0.50181	0.31354
	1626049_at	CG13089	0006506 // GPI anchor biosynthetic process // inferred from electronic annotation	11	0.49664	0.31354
	1624858_at	CG6693	---	11	0.4919	0.31354
	1637716_a_at	RNA-binding protein 3	0000184 // mRNA catabolic process, nonsense-mediated decay // traceable author statement /// 0000381 // regulation of alternative nuclear mRNA splicing, via spliceosome // inferred from mutant phenotype /// 0006405 // RNA export from nucleus // traceable author statement /// 0006406 // mRNA export from nucleus // non-traceable author statement /// 0007293 // germarium-derived egg chamber formatio…	11	0.48849	0.31354
	1629941_a_at	CG8044	---	11	0.4877	0.31354
	1635003_at	CG6697	0006464 // protein modification process // inferred from electronic annotation	11	0.48401	0.31354
	1631286_at	CG7857	---	11	0.48228	0.31354
	1637618_at	heparan-sulfate-2-sulfotransferase	0007126 // meiosis // inferred from electronic annotation /// 0007165 // signal transduction // non-traceable author statement	11	0.48049	0.31354
	1623487_at	dalmatian	0007422 // peripheral nervous system development // traceable author statement	11	0.47735	0.31354
	1636606_at	slalom	0005975 // carbohydrate metabolic process // inferred from electronic annotation /// 0006810 // transport // inferred from electronic annotation /// 0007275 // multicellular organismal development // inferred from electronic annotation /// 0008643 // carbohydrate transport // inferred from electronic annotation /// 0046963 // 3'-phosphoadenosine 5'-phosphosulfate transport // inferred from direct…	11	0.47327	0.31354
	1627473_at	CG8090	---	11	0.46857	0.31354
	1637191_at	Coproporphyrinogen oxidase	0006732 // coenzyme metabolic process // inferred from electronic annotation /// 0006779 // porphyrin biosynthetic process // inferred from electronic annotation /// 0006783 // heme biosynthetic process // inferred from sequence or structural similarity /// 0006783 // heme biosynthetic process // non-traceable author statement /// 0006783 // heme biosynthetic process // inferred from electronic a…	11	0.45904	0.31354
	1636972_at	CG8003	---	11	0.45873	0.31354
	1636929_at	aveugle	0001751 // compound eye photoreceptor cell differentiation // inferred from mutant phenotype /// 0001754 // eye photoreceptor cell differentiation // inferred from mutant phenotype /// 0007165 // signal transduction // inferred from direct assay /// 0007173 // epidermal growth factor receptor signaling pathway // inferred from mutant phenotype /// 0007601 // visual perception // inferred from ele…	11	0.44881	0.31354
	1638929_at	CG8920	---	11	0.44877	0.31354
	1639715_at	mitochondrial ribosomal protein L11	0006412 // translation // inferred from sequence or structural similarity /// 0006412 // translation // inferred from electronic annotation /// 0006417 // regulation of translation // inferred from electronic annotation	11	0.4463	0.31354
	1628418_at	abnormal oocyte	0000122 // negative regulation of transcription from RNA polymerase II promoter // inferred from mutant phenotype /// 0006357 // regulation of transcription from RNA polymerase II promoter // inferred from expression pattern	11	0.4461	0.31354
	1638237_at	CG5412	---	11	0.44237	0.31354
	1637736_a_at	polypeptide GalNAc transferase 7	0005976 // polysaccharide metabolic process // inferred from electronic annotation /// 0006486 // protein amino acid glycosylation // inferred from electronic annotation /// 0009312 // oligosaccharide biosynthetic process // inferred from direct assay	11	0.43908	0.31354
	1625422_at	CG4925	---	11	0.43548	0.31354
	1635939_a_at	CG9641	---	11	0.42884	0.31354
	1635468_a_at	CG7730	---	11	0.42668	0.31354
	1636388_at	CG14220	---	11	0.42509	0.31354
	1635329_at	CG7638	---	11	0.42239	0.31354
	1635681_at	CG4615	0006952 // defense response // inferred from electronic annotation /// 0019835 // cytolysis // inferred from electronic annotation	11	0.42219	0.31354
	1628560_at	CG9344	0000398 // nuclear mRNA splicing, via spliceosome // inferred from sequence or structural similarity /// 0016071 // mRNA metabolic process // inferred from electronic annotation	11	0.41576	0.31354
	1630527_at	CG8436	---	11	0.41549	0.31354
	1633754_at	CG5626	0006388 // tRNA splicing // inferred from electronic annotation	11	0.40801	0.31354
	1632262_at	CG6833	0006139 // nucleobase, nucleoside, nucleotide and nucleic acid metabolic process // inferred from electronic annotation /// 0006401 // RNA catabolic process // inferred from electronic annotation /// 0007049 // cell cycle // inferred from electronic annotation /// 0007067 // mitosis // inferred from electronic annotation	11	0.406	0.31354
	1636309_at	CG4089	0006464 // protein modification process // inferred from electronic annotation	11	0.40047	0.31354
	1624418_s_at	bhringi	0007517 // muscle development // inferred from mutant phenotype /// 0016203 // muscle attachment // inferred from mutant phenotype	11	0.39987	0.31354
	1624429_at	CG3967	---	11	0.39412	0.31354
	1630803_at	TBP-associated factor 16kD	0006350 // transcription // inferred from electronic annotation /// 0006352 // transcription initiation // inferred from electronic annotation /// 0006355 // regulation of transcription, DNA-dependent // inferred from electronic annotation /// 0006367 // transcription initiation from RNA polymerase II promoter // inferred from direct assay /// 0006367 // transcription initiation from RNA polymera…	11	0.38848	0.31354
	1633629_at	CG11030	0006364 // rRNA processing // inferred from electronic annotation	11	0.38549	0.31354
	1636636_at	CG11771	0006508 // proteolysis // inferred from electronic annotation /// 0006626 // protein targeting to mitochondrion // inferred from electronic annotation	11	0.36696	0.31354
	1632280_at	mitochondrial ribosomal protein S35	0006412 // translation // inferred from sequence or structural similarity	11	0.36362	0.31354
	1631704_at	CG5805	0006810 // transport // inferred from electronic annotation	11	0.35922	0.31354
	1635299_at	Rev1	0006281 // DNA repair // inferred from sequence or structural similarity /// 0006281 // DNA repair // inferred from electronic annotation /// 0019985 // bypass DNA synthesis // non-traceable author statement	11	0.33743	0.31354
	1629866_at	Suv4-20	0006350 // transcription // inferred from electronic annotation /// 0006355 // regulation of transcription, DNA-dependent // inferred from electronic annotation /// 0016568 // chromatin modification // inferred from electronic annotation /// 0016571 // histone methylation // inferred from direct assay /// 0016571 // histone methylation // inferred from mutant phenotype /// 0040029 // regulation o…	11	0.3244	0.31354
	1623285_at	CG1637	0006796 // phosphate metabolic process // inferred from electronic annotation	11	0.32079	0.31354
	1630762_at	CG9918	0007165 // signal transduction // inferred from electronic annotation /// 0007186 // G-protein coupled receptor protein signaling pathway // inferred from sequence or structural similarity /// 0007186 // G-protein coupled receptor protein signaling pathway // non-traceable author statement /// 0007186 // G-protein coupled receptor protein signaling pathway // inferred from electronic annotation /…	11	0.3119	0.31354
	1625459_at	CG3520	---	11	0.30917	0.31354
	1637994_at	mars	0007267 // cell-cell signaling // inferred from electronic annotation	11	0.30032	0.31354
	1635848_at	myo-inositol-1-phosphate-synthase	0006021 // inositol biosynthetic process // inferred from sequence or structural similarity /// 0006021 // inositol biosynthetic process // inferred from electronic annotation /// 0006644 // phospholipid metabolic process // inferred from electronic annotation /// 0008654 // phospholipid biosynthetic process // inferred from electronic annotation	11	0.28556	0.31354
	1624237_at	CG15099	---	11	0.27091	0.31354
	1633869_at	deformed	0006350 // transcription // inferred from electronic annotation /// 0006355 // regulation of transcription, DNA-dependent // inferred from electronic annotation /// 0006357 // regulation of transcription from RNA polymerase II promoter // inferred from electronic annotation /// 0006917 // induction of apoptosis // inferred from genetic interaction /// 0006917 // induction of apoptosis // inferred…	11	0.26385	0.31354
	1641463_at	CG6583	---	11	0.23872	0.31354
	1624211_at	CG9005	---	11	0.22553	0.31354
	1637012_at	E(spl) region transcript m2	0007219 // Notch signaling pathway // non-traceable author statement /// 0007219 // Notch signaling pathway // inferred from electronic annotation /// 0007275 // multicellular organismal development // inferred from electronic annotation /// 0007399 // nervous system development // inferred from electronic annotation /// 0030154 // cell differentiation // inferred from electronic annotation	11	0.22552	0.31354
	1637733_at	CG31063	---	11	0.21987	0.31354
	1626165_at	CG3754	0007165 // signal transduction // inferred from electronic annotation /// 0016068 // type I hypersensitivity // inferred from electronic annotation	11	0.21823	0.31354
	1641152_at	CG1718	0006810 // transport // inferred from electronic annotation	11	0.20267	0.31354
	1641265_at	tweety	---	11	0.20016	0.31354
	1626328_at	CG32259	---	11	0.19926	0.31354
	1641451_at	Dihydropteridine reductase	0006732 // coenzyme metabolic process // inferred from electronic annotation /// 0008152 // metabolic process // inferred from electronic annotation /// 0009063 // amino acid catabolic process // inferred from electronic annotation /// 0042558 // pteridine and derivative metabolic process // inferred from electronic annotation /// 0051189 // prosthetic group metabolic process // inferred from ele…	11	0.15951	0.31354
	1630746_at	CG31807	---	11	0.1593	0.31354
	1627596_at	CG4446	0006732 // coenzyme metabolic process // inferred from electronic annotation /// 0008615 // pyridoxine biosynthetic process // inferred from electronic annotation /// 0009111 // vitamin catabolic process // inferred from electronic annotation /// 0051189 // prosthetic group metabolic process // inferred from electronic annotation	11	0.14761	0.31354
	1631498_a_at	fru-satori	0006333 // chromatin assembly or disassembly // inferred from electronic annotation /// 0006350 // transcription // inferred from electronic annotation /// 0006355 // regulation of transcription, DNA-dependent // inferred from electronic annotation /// 0006357 // regulation of transcription from RNA polymerase II promoter // inferred from electronic annotation /// 0007275 // multicellular organis…	11	0.13587	0.31354
	1634106_at	CG11686	---	11	0.13175	0.31354
	1627744_at	CG15209	---	11	0.12659	0.31354
	1632215_at	CG6296	0006629 // lipid metabolic process // inferred from electronic annotation	11	0.12641	0.31354
	1632260_s_at	bruno-2	0006397 // mRNA processing // inferred from electronic annotation /// 0019538 // protein metabolic process // inferred from electronic annotation	11	0.12566	0.31354
	1637306_at	CG31720	---	11	0.12428	0.31354
	1628888_at	CG7180	0006470 // protein amino acid dephosphorylation // inferred from sequence or structural similarity /// 0006470 // protein amino acid dephosphorylation // non-traceable author statement /// 0006470 // protein amino acid dephosphorylation // inferred from electronic annotation /// 0016311 // dephosphorylation // inferred from electronic annotation	11	0.11995	0.31354
	1625728_at	CG8866	0006468 // protein amino acid phosphorylation // non-traceable author statement /// 0006468 // protein amino acid phosphorylation // inferred from electronic annotation	11	0.11927	0.31354
	1632688_s_at	CG11594	0005975 // carbohydrate metabolic process // inferred from electronic annotation	11	0.11757	0.31354
	1636407_at	goliath	0001707 // mesoderm formation // inferred from expression pattern /// 0006350 // transcription // inferred from electronic annotation /// 0006355 // regulation of transcription, DNA-dependent // non-traceable author statement /// 0006355 // regulation of transcription, DNA-dependent // inferred from electronic annotation /// 0006366 // transcription from RNA polymerase II promoter // inferred fro…	11	0.11301	0.31354
	1633145_at	PRGP-like	0006952 // defense response // non-traceable author statement /// 0006955 // immune response // inferred from electronic annotation /// 0009253 // peptidoglycan catabolic process // non-traceable author statement /// 0009253 // peptidoglycan catabolic process // inferred from electronic annotation /// 0045087 // innate immune response // non-traceable author statement /// 0045087 // innate immune…	11	0.11004	0.31354
	1634339_at	CG32694	---	11	0.10846	0.31354
	1634515_at	CG8093	0006629 // lipid metabolic process // inferred from electronic annotation /// 0006629 // lipid metabolic process // inferred from sequence or structural similarity	11	0.10805	0.31354
	1623675_at	turn on sex-specificity	0006810 // transport // inferred from electronic annotation /// 0007606 // sensory perception of chemical stimulus // inferred from sequence or structural similarity /// 0007608 // sensory perception of smell // inferred from electronic annotation /// 0019236 // response to pheromone // inferred from sequence or structural similarity /// 0035071 // salivary gland cell autophagic cell death // inf…	11	0.10563	0.31354
	1640918_at	omega	0006508 // proteolysis // inferred from electronic annotation /// 0007166 // cell surface receptor linked signal transduction // inferred from electronic annotation	11	0.10394	0.31354
	1636015_s_at	CG32850	---	11	0.1006	0.31354
	1626552_at	CG3568	---	11	0.095984	0.31354
	1633089_a_at	longitudinals absent	0001539 // ciliary or flagellar motility // inferred from electronic annotation /// 0006333 // chromatin assembly or disassembly // inferred from electronic annotation /// 0006350 // transcription // inferred from electronic annotation /// 0006355 // regulation of transcription, DNA-dependent // inferred from electronic annotation /// 0006357 // regulation of transcription from RNA polymerase II …	11	0.085364	0.31354
	1641268_at	CG13313	---	11	0.080521	0.31354
	1626947_s_at	pleiohomeotic	0006342 // chromatin silencing // inferred from direct assay /// 0006342 // chromatin silencing // non-traceable author statement /// 0006350 // transcription // inferred from electronic annotation /// 0006355 // regulation of transcription, DNA-dependent // inferred from electronic annotation /// 0006357 // regulation of transcription from RNA polymerase II promoter // inferred from electronic a…	12	0.40288	0.22207
	1633204_a_at	CG10971	0006886 // intracellular protein transport // inferred from electronic annotation /// 0006897 // endocytosis // inferred from electronic annotation /// 0007010 // cytoskeleton organization and biogenesis // inferred from sequence or structural similarity /// 0008632 // apoptotic program // inferred from electronic annotation	12	0.3917	0.22207
	1635501_at	p120 catenin	0007155 // cell adhesion // inferred from genetic interaction /// 0007165 // signal transduction // inferred from electronic annotation	12	0.38878	0.22207
	1635863_at	CG7185	0000381 // regulation of alternative nuclear mRNA splicing, via spliceosome // inferred from mutant phenotype /// 0006379 // mRNA cleavage // inferred from sequence or structural similarity	12	0.37382	0.22207
	1641403_at	CG14967	---	12	0.37095	0.22207
	1628422_s_at	CG31650	0019722 // calcium-mediated signaling // inferred from electronic annotation	12	0.36878	0.22207
	1640237_a_at	Chorion-factor-4	0006118 // electron transport // inferred from electronic annotation /// 0006350 // transcription // inferred from electronic annotation /// 0006355 // regulation of transcription, DNA-dependent // inferred from electronic annotation /// 0006357 // regulation of transcription from RNA polymerase II promoter // inferred from electronic annotation /// 0006412 // translation // inferred from electro…	12	0.36754	0.22207
	1632332_at	CG5447	---	12	0.36248	0.22207
	1631677_at	Brahma associated protein 111kD	0006333 // chromatin assembly or disassembly // inferred from electronic annotation /// 0006338 // chromatin remodeling // inferred from genetic interaction /// 0006338 // chromatin remodeling // inferred from physical interaction /// 0006355 // regulation of transcription, DNA-dependent // inferred from electronic annotation /// 0045893 // positive regulation of transcription, DNA-dependent // i…	12	0.34294	0.22207
	1623985_at	lethal (3) j2D3	---	12	0.3415	0.22207
	1631784_at	CG13663	---	12	0.3413	0.22207
	1629284_a_at	CG32387	0007156 // homophilic cell adhesion // inferred from sequence or structural similarity /// 0007398 // ectoderm development // inferred from electronic annotation /// 0007399 // nervous system development // inferred from electronic annotation /// 0008283 // cell proliferation // inferred from electronic annotation	12	0.32433	0.22207
	1631006_a_at	CG10171	---	12	0.32179	0.22207
	1635972_at	CG15014	---	12	0.30691	0.22207
	1625566_a_at	CG9293	0000074 // regulation of progression through cell cycle // inferred from electronic annotation /// 0006355 // regulation of transcription, DNA-dependent // inferred from electronic annotation /// 0006412 // translation // inferred from electronic annotation /// 0006915 // apoptosis // inferred from electronic annotation /// 0006917 // induction of apoptosis // inferred from electronic annotation …	12	0.30116	0.22207
	1638113_at	beta4GalNAcTA	0005975 // carbohydrate metabolic process // inferred from electronic annotation /// 0005976 // polysaccharide metabolic process // inferred from electronic annotation /// 0006044 // N-acetylglucosamine metabolic process // inferred from direct assay /// 0006486 // protein amino acid glycosylation // inferred from electronic annotation /// 0007291 // sperm individualization // inferred from mutan…	12	0.29694	0.22207
	1625549_at	CG5970	0006139 // nucleobase, nucleoside, nucleotide and nucleic acid metabolic process // inferred from electronic annotation /// 0006378 // mRNA polyadenylation // inferred from electronic annotation /// 0006397 // mRNA processing // inferred from electronic annotation	12	0.29439	0.22207
	1624837_at	CG7506	---	12	0.28536	0.22207
	1625602_at	---	---	12	0.28393	0.22207
	1635908_at	CG11071	---	12	0.28259	0.22207
	1628601_at	Kinesin-like protein at 64D	0006605 // protein targeting // inferred from electronic annotation /// 0007018 // microtubule-based movement // inferred from sequence or structural similarity /// 0007018 // microtubule-based movement // inferred from electronic annotation /// 0007288 // sperm axoneme assembly // inferred from mutant phenotype /// 0035058 // sensory cilium biogenesis // inferred from mutant phenotype	12	0.2802	0.22207
	1639155_at	---	---	12	0.2783	0.22207
	1632123_at	CG12050	---	12	0.27794	0.22207
	1630063_a_at	Eukaryotic initiation factor 3 p66 subunit	0006412 // translation // non-traceable author statement /// 0006413 // translational initiation // inferred from sequence or structural similarity /// 0006413 // translational initiation // non-traceable author statement /// 0006413 // translational initiation // inferred from electronic annotation	12	0.27733	0.22207
	1639202_a_at	CG7023	0006508 // proteolysis // inferred from electronic annotation /// 0006511 // ubiquitin-dependent protein catabolic process // inferred from electronic annotation /// 0016579 // protein deubiquitination // inferred from sequence or structural similarity	12	0.27345	0.22207
	1639046_at	CG5454	0000381 // regulation of alternative nuclear mRNA splicing, via spliceosome // inferred from mutant phenotype /// 0000398 // nuclear mRNA splicing, via spliceosome // inferred from sequence or structural similarity	12	0.27152	0.22207
	1625495_at	CG12807	---	12	0.27136	0.22207
	1626657_a_at	wolfram syndrome 1	0007601 // visual perception // inferred from electronic annotation /// 0007605 // sensory perception of sound // inferred from electronic annotation	12	0.27106	0.22207
	1637336_at	CG5377	0006725 // aromatic compound metabolic process // inferred from electronic annotation /// 0006952 // defense response // inferred from electronic annotation /// 0009636 // response to toxin // inferred from electronic annotation	12	0.27102	0.22207
	1630539_at	Topoisomerase I-interacting protein	0000209 // protein polyubiquitination // inferred from direct assay /// 0006350 // transcription // inferred from electronic annotation /// 0006355 // regulation of transcription, DNA-dependent // inferred from electronic annotation /// 0006512 // ubiquitin cycle // inferred from electronic annotation /// 0006997 // nuclear organization and biogenesis // inferred from mutant phenotype /// 0016568…	12	0.26956	0.22207
	1627602_at	turtle	0006468 // protein amino acid phosphorylation // inferred from electronic annotation /// 0007165 // signal transduction // inferred from electronic annotation /// 0007422 // peripheral nervous system development // non-traceable author statement /// 0007629 // flight behavior // inferred from mutant phenotype /// 0008344 // adult locomotory behavior // inferred from mutant phenotype /// 0016337 /…	12	0.26859	0.22207
	1637180_at	CG17977	---	12	0.26771	0.22207
	1639856_at	CG5727	---	12	0.26381	0.22207
	1638265_s_at	---	0006470 // protein amino acid dephosphorylation // inferred from electronic annotation	12	0.2638	0.22207
	1631051_at	CG9323	0000398 // nuclear mRNA splicing, via spliceosome // inferred from electronic annotation	12	0.26146	0.22207
	1625066_at	CG13230	---	12	0.25959	0.22207
	1623375_at	CG17081	0006605 // protein targeting // inferred from electronic annotation /// 0006886 // intracellular protein transport // inferred from electronic annotation /// 0007010 // cytoskeleton organization and biogenesis // inferred from electronic annotation /// 0007049 // cell cycle // inferred from electronic annotation /// 0007067 // mitosis // inferred from electronic annotation	12	0.25613	0.22207
	1636257_at	CG10688	0008152 // metabolic process // inferred from electronic annotation /// 0009298 // GDP-mannose biosynthetic process // non-traceable author statement /// 0019307 // mannose biosynthetic process // inferred from electronic annotation	12	0.25464	0.22207
	1641279_at	bendless	0006464 // protein modification process // inferred from electronic annotation /// 0006512 // ubiquitin cycle // inferred from sequence or structural similarity /// 0006512 // ubiquitin cycle // non-traceable author statement /// 0006512 // ubiquitin cycle // inferred from electronic annotation /// 0007409 // axonogenesis // inferred from mutant phenotype /// 0007412 // axon target recognition //…	12	0.25095	0.22207
	1631692_at	CG16798	---	12	0.24979	0.22207
	1639016_at	CG8206	---	12	0.24517	0.22207
	1635449_s_at	Dipeptidase B	0006508 // proteolysis // inferred from electronic annotation /// 0019538 // protein metabolic process // inferred from electronic annotation	12	0.24387	0.22207
	1629372_a_at	sec71	0006886 // intracellular protein transport // inferred from electronic annotation /// 0006887 // exocytosis // inferred from electronic annotation /// 0006888 // ER to Golgi vesicle-mediated transport // inferred from sequence or structural similarity /// 0006891 // intra-Golgi vesicle-mediated transport // inferred from sequence or structural similarity /// 0032012 // regulation of ARF protein s…	12	0.24086	0.22207
	1630112_at	CG18731	---	12	0.23919	0.22207
	1625949_at	glycerol 3 phosphate dehydrogenase	0005975 // carbohydrate metabolic process // inferred from electronic annotation /// 0006072 // glycerol-3-phosphate metabolic process // inferred from sequence or structural similarity /// 0006072 // glycerol-3-phosphate metabolic process // inferred from electronic annotation /// 0006127 // glycerophosphate shuttle // non-traceable author statement /// 0006629 // lipid metabolic process // infe…	12	0.23709	0.22207
	1637032_at	beta4GalNAcTB	0005975 // carbohydrate metabolic process // inferred from electronic annotation /// 0005976 // polysaccharide metabolic process // inferred from electronic annotation /// 0006044 // N-acetylglucosamine metabolic process // inferred from direct assay /// 0006486 // protein amino acid glycosylation // inferred from electronic annotation	12	0.21708	0.22207
	1629924_at	CG10238	0006777 // Mo-molybdopterin cofactor biosynthetic process // inferred from sequence or structural similarity /// 0006777 // Mo-molybdopterin cofactor biosynthetic process // inferred from electronic annotation /// 0042558 // pteridine and derivative metabolic process // inferred from electronic annotation	12	0.20954	0.22207
	1630512_at	CG8316	---	12	0.20933	0.22207
	1635137_a_at	CG5946	0006118 // electron transport // inferred from electronic annotation /// 0006461 // protein complex assembly // inferred from electronic annotation /// 0006636 // unsaturated fatty acid biosynthetic process // inferred from electronic annotation /// 0006810 // transport // inferred from electronic annotation /// 0006886 // intracellular protein transport // inferred from electronic annotation ///…	12	0.20112	0.22207
	1636764_at	CG31075	0006090 // pyruvate metabolic process // inferred from sequence or structural similarity /// 0008152 // metabolic process // inferred from electronic annotation /// 0009063 // amino acid catabolic process // inferred from electronic annotation	12	0.19659	0.22207
	1636487_at	CG7079	---	12	0.19354	0.22207
	1627935_a_at	Odorant-binding protein 59a	0006810 // transport // inferred from electronic annotation /// 0007606 // sensory perception of chemical stimulus // inferred from sequence or structural similarity	12	0.18971	0.22207
	1625883_at	CG13253	---	12	0.18289	0.22207
	1624203_s_at	gliotactin	0006952 // defense response // inferred from electronic annotation /// 0007274 // neuromuscular synaptic transmission // inferred from electronic annotation /// 0007398 // ectoderm development // inferred from electronic annotation /// 0008065 // establishment of blood-nerve barrier // inferred from mutant phenotype /// 0009636 // response to toxin // inferred from electronic annotation /// 00163…	12	0.16572	0.22207
	1633492_at	homogentisate 1,2-dioxygenase	0006559 // L-phenylalanine catabolic process // non-traceable author statement /// 0006559 // L-phenylalanine catabolic process // inferred from electronic annotation /// 0006570 // tyrosine metabolic process // inferred from electronic annotation /// 0006572 // tyrosine catabolic process // non-traceable author statement /// 0006572 // tyrosine catabolic process // inferred from electronic annot…	12	0.16396	0.22207
	1635181_at	CG3337	---	12	0.16273	0.22207
	1633036_s_at	CG32495 /// Glutathione Synthetase	0006412 // translation // inferred from electronic annotation /// 0006750 // glutathione biosynthetic process // inferred from sequence or structural similarity /// 0006750 // glutathione biosynthetic process // inferred from electronic annotation /// 0019538 // protein metabolic process // inferred from electronic annotation	12	0.15598	0.22207
	1641675_at	medusa	0001744 // optic lobe placode formation // inferred from mutant phenotype /// 0001745 // compound eye morphogenesis // inferred from mutant phenotype /// 0001746 // Bolwig's organ morphogenesis // inferred from mutant phenotype /// 0006355 // regulation of transcription, DNA-dependent // inferred from electronic annotation /// 0006357 // regulation of transcription from RNA polymerase II promoter…	12	0.14817	0.22207
	1637374_at	CG33779	---	12	0.13944	0.22207
	1627785_at	tetraspanin 42E	---	12	0.13551	0.22207
	1635611_a_at	---	0006548 // histidine catabolic process // inferred from electronic annotation /// 0006584 // catecholamine metabolic process // traceable author statement /// 0006997 // nuclear organization and biogenesis // non-traceable author statement /// 0007049 // cell cycle // inferred from electronic annotation /// 0007067 // mitosis // inferred from electronic annotation /// 0051301 // cell division // …	12	0.13546	0.22207
	1631801_at	CG15044	---	12	0.13345	0.22207
	1640923_at	Juvenile hormone esterase duplication	0007165 // signal transduction // inferred from electronic annotation /// 0007267 // cell-cell signaling // inferred from electronic annotation	12	0.13264	0.22207
	1626326_at	CG31436	---	12	0.13059	0.22207
	1633812_at	CG9080	---	12	0.1285	0.22207
	1624509_at	hdl cuticle gene cluster.	0005975 // carbohydrate metabolic process // inferred from electronic annotation /// 0006006 // glucose metabolic process // non-traceable author statement /// 0008152 // metabolic process // inferred from electronic annotation	12	0.12715	0.22207
	1636750_s_at	CG13737	---	12	0.12481	0.22207
	1625369_at	CG10877	0006629 // lipid metabolic process // inferred from electronic annotation /// 0006631 // fatty acid metabolic process // inferred from electronic annotation /// 0008152 // metabolic process // inferred from electronic annotation	12	0.11941	0.22207
	1640045_at	CG3934	---	12	0.1177	0.22207
	1635694_at	CG12907	---	12	0.11616	0.22207
	1633031_at	CG8299	0006508 // proteolysis // non-traceable author statement	12	0.11107	0.22207
	1628927_at	yellow-b	---	12	0.11098	0.22207
	1634623_a_at	Cyp6a14	0006118 // electron transport // inferred from electronic annotation /// 0008202 // steroid metabolic process // inferred from electronic annotation	12	0.10979	0.22207
	1637575_at	CG8028	---	12	0.10795	0.22207
	1635467_a_at	CG7381	---	12	0.10727	0.22207
	1640758_at	CG32613	---	12	0.10454	0.22207
	1633862_at	CG12934	---	12	0.10418	0.22207
	1635764_at	CG14696	---	12	0.10351	0.22207
	1641131_at	CG5621	0006810 // transport // inferred from electronic annotation /// 0006811 // ion transport // inferred from electronic annotation /// 0006812 // cation transport // inferred from electronic annotation /// 0006813 // potassium ion transport // inferred from electronic annotation /// 0007270 // nerve-nerve synaptic transmission // inferred from electronic annotation	12	0.1034	0.22207
	1623371_at	CG11126	0006139 // nucleobase, nucleoside, nucleotide and nucleic acid metabolic process // inferred from electronic annotation /// 0009166 // nucleotide catabolic process // inferred from electronic annotation	12	0.099917	0.22207
	1637687_at	cut	0000278 // mitotic cell cycle // inferred from mutant phenotype /// 0006350 // transcription // inferred from electronic annotation /// 0006355 // regulation of transcription, DNA-dependent // inferred from electronic annotation /// 0006357 // regulation of transcription from RNA polymerase II promoter // inferred from electronic annotation /// 0007275 // multicellular organismal development // i…	12	0.09901	0.22207
	1637154_at	CG7470	0006561 // proline biosynthetic process // inferred from sequence or structural similarity /// 0006561 // proline biosynthetic process // inferred from electronic annotation /// 0008652 // amino acid biosynthetic process // inferred from electronic annotation	12	0.095645	0.22207
	1628657_at	Glutathione S transferase E9	0006952 // defense response // inferred from electronic annotation /// 0009636 // response to toxin // non-traceable author statement	12	0.087924	0.22207
	1624695_at	CG3999	0006520 // amino acid metabolic process // inferred from electronic annotation /// 0006544 // glycine metabolic process // inferred from electronic annotation /// 0009063 // amino acid catabolic process // inferred from electronic annotation	12	0.077185	0.22207
	1638680_at	CG17282	---	13	0.27156	0.17088
	1631196_at	Mediator complex subunit 10	0006367 // transcription initiation from RNA polymerase II promoter // inferred from sequence or structural similarity	13	0.27102	0.17088
	1625233_at	dPI 3-kinase	0006605 // protein targeting // inferred from electronic annotation /// 0006886 // intracellular protein transport // inferred from electronic annotation /// 0006897 // endocytosis // inferred from electronic annotation /// 0006952 // defense response // inferred from electronic annotation /// 0007154 // cell communication // inferred from electronic annotation /// 0007242 // intracellular signal…	13	0.26257	0.17088
	1638133_at	KH domain encompassing protein 1	0006139 // nucleobase, nucleoside, nucleotide and nucleic acid metabolic process // inferred from electronic annotation /// 0006915 // apoptosis // inferred from genetic interaction /// 0006915 // apoptosis // inferred from mutant phenotype /// 0006915 // apoptosis // inferred from physical interaction /// 0007283 // spermatogenesis // inferred from electronic annotation /// 0008283 // cell proli…	13	0.2572	0.17088
	1632488_a_at	---	0008152 // metabolic process // inferred from electronic annotation /// 0008299 // isoprenoid biosynthetic process // inferred from electronic annotation /// 0016310 // phosphorylation // inferred from electronic annotation	13	0.25651	0.17088
	1625147_at	CG7866	---	13	0.25428	0.17088
	1639567_at	frataxin-like	0006879 // cellular iron ion homeostasis // inferred from sequence or structural similarity /// 0006879 // cellular iron ion homeostasis // non-traceable author statement /// 0006879 // cellular iron ion homeostasis // inferred from electronic annotation	13	0.2517	0.17088
	1638414_a_at	Bmcp	0006810 // transport // inferred from electronic annotation /// 0006812 // cation transport // inferred from electronic annotation /// 0006839 // mitochondrial transport // inferred from electronic annotation /// 0019222 // regulation of metabolic process // inferred from mutant phenotype	13	0.2487	0.17088
	1628976_at	CG14222	0006473 // protein amino acid acetylation // inferred from electronic annotation /// 0008152 // metabolic process // inferred from electronic annotation	13	0.24751	0.17088
	1633418_at	CG9666	0006306 // DNA methylation // inferred from electronic annotation /// 0007242 // intracellular signaling cascade // inferred from electronic annotation /// 0032259 // methylation // inferred from electronic annotation	13	0.24424	0.17088
	1635293_s_at	CG8336	0006457 // protein folding // inferred from electronic annotation /// 0006605 // protein targeting // inferred from electronic annotation /// 0006886 // intracellular protein transport // inferred from electronic annotation /// 0006952 // defense response // inferred from electronic annotation /// 0019538 // protein metabolic process // inferred from electronic annotation	13	0.23977	0.17088
	1623383_at	dynein	0006118 // electron transport // inferred from electronic annotation /// 0006508 // proteolysis // inferred from electronic annotation /// 0006886 // intracellular protein transport // inferred from electronic annotation /// 0006928 // cell motility // inferred from electronic annotation /// 0007018 // microtubule-based movement // inferred from direct assay /// 0007018 // microtubule-based movem…	13	0.23677	0.17088
	1631687_at	tre oncogene-related protein	0006508 // proteolysis // inferred from electronic annotation /// 0007155 // cell adhesion // inferred from electronic annotation /// 0019538 // protein metabolic process // inferred from electronic annotation /// 0032313 // regulation of Rab GTPase activity // inferred from electronic annotation	13	0.23622	0.17088
	1640835_a_at	Glutamate dehydrogenase	0006520 // amino acid metabolic process // inferred from electronic annotation /// 0019551 // glutamate catabolic process to 2-oxoglutarate // inferred from sequence or structural similarity /// 0046693 // sperm storage // traceable author statement	13	0.23454	0.17088
	1634859_at	r2d2	0035087 // RNA interference, siRNA loading onto RISC // inferred from direct assay /// 0035087 // RNA interference, siRNA loading onto RISC // traceable author statement /// 0051607 // defense response to virus // inferred from mutant phenotype	13	0.23348	0.17088
	1631465_at	CG3919	---	13	0.2315	0.17088
	1637327_at	CG11376	---	13	0.23076	0.17088
	1637473_s_at	CG18789 /// CG18787	---	13	0.2275	0.17088
	1628990_at	columbus	0006629 // lipid metabolic process // inferred from electronic annotation /// 0007280 // pole cell migration // traceable author statement /// 0007280 // pole cell migration // inferred from mutant phenotype /// 0008203 // cholesterol metabolic process // inferred from electronic annotation /// 0008299 // isoprenoid biosynthetic process // non-traceable author statement /// 0008299 // isoprenoid …	13	0.22612	0.17088
	1641504_s_at	windpipe	---	13	0.22571	0.17088
	1637085_at	Cyclin-dependent kinase 5	0000074 // regulation of progression through cell cycle // inferred from electronic annotation /// 0006468 // protein amino acid phosphorylation // inferred from sequence or structural similarity /// 0006468 // protein amino acid phosphorylation // non-traceable author statement /// 0006468 // protein amino acid phosphorylation // inferred from electronic annotation /// 0007049 // cell cycle // i…	13	0.224	0.17088
	1624259_at	CG32040	---	13	0.22378	0.17088
	1636665_at	---	---	13	0.22221	0.17088
	1624289_at	CG10133	---	13	0.21963	0.17088
	1640084_a_at	CG8712	---	13	0.21852	0.17088
	1637304_at	CG14911	---	13	0.21848	0.17088
	1626278_at	CG6180	0007165 // signal transduction // inferred from electronic annotation	13	0.21695	0.17088
	1636076_a_at	turtle	0006468 // protein amino acid phosphorylation // inferred from electronic annotation /// 0007165 // signal transduction // inferred from electronic annotation /// 0007422 // peripheral nervous system development // non-traceable author statement /// 0007629 // flight behavior // inferred from mutant phenotype /// 0008344 // adult locomotory behavior // inferred from mutant phenotype /// 0016337 /…	13	0.2161	0.17088
	1624380_at	CG1359	0006810 // transport // inferred from electronic annotation /// 0006888 // ER to Golgi vesicle-mediated transport // inferred from electronic annotation	13	0.21356	0.17088
	1624163_at	---	---	13	0.2129	0.17088
	1637402_at	CG32109	---	13	0.21171	0.17088
	1631003_at	CG31857	0006355 // regulation of transcription, DNA-dependent // inferred from electronic annotation	13	0.20732	0.17088
	1641740_at	CG13499	---	13	0.20212	0.17088
	1639296_at	RCC GEF-related protein	0006508 // proteolysis // inferred from electronic annotation /// 0019538 // protein metabolic process // inferred from electronic annotation	13	0.20042	0.17088
	1635315_at	---	---	13	0.20041	0.17088
	1631627_at	CG5335 /// Protein-1	0006810 // transport // inferred from electronic annotation /// 0015032 // storage protein import into fat body // inferred from physical interaction /// 0015032 // storage protein import into fat body // inferred from sequence or structural similarity	13	0.19546	0.17088
	1641526_a_at	CG31302	0001539 // ciliary or flagellar motility // inferred from electronic annotation /// 0007165 // signal transduction // inferred from electronic annotation /// 0007242 // intracellular signaling cascade // inferred from electronic annotation /// 0007268 // synaptic transmission // inferred from electronic annotation /// 0019226 // transmission of nerve impulse // inferred from electronic annotation	13	0.1881	0.17088
	1640790_at	CG11293	---	13	0.18712	0.17088
	1632847_at	CG13484	---	13	0.18621	0.17088
	1639787_at	CG6791	---	13	0.17987	0.17088
	1636869_at	---	---	13	0.17856	0.17088
	1633106_at	CG6662	0006800 // oxygen and reactive oxygen species metabolic process // inferred from electronic annotation /// 0006952 // defense response // inferred from electronic annotation /// 0008152 // metabolic process // inferred from electronic annotation /// 0009636 // response to toxin // inferred from electronic annotation	13	0.17473	0.17088
	1627982_at	CG31077	0006030 // chitin metabolic process // inferred from electronic annotation	13	0.17293	0.17088
	1631435_at	CG7988	0007623 // circadian rhythm // inferred from sequence or structural similarity /// 0048511 // rhythmic process // inferred from electronic annotation	13	0.16838	0.17088
	1638227_at	SP1070	0007155 // cell adhesion // inferred from electronic annotation /// 0007166 // cell surface receptor linked signal transduction // inferred from electronic annotation /// 0007398 // ectoderm development // inferred from electronic annotation /// 0007399 // nervous system development // inferred from electronic annotation /// 0008283 // cell proliferation // inferred from electronic annotation ///…	13	0.16249	0.17088
	1631059_at	protein kinase C	0000165 // MAPKKK cascade // inferred from electronic annotation /// 0006468 // protein amino acid phosphorylation // inferred from sequence or structural similarity /// 0006468 // protein amino acid phosphorylation // non-traceable author statement /// 0006468 // protein amino acid phosphorylation // inferred from electronic annotation /// 0007049 // cell cycle // inferred from electronic annota…	13	0.16181	0.17088
	1629520_at	CG8997	---	13	0.1594	0.17088
	1632145_a_at	CG31720	---	13	0.15826	0.17088
	1624681_at	---	---	13	0.15705	0.17088
	1626547_at	---	---	13	0.15366	0.17088
	1625688_at	CG6293	0006139 // nucleobase, nucleoside, nucleotide and nucleic acid metabolic process // inferred from electronic annotation /// 0006810 // transport // inferred from electronic annotation /// 0015931 // nucleobase, nucleoside, nucleotide and nucleic acid transport // inferred from electronic annotation	13	0.15339	0.17088
	1630676_at	CG30116	---	13	0.14979	0.17088
	1637403_at	CG7953	---	13	0.1496	0.17088
	1623869_at	C-terminal Binding Protein	0000122 // negative regulation of transcription from RNA polymerase II promoter // traceable author statement /// 0001700 // embryonic development via the syncytial blastoderm // inferred from mutant phenotype /// 0006564 // L-serine biosynthetic process // inferred from electronic annotation /// 0008152 // metabolic process // inferred from electronic annotation /// 0016055 // Wnt receptor signa…	13	0.1474	0.17088
	1624056_a_at	CG12455	0006812 // cation transport // inferred from electronic annotation /// 0006936 // muscle contraction // inferred from electronic annotation	13	0.14278	0.17088
	1623817_at	CG7916	---	13	0.14235	0.17088
	1625374_at	CG9466	0005975 // carbohydrate metabolic process // inferred from electronic annotation /// 0006013 // mannose metabolic process // inferred from electronic annotation	13	0.14144	0.17088
	1633957_s_at	CG5316	0000012 // single strand break repair // inferred from sequence or structural similarity /// 0006281 // DNA repair // inferred from electronic annotation /// 0006974 // response to DNA damage stimulus // inferred from electronic annotation	13	0.14045	0.17088
	1625349_at	beat-IIIc	---	13	0.13946	0.17088
	1627816_a_at	CG32264	---	13	0.13819	0.17088
	1625780_a_at	CG9812	---	13	0.1381	0.17088
	1625082_a_at	CG7882	0005975 // carbohydrate metabolic process // inferred from electronic annotation /// 0006810 // transport // inferred from electronic annotation /// 0008643 // carbohydrate transport // inferred from electronic annotation	13	0.13795	0.17088
	1627129_at	---	---	13	0.1379	0.17088
	1625828_at	CG11841	0006508 // proteolysis // non-traceable author statement /// 0006508 // proteolysis // inferred from electronic annotation	13	0.13696	0.17088
	1627144_at	CG10560	---	13	0.1358	0.17088
	1638583_at	CG31103	0006810 // transport // inferred from electronic annotation /// 0007268 // synaptic transmission // inferred from electronic annotation /// 0007269 // neurotransmitter secretion // inferred from electronic annotation /// 0019226 // transmission of nerve impulse // inferred from electronic annotation	13	0.1319	0.17088
	1628476_at	PP2A B' subunit	0006470 // protein amino acid dephosphorylation // inferred from sequence or structural similarity /// 0006916 // anti-apoptosis // non-traceable author statement /// 0007165 // signal transduction // inferred from electronic annotation /// 0007242 // intracellular signaling cascade // inferred from electronic annotation	13	0.12974	0.17088
	1632498_at	CG15629	0007601 // visual perception // inferred from electronic annotation /// 0008152 // metabolic process // inferred from electronic annotation	13	0.12968	0.17088
	1640109_at	UDP-glycosyltransferase 37b1	0005976 // polysaccharide metabolic process // inferred from electronic annotation /// 0006952 // defense response // inferred from electronic annotation /// 0008152 // metabolic process // inferred from electronic annotation /// 0008202 // steroid metabolic process // inferred from electronic annotation /// 0009636 // response to toxin // inferred from electronic annotation	13	0.12967	0.17088
	1626664_at	CG3285	0005975 // carbohydrate metabolic process // inferred from electronic annotation /// 0006306 // DNA methylation // inferred from electronic annotation /// 0006810 // transport // inferred from electronic annotation /// 0008643 // carbohydrate transport // inferred from electronic annotation	13	0.12836	0.17088
	1628013_at	CG3597	0006118 // electron transport // inferred from electronic annotation /// 0008152 // metabolic process // inferred from electronic annotation	13	0.12771	0.17088
	1633474_x_at	CG32603	---	13	0.12413	0.17088
	1640773_at	CG14821	---	13	0.12213	0.17088
	1626949_at	CG11158	0006139 // nucleobase, nucleoside, nucleotide and nucleic acid metabolic process // inferred from electronic annotation /// 0006144 // purine base metabolic process // inferred from electronic annotation /// 0006206 // pyrimidine base metabolic process // inferred from electronic annotation	13	0.11916	0.17088
	1639427_at	CG13333	---	13	0.1188	0.17088
	1632076_a_at	CG6933	0006030 // chitin metabolic process // inferred from electronic annotation	13	0.11792	0.17088
	1626414_at	JH-epoxide hydrolase	0006719 // juvenile hormone catabolic process // inferred from direct assay /// 0006719 // juvenile hormone catabolic process // non-traceable author statement /// 0006952 // defense response // inferred from electronic annotation /// 0009636 // response to toxin // inferred from electronic annotation	13	0.11778	0.17088
	1629467_at	CG32005	0006355 // regulation of transcription, DNA-dependent // inferred from electronic annotation	13	0.11725	0.17088
	1634267_at	CG30495	0008152 // metabolic process // inferred from electronic annotation	13	0.11699	0.17088
	1627837_at	CG5527	0006508 // proteolysis // inferred from electronic annotation /// 0007165 // signal transduction // inferred from electronic annotation	13	0.11573	0.17088
	1638393_at	---	---	13	0.11459	0.17088
	1623289_at	Pseudogene 83e	0006810 // transport // inferred from electronic annotation /// 0007606 // sensory perception of chemical stimulus // inferred from sequence or structural similarity	13	0.11208	0.17088
	1630066_at	CG4302	0005976 // polysaccharide metabolic process // inferred from electronic annotation /// 0006952 // defense response // inferred from electronic annotation /// 0008152 // metabolic process // inferred from electronic annotation /// 0009636 // response to toxin // inferred from electronic annotation	13	0.11114	0.17088
	1628907_at	Type III alcohol dehydrogenase	0005975 // carbohydrate metabolic process // inferred from electronic annotation /// 0008152 // metabolic process // inferred from electronic annotation /// 0019438 // aromatic compound biosynthetic process // inferred from electronic annotation	13	0.10996	0.17088
	1638388_at	CG10559	---	13	0.10968	0.17088
	1636398_at	CG10086	---	13	0.10895	0.17088
	1630064_at	N-like	---	13	0.10831	0.17088
	1630289_at	CG6435	0006952 // defense response // inferred from electronic annotation /// 0042742 // defense response to bacterium // inferred from electronic annotation	13	0.10702	0.17088
	1626764_at	CG10182	---	13	0.10681	0.17088
	1635590_a_at	CG34109	---	13	0.10565	0.17088
	1634716_s_at	CG32843	0007165 // signal transduction // inferred from electronic annotation /// 0007186 // G-protein coupled receptor protein signaling pathway // inferred from sequence or structural similarity /// 0007186 // G-protein coupled receptor protein signaling pathway // inferred from electronic annotation /// 0019226 // transmission of nerve impulse // inferred from electronic annotation	13	0.099114	0.17088
	1637577_at	Zinc/iron regulated transporter-related protein 3	0006812 // cation transport // inferred from electronic annotation /// 0030001 // metal ion transport // inferred from electronic annotation	13	0.097815	0.17088
	1628284_at	CG3690	0006810 // transport // inferred from electronic annotation /// 0007268 // synaptic transmission // inferred from electronic annotation /// 0007269 // neurotransmitter secretion // inferred from electronic annotation /// 0019226 // transmission of nerve impulse // inferred from electronic annotation	13	0.096265	0.17088
	1637941_at	Ribosomal protein S10a	0006412 // translation // inferred from electronic annotation	13	0.094732	0.17088
	1634831_at	antdh	0008152 // metabolic process // inferred from electronic annotation	13	0.092703	0.17088
Trait	Probe Set ID	Gene Name	Gene Ontology Biological Process	Module	Degree	Average Degree
Metabolic Rate	1637649_at	CG1707	0005975 // carbohydrate metabolic process // inferred from electronic annotation	1	0.69113	0.56314
	1624821_at	CG8586	0006508 // proteolysis // inferred from electronic annotation	1	0.65199	0.56314
	1623466_at	bric-a-brac	0006333 // chromatin assembly or disassembly // inferred from electronic annotation /// 0006350 // transcription // inferred from expression pattern /// 0006350 // transcription // inferred from sequence or structural similarity /// 0006350 // transcription // inferred from electronic annotation /// 0006355 // regulation of transcription, DNA-dependent // inferred from electronic annotation /// 0…	1	0.64449	0.56314
	1638758_at	CG3016	0006508 // proteolysis // inferred from electronic annotation /// 0006511 // ubiquitin-dependent protein catabolic process // inferred from electronic annotation /// 0016579 // protein deubiquitination // inferred from sequence or structural similarity	1	0.63836	0.56314
	1641359_at	Serine Protease 2	0006508 // proteolysis // non-traceable author statement /// 0006508 // proteolysis // inferred from electronic annotation	1	0.54038	0.56314
	1623066_at	Inwardly rectifying potassium channel 3	0006810 // transport // inferred from electronic annotation /// 0006811 // ion transport // inferred from electronic annotation /// 0006812 // cation transport // inferred from electronic annotation /// 0006813 // potassium ion transport // inferred from electronic annotation	1	0.41643	0.56314
	1637146_at	---	---	1	0.3592	0.56314
	1625270_at	CG31259	---	2	0.53328	0.47045
	1630679_at	CG1961	0006139 // nucleobase, nucleoside, nucleotide and nucleic acid metabolic process // inferred from electronic annotation /// 0009166 // nucleotide catabolic process // inferred from electronic annotation	2	0.52025	0.47045
	1635769_at	CG8773	0006508 // proteolysis // inferred from electronic annotation	2	0.51828	0.47045
	1638240_s_at	CG8785	0006865 // amino acid transport // inferred from electronic annotation	2	0.50996	0.47045
	1625778_at	CG4562	0006810 // transport // inferred from electronic annotation /// 0006858 // extracellular transport // inferred from electronic annotation /// 0006952 // defense response // inferred from electronic annotation /// 0009636 // response to toxin // inferred from electronic annotation	2	0.50573	0.47045
	1638661_at	Machete	0006508 // proteolysis // non-traceable author statement /// 0006508 // proteolysis // inferred from electronic annotation	2	0.46178	0.47045
	1623398_at	CG4830	0008152 // metabolic process // inferred from electronic annotation	2	0.44596	0.47045
	1628800_at	Jonah 65A	0006508 // proteolysis // non-traceable author statement /// 0006508 // proteolysis // inferred from electronic annotation	2	0.44523	0.47045
	1629566_at	CG8834	0008152 // metabolic process // inferred from electronic annotation	2	0.44081	0.47045
	1637829_at	CG4020	---	2	0.42715	0.47045
	1637660_at	CG5150	0001501 // skeletal development // inferred from electronic annotation /// 0007498 // mesoderm development // inferred from electronic annotation /// 0008152 // metabolic process // inferred from electronic annotation	2	0.3665	0.47045
	1641688_at	CG18136	---	3	0.51501	0.45706
	1640736_at	Oregon-R glutamate decarboxylase	0006212 // uracil catabolic process // traceable author statement /// 0006520 // amino acid metabolic process // inferred from electronic annotation /// 0006790 // sulfur metabolic process // inferred from electronic annotation /// 0007268 // synaptic transmission // inferred from electronic annotation /// 0007632 // visual behavior // inferred from mutant phenotype /// 0019483 // beta-alanine bi…	3	0.46368	0.45706
	1634139_at	Cyp301a1	0006118 // electron transport // inferred from electronic annotation /// 0008202 // steroid metabolic process // inferred from electronic annotation	3	0.39248	0.45706
	1630917_at	CG7889	---	4	0.42995	0.36684
	1626182_a_at	CG5026	0019538 // protein metabolic process // inferred from electronic annotation /// 0046839 // phospholipid dephosphorylation // inferred from electronic annotation	4	0.42607	0.36684
	1627592_at	CG3295	---	4	0.35027	0.36684
	1628018_at	hemolectin	0006030 // chitin metabolic process // inferred from electronic annotation /// 0006952 // defense response // non-traceable author statement /// 0007155 // cell adhesion // inferred from electronic annotation /// 0007599 // hemostasis // inferred from expression pattern /// 0007599 // hemostasis // inferred from mutant phenotype /// 0007599 // hemostasis // inferred from sequence or structural si…	4	0.26107	0.36684
	1639401_at	hdl cuticle gene cluster.	0005975 // carbohydrate metabolic process // inferred from electronic annotation /// 0006006 // glucose metabolic process // non-traceable author statement /// 0008152 // metabolic process // inferred from electronic annotation	5	0.37694	0.30278
	1623521_at	CG11909	0005975 // carbohydrate metabolic process // inferred from electronic annotation /// 0005976 // polysaccharide metabolic process // inferred from electronic annotation /// 0005996 // monosaccharide metabolic process // inferred from electronic annotation	5	0.36891	0.30278
	1624914_at	CG8690	0005975 // carbohydrate metabolic process // inferred from electronic annotation	5	0.36351	0.30278
	1623666_at	CG10516	---	5	0.3455	0.30278
	1625835_at	yellow-f2	0002165 // instar larval or pupal development // inferred from expression pattern /// 0006583 // melanin biosynthetic process from tyrosine // traceable author statement /// 0007398 // ectoderm development // inferred from electronic annotation /// 0042435 // indole derivative biosynthetic process // inferred from direct assay /// 0048066 // pigmentation during development // traceable author sta…	5	0.33398	0.30278
	1628541_at	Tak1-like 1	0000165 // MAPKKK cascade // inferred from electronic annotation /// 0006468 // protein amino acid phosphorylation // inferred from sequence or structural similarity /// 0006468 // protein amino acid phosphorylation // non-traceable author statement /// 0006468 // protein amino acid phosphorylation // inferred from electronic annotation /// 0007254 // JNK cascade // inferred from electronic annot…	5	0.33395	0.30278
	1631523_at	CG10824	0006508 // proteolysis // inferred from electronic annotation /// 0006952 // defense response // inferred from electronic annotation /// 0007155 // cell adhesion // inferred from electronic annotation /// 0007165 // signal transduction // inferred from electronic annotation /// 0007166 // cell surface receptor linked signal transduction // inferred from electronic annotation /// 0019226 // transm…	5	0.32236	0.30278
	1628503_at	CG30424	---	5	0.31673	0.30278
	1636383_at	CG13856	---	5	0.25425	0.30278
	1641681_s_at	CG5288	0005996 // monosaccharide metabolic process // inferred from electronic annotation /// 0006012 // galactose metabolic process // inferred from electronic annotation /// 0008152 // metabolic process // inferred from electronic annotation /// 0016310 // phosphorylation // inferred from electronic annotation /// 0046835 // carbohydrate phosphorylation // inferred from electronic annotation	5	0.23513	0.30278
	1635110_at	Cyp6a13	0006118 // electron transport // inferred from electronic annotation /// 0008202 // steroid metabolic process // inferred from electronic annotation	5	0.19973	0.30278
	1636800_at	---	0006810 // transport // inferred from electronic annotation /// 0006811 // ion transport // inferred from electronic annotation /// 0015695 // organic cation transport // inferred from sequence or structural similarity	5	0.18239	0.30278
	1639282_at	CG9220	0006486 // protein amino acid glycosylation // inferred from electronic annotation /// 0030206 // chondroitin sulfate biosynthetic process // non-traceable author statement	6	0.25648	0.15653
	1631148_at	CG9673	0006508 // proteolysis // inferred from electronic annotation	6	0.2359	0.15653
	1632936_at	alpha-mannosidase	0005975 // carbohydrate metabolic process // inferred from electronic annotation /// 0006013 // mannose metabolic process // inferred from electronic annotation /// 0008152 // metabolic process // inferred from electronic annotation /// 0009306 // protein secretion // inferred from electronic annotation	6	0.23356	0.15653
	1632154_at	CG14060	---	6	0.23347	0.15653
	1623229_at	CG7881	0006796 // phosphate metabolic process // inferred from electronic annotation /// 0006810 // transport // inferred from electronic annotation /// 0006812 // cation transport // inferred from electronic annotation /// 0006817 // phosphate transport // inferred from electronic annotation /// 0006858 // extracellular transport // inferred from electronic annotation	6	0.23042	0.15653
	1639890_at	CG17508	---	6	0.21517	0.15653
	1627277_s_at	CG2930	0006810 // transport // inferred from electronic annotation /// 0006857 // oligopeptide transport // inferred from electronic annotation	6	0.20898	0.15653
	1636657_at	CheA87a	---	6	0.20804	0.15653
	1628984_s_at	HMG protein Z	0006333 // chromatin assembly or disassembly // inferred from electronic annotation /// 0006355 // regulation of transcription, DNA-dependent // inferred from electronic annotation /// 0006357 // regulation of transcription from RNA polymerase II promoter // inferred from electronic annotation	6	0.20656	0.15653
	1631746_a_at	CG8774	0006508 // proteolysis // inferred from electronic annotation	6	0.20329	0.15653
	1626749_a_at	CG18135	0005975 // carbohydrate metabolic process // inferred from electronic annotation /// 0006071 // glycerol metabolic process // inferred from electronic annotation /// 0007165 // signal transduction // inferred from electronic annotation /// 0007242 // intracellular signaling cascade // inferred from electronic annotation	6	0.19507	0.15653
	1627448_at	Updo	0006779 // porphyrin biosynthetic process // non-traceable author statement /// 0006779 // porphyrin biosynthetic process // inferred from electronic annotation /// 0006783 // heme biosynthetic process // non-traceable author statement /// 0006783 // heme biosynthetic process // inferred from electronic annotation	6	0.19429	0.15653
	1630217_at	CG13650	0006508 // proteolysis // inferred from electronic annotation	6	0.18693	0.15653
	1626837_a_at	CG32245	0007010 // cytoskeleton organization and biogenesis // inferred from electronic annotation	6	0.18451	0.15653
	1635348_at	CG8086	---	6	0.18252	0.15653
	1632100_s_at	anon-fast-evolving-2H7	0006508 // proteolysis // traceable author statement /// 0006511 // ubiquitin-dependent protein catabolic process // inferred from mutant phenotype /// 0006511 // ubiquitin-dependent protein catabolic process // non-traceable author statement /// 0006511 // ubiquitin-dependent protein catabolic process // inferred from electronic annotation /// 0006512 // ubiquitin cycle // inferred from electron…	6	0.18112	0.15653
	1633366_at	CG12455	0006812 // cation transport // inferred from electronic annotation /// 0006936 // muscle contraction // inferred from electronic annotation	6	0.17868	0.15653
	1636888_a_at	Alkaline phosphatase	0001501 // skeletal development // inferred from electronic annotation /// 0007399 // nervous system development // inferred from expression pattern /// 0007498 // mesoderm development // inferred from electronic annotation /// 0008152 // metabolic process // inferred from electronic annotation /// 0042045 // epithelial fluid transport // inferred from mutant phenotype	6	0.17697	0.15653
	1636728_at	Ptc-related Disp-like	0007166 // cell surface receptor linked signal transduction // inferred from electronic annotation	6	0.17189	0.15653
	1628173_at	CG17189	---	6	0.17153	0.15653
	1624932_at	Odorant-binding protein 49a	0007606 // sensory perception of chemical stimulus // inferred from sequence or structural similarity	6	0.16722	0.15653
	1640249_at	CG33173	0006030 // chitin metabolic process // inferred from electronic annotation /// 0006810 // transport // inferred from sequence or structural similarity	6	0.16293	0.15653
	1641241_at	---	---	6	0.15349	0.15653
	1633425_at	CG2191	0006732 // coenzyme metabolic process // inferred from electronic annotation /// 0006810 // transport // inferred from electronic annotation /// 0006811 // ion transport // inferred from electronic annotation /// 0006812 // cation transport // inferred from electronic annotation /// 0006814 // sodium ion transport // inferred from electronic annotation /// 0006858 // extracellular transport // in…	6	0.15325	0.15653
	1624857_at	CG17510	---	6	0.15284	0.15653
	1637236_at	CG41136	---	6	0.15213	0.15653
	1637620_s_at	CG9186	---	6	0.15183	0.15653
	1634503_at	CG15695	0008152 // metabolic process // inferred from electronic annotation	6	0.15053	0.15653
	1627040_at	CG1344	0006468 // protein amino acid phosphorylation // inferred from electronic annotation	6	0.14627	0.15653
	1632808_at	CG6012	0008152 // metabolic process // inferred from electronic annotation /// 0008202 // steroid metabolic process // inferred from electronic annotation	6	0.14315	0.15653
	1624117_at	CG18397	---	6	0.14116	0.15653
	1637939_at	Serine protease inhibitor 1	---	6	0.13534	0.15653
	1632791_at	CG32479	0006508 // proteolysis // inferred from electronic annotation /// 0006511 // ubiquitin-dependent protein catabolic process // inferred from electronic annotation /// 0016579 // protein deubiquitination // inferred from sequence or structural similarity	6	0.13467	0.15653
	1629374_at	CG31739	0006412 // translation // inferred from electronic annotation /// 0006418 // tRNA aminoacylation for protein translation // inferred from electronic annotation /// 0006422 // aspartyl-tRNA aminoacylation // inferred from sequence or structural similarity /// 0006422 // aspartyl-tRNA aminoacylation // inferred from electronic annotation /// 0045477 // regulation of nurse cell apoptosis // inferred…	6	0.13333	0.15653
	1628594_at	rutabaga	0006171 // cAMP biosynthetic process // non-traceable author statement /// 0006171 // cAMP biosynthetic process // traceable author statement /// 0006171 // cAMP biosynthetic process // inferred from electronic annotation /// 0007186 // G-protein coupled receptor protein signaling pathway // traceable author statement /// 0007242 // intracellular signaling cascade // inferred from electronic anno…	6	0.13142	0.15653
	1626536_at	CG6776	0006800 // oxygen and reactive oxygen species metabolic process // inferred from electronic annotation /// 0006952 // defense response // inferred from electronic annotation /// 0008152 // metabolic process // inferred from electronic annotation /// 0009636 // response to toxin // inferred from electronic annotation	6	0.13065	0.15653
	1628177_at	juvenile hormone acid methyltransferase	0006718 // juvenile hormone biosynthetic process // inferred from direct assay /// 0006718 // juvenile hormone biosynthetic process // non-traceable author statement	6	0.13036	0.15653
	1634170_a_at	filamin	0007010 // cytoskeleton organization and biogenesis // inferred from electronic annotation	6	0.12988	0.15653
	1638716_a_at	CG10725	0006030 // chitin metabolic process // inferred from electronic annotation	6	0.12964	0.15653
	1627604_at	CG34109	---	6	0.12854	0.15653
	1637535_at	---	---	6	0.12804	0.15653
	1628496_at	dpr16	---	6	0.12605	0.15653
	1627841_at	CG11170	---	6	0.12585	0.15653
	1635065_at	CG7025	0006508 // proteolysis // inferred from electronic annotation	6	0.12575	0.15653
	1628150_a_at	CG9449	0006796 // phosphate metabolic process // inferred from electronic annotation	6	0.12523	0.15653
	1628087_s_at	CG10200	---	6	0.12488	0.15653
	1633749_at	CG6337	0006508 // proteolysis // inferred from electronic annotation /// 0019538 // protein metabolic process // inferred from electronic annotation	6	0.11774	0.15653
	1640073_at	CG14164	---	6	0.11636	0.15653
	1638330_at	Dorothy	0005976 // polysaccharide metabolic process // inferred from electronic annotation /// 0006952 // defense response // inferred from electronic annotation /// 0008152 // metabolic process // inferred from electronic annotation /// 0008202 // steroid metabolic process // inferred from electronic annotation /// 0009636 // response to toxin // inferred from electronic annotation	6	0.11633	0.15653
	1639982_at	CG15369	---	6	0.11339	0.15653
	1635548_s_at	CG15281	---	6	0.10997	0.15653
	1637103_at	CG9640	---	6	0.109	0.15653
	1634305_at	CheB42b	0006814 // sodium ion transport // inferred from electronic annotation	6	0.10613	0.15653
	1630585_s_at	---	---	6	0.10297	0.15653
	1634276_a_at	Adenosine deaminase acting on RNA	0001666 // response to hypoxia // inferred from mutant phenotype /// 0001666 // response to hypoxia // traceable author statement /// 0006382 // adenosine to inosine editing // inferred from mutant phenotype /// 0006382 // adenosine to inosine editing // inferred from direct assay /// 0006396 // RNA processing // inferred from electronic annotation /// 0006397 // mRNA processing // inferred from …	6	0.10255	0.15653
	1633300_at	CG13282	0006629 // lipid metabolic process // inferred from electronic annotation	6	0.10164	0.15653
