# Supplementary material for: Systems genetics analysis of body weight and energy metabolism traits in Drosophila melanogaster
Source: BMC Genomics. 2010 May 11;11:297. doi: 10.1186/1471-2164-11-297 (PMC2880307; doi:10.1186/1471-2164-11-297)
Supplement: Additional file 6 — Over-representation of Gene Ontology Categories, KEGG Pathways, and Keywords for transcripts associated with body weight and energy metabolism traits. This file shows the results of the over-representation analysis of transcript modules performed with EASE. Included are the number of genes in the annotation category (count), the number of genes in the annotation category/total number of significant genes (%), and the P value from a modified Fisher exact test for enrichment of genes in an annotation category. The file reports only results that survived Benjamini correction P-values of 0.05 or less. [file 1471-2164-11-297-S6.XLS]

## Sheet: Additional File 6
Trait	Analysis	Category	Term	Count	%	P-Value
Wet Body Weight	Regression List	GO Biological Process	defense response	19	7.1	1.9e-09
			immune response	16	6	3.6e-07
			defense response to bacterium	11	4.1	4.3e-07
			innate immune response	12	4.5	7.7e-07
			response to bacterium	11	4.1	1.7e-06
			defense response to Gram-positive bacterium	6	2.2	5.4e-05
			antibacterial humoral response	6	2.2	9.9e-05
		GO Cellular Component	extracellular space	12	4.5	6.8e-07
			extracellular region	28	10.5	3e-06
			plasma membrane part	24	9	1.1e-05
			extracellular region part	13	4.9	6.8e-05
			postsynaptic membrane	7	2.6	0.00032
			integral to plasma membrane	13	4.9	0.00071
			intrinsic to plasma membrane	13	4.9	0.00082
			plasma membrane	29	10.9	0.0028
			Intrinsic to membrane	43	16.1	0.0033
		Keywords	signal	32	12	7.6e-10
			Secreted	20	7.5	3.1e-08
			innate immunity	10	3.7	6.9e-07
			immune response	10	3.7	1.3e-06
			amidation	6	2.2	8.1e-05
			antibiotic	5	1.9	8.5e-05
			antimicrobial	5	1.9	0.00076
			hydrolase	47	17.6	0.0009
	Module 1	GO Biological Process	response to UV	2	100	0.0016
			response to heat	2	100	0.0086
			response to tempearture stimulus	2	100	0.0094
			innate immune response	2	100	0.012
			response to light stimulus	2	100	0.013
			response to radiation	2	100	0.014
			immune response	2	100	0.021
			defense response	2	100	0.022
			response to abiotic stimulus	2	100	0.028
		GO Cellular Component	extracellular space	2	100	0.017
			extracellular region part	2	100	0.032
		Keywords	innate immunity	2	100	0.0039
			immune response	2	100	0.0042
			secreted	2	100	0.016
	Module 2	GO Biological Process	immune response	5	100	2e-07
			defense response	5	100	2.3e-07
			defense response to bacterium	4	80	2.6e-06
			response to bacterium	4	80	4.1e-06
			innate immune response	4	80	6.2e-06
			antibacterial humoral response	3	60	6.5e-05
			antimicrobial humoral response	3	60	0.00045
			humoral immune response	3	60	0.00063
			peptidoglycan catabolic process	2	40	0.0065
			peptidoglycan metabolic process	2	40	0.0065
			glycosaminoglycan catabolic process	2	40	0.007
			defense response to Gram-positive bacterium	2	40	0.012
			glycosaminoglycan metabolic process	2	40	0.014
			aminoglycan catabolic process	2	40	0.016
			polysaccahride catabolic process	2	40	0.016
		GO Cellular Component	extracellular region	5	100	0.00013
			N-acetylmuramoyl-L-alanine amidase activity	2	40	0.0015
		GO Molecular Function	peptidoglycan binding	2	40	0.00162578
			glycosaminoglycan binding	2	40	0.0024
			hydrolase activity, acting on carbon-nitrogen (but not peptide) bonds, in linear amides	2	40	0.0076
			pattern binding	2	40	0.016
			polysaccahride binding	2	40	0.016
			carbohydrate binding	2	40	0.024
		KEGG Pathway	Peptidoglycan biosynthesis	2	40	0.0064
			innate immunity	4	80	2.3e-07
			immune response	4	80	2.8e-07
			Secreted	4	80	1.5e-05
			signal	4	80	0.00014
		Keywords	antibiotic	2	40	0.0038
			glycoprotein	3	60	0.0059
			antimicrobial	2	40	0.0065
	Module 4	Keywords	signal	3	50	0.01
	Module 7	GO Cellular Function	extracellular space	2	40	0.017
		GO Molecular Function	pheromone binding	2	40	0.0042
	Module 10	GO Biological Process	cell communication	29	29.9	6.9e-07
			signal transduction	26	26.8	2.5e-06
		GO Cellular Component	membrane part	27	27.8	4.9e-05
			plasma membrane part	12	12.4	5.5e-05
			membrane	32	33	0.00012
			integral to membrane	22	22.7	0.00025
			intrinsic to membrane	22	22.7	0.00025
	Module 12	Keywords	hydrolase	8	50	0.00057
	Module 13	GO Biological Process	defense response	7	9.6	0.00012
		GO Molecular Function	glutathione transferase activity	5	6.8	7.8e-05
			transferase activity, transferring alkyl or aryl (other than methyl) groups	5	6.8	0.0005
Trait	Analysis	Category	Term	Count	%	P-Value
Glycogen	Regression List	GO Cellular Component	synapse	7	5.5	0.00046
	Module 1	Keywords	Serine protease	2	100	0.01
			Protease	2	100	0.019
	Module 2	GO Biological Process	protein-chromophore linkage	2	100	0.0011
			detection of light stimulus	2	100	0.0065
			detection of abiotic stimulus	2	100	0.0071
			detection of external stimulus	2	100	0.0077
			visual perception	2	100	0.0087
			sensory perception of light stimulus	2	100	0.0089
			response to light stimulus	2	100	0.013
			detection of stimulus	2	100	0.013
			response to radiation	2	100	0.014
			response to abiotic stimulus	2	100	0.028
		GO Molecular Function	G-protein coupled photoreceptor activity	2	100	0.001
			photoreceptor activity	2	100	0.0011
		Keywords	retinal protein	2	100	0.00044
			photoreception protein	2	100	0.00059
			chromophore	2	100	0.00059
			Vision	2	100	0.0041
			sensory transduction	2	100	0.012
	Module 4	GO Molecular Function	phospholipase A1 activity	2	100	0.0014
			triacylglycerol lipase activity	2	100	0.0049
			phospholipase activity	2	100	0.0061
			lipase activity	2	100	0.011
			carboxylesterase activity	2	100	0.014
		KEGG Pathway	alpha-Linolenic acid metabolism	2	100	0.012
	Module 7	GO Biological Process	transmission of nerve impulse	6	18.2	0.0002
			regulation of neurotransmitter levels	5	15.2	0.00024
			cell-cell signaling	6	18.2	0.00029
		GO Cellular Component	synapse	6	18.2	2.8e-05
			plasma membrane	10	30.3	0.00018
			synapse part	5	15.2	0.00024
		Keywords	transmembrane protein	5	15.2	2.5e-05
			synapse	4	12.1	0.00034
			membrane	10	30.3	0.00079
			cell membrane	6	18.2	0.00091
			cell junction	4	12.1	0.001
Trait	Analysis	Category	Term	Count	%	P-Value
Glycerol	Regression List	Keywords	Transcription	23	6.1	0.00095
Trait	Analysis	Category	Term	Count	%	P-Value
Metabolic Rate	Regression List	Keywords	hydrolase	27	30	1.7e-06
	Module 2	Keywords	hydrolase	6	54.5	0.0026
	Module 5	GO Molecular Function	alpha-glucosidase activity	3	25	6.8e-05
			glucosidase activity	3	25	0.00011
		Keywords	glycosidase	3	25	0.0021
		KEGG pathway	galactose metabolism	4	33.4	2.8e-05
			Starch and sucrose metabolism	3	25	0.0085
The cross-classified factors in the 2 × 2 contingency tables are genes in the annotation category versus not in the annotation category, and significant genes versus all genetically variable genes.
