# Supplementary material for: Systems genetics analysis of body weight and energy metabolism traits in Drosophila melanogaster
Source: BMC Genomics. 2010 May 11;11:297. doi: 10.1186/1471-2164-11-297 (PMC2880307; doi:10.1186/1471-2164-11-297)
Supplement: Additional file 7 — Modular pleiotropy between energy metabolism and life history traits. This file includes a list of modules of transcripts significantly overlapping between traits in this study and traits listed in [26], P value from a Fisher exact test, and pleiotropic genes. [file 1471-2164-11-297-S7.XLS]

## Sheet: Additional File 7
Phenotype 1	Phenotype 2	Module Phenotype 1	Module Phenotype 2	P-value	Pleiotropic Genesa
Body weight	Fitness	5	2	0.000280112	transferrin
Body weight	Fitness	2	6	3.04864e-08	metchnikowin, attacin, PGRP-SB1, PGRP-SD
Body weight	Fitness	4	11	1.08608e-06	Cecropin, CG6639, CG6687, CG18563
Body weight	Fitness	8	15	6.92e-13	CG33462, Protein-1, CG2789, CG33469, fat body protein P6, CG15535, CG13022, molting defective, CG31410, CG3984
Body weight	Fitness	10	17	7.1751e-11	CG1909, CG12239, Droninac, neuroligin, 7B2, AChR protein of Drosophila, CG7646, Protein-kinase-like-72A, CG12071, soxneuro, Sarcoglycan beta, CheA75a, CG1552, CG8216, fish-hook, CG5282, synaptogyrin, Munster, CG32843, CG30004, CG7607, CG15537
Body weight	Fitness	3	18	0.000850461	Karl, CG31901
Body weight	Fitness	13	19	0.00010343	CG1092, CG13335, CG30154, CG34054, CG9508, Cyp12d1-p /// Cyp12d1-d, glutactin, semmelweis
Body weight	Fitness	7	20	3.45716e-05	Olfactory-specific E, Olfactory-specific-F, CG13565, Glutathione S transferase E4
Body weight	Starvation resistance	2	2	3.8117e-05	PGRP-SB1, attacin, diptericin-like protein
Body weight	Starvation resistance	4	4	7.21521e-05	CG18563, CG6639, Cecropin,
Body weight	Starvation resistance	7	8	0.0040404	CG11368, CG13565,
Body weight	Starvation resistance	8	9	0.000321303	CG33462, Protein-1, CG2789, CG33462, CG15535, molting defective, CG31410, CG3984
Body weight	Copulation latency	8	8	0.00475913	CG13022, CG13222, CG2789, CG33462, CG33469, fat body protein P6, Protein-1
Glycogen	Body weight	7	10	0.0013986	AChR protein of Drosophila, Protein-kinase-like-72A, G protein gamma 1
Glycogen	Fitness	2	14	0.004329	rhodopsin 4, rhodopsin 6
Glycogen	Fitness	7	17	2.02584e-05	AChR protein of Drosophila, Protein-kinase-like-72A, CG14591, CG32843, CG5612, CG6282, endophilin, Synaptotagmin, undertaker
aExpression of these genes has been correlated with body weight, glycogen and traits listed in Ref. 26.
